# Supplementary material for: Organismal metabolism regulates the expansion of oncogenic PIK3CA mutant clones in normal esophagus
Source: Nat Genet. 2024 Aug 21;56(10):2144–57. doi: 10.1038/s41588-024-01891-8 (PMC11525199; doi:10.1038/s41588-024-01891-8)
Supplement: Supplementary file 5 — Supplementary Tables 1–5. [file 41588_2024_1891_MOESM5_ESM.xlsx]

## Sheet: Contents
Supplementary table
1	CRISPR screen gRNA sequences and sequencing data			Related to Fig. 5
2	RNAseq Raw counts	Related to Extended Data Fig. 4d, Fig. 4f-g, Extended Data Fig. 6a-I, k-m
3	Source data for Supplementary Fig. 2a,b
4	Source data for Supplementary Fig. 2c,d
5	Human PIK3CA mutatation data and BMI

## Sheet: Supplementary Table 1
CRISPR screen results
Related to Figure 5
gRNA Library												FPKM normalized read counts corrected by proportion of gRNA expressing cells
														Uninduced Pik3cawt/wt Rosa26Cas9/wt cells									Induced Pik3caH1047R/wt Rosa26Cas9/wt cells
														Time 0w			Time 3 w (CTL)			Time 3 w (INS)			Time 0w			Time 3 w (CTL)			Time 3 w (INS)
sgRNA_name	sequence											sgName	Gene	Rep1	Rep2	Rep3	Rep1	Rep2	Rep3	Rep1	Rep2	Rep3	Rep1	Rep2	Rep3	Rep1	Rep2	Rep3	Rep1	Rep2	Rep3
sg_Akt1_112662263	ATATATCTTGTGGAAAGGACGAAACACCGTACTTCCTCCTCAAGAACGAGTTTAAGAGCTATGCTGGAAACAGCATAGCAAGTTTAAATA											Akt1_1	Akt1	583.706	404.683	556.309		197.707	639.157	551.688	296.003		410.279	444.973	503.422	167.004	259.744	191.862	338.414	276.391	154.916
sg_Akt1_112659179	ATATATCTTGTGGAAAGGACGAAACACCGCTCACCCAGTGACAACTCAGGTTTAAGAGCTATGCTGGAAACAGCATAGCAAGTTTAAATA											Akt1_2	Akt1	398.902	327.965	428.585		141.465	146.451	224.172	91.1263		309.36	273.198	325.462	95.4018	156.572	232.649	109.816	86.4452	24.806
sg_Akt1_112657380	ATATATCTTGTGGAAAGGACGAAACACCGACACACGCTCTCGAGACAGGGTTTAAGAGCTATGCTGGAAACAGCATAGCAAGTTTAAATA											Akt1_3	Akt1	576.861	436.322	543.82		288.333	614.882	414.719	382.312		434.198	548.155	519.498	238.403	249.196	551.703	196.359	296.484	260.706
sg_Akt2_27633237	ATATATCTTGTGGAAAGGACGAAACACCGCATACTCCATCACAAAGCATGTTTAAGAGCTATGCTGGAAACAGCATAGCAAGTTTAAATA											Akt1_4	Akt1	539.353	354.848	444.763		204.338	328.381	364.504	242.166		330.319	424.747	434.325	247.76	282.818	369.77	77.2335	135.976	186.774
sg_Akt2_27616349	ATATATCTTGTGGAAAGGACGAAACACCGTACAGAGAAATTGTTCAGGGGTTTAAGAGCTATGCTGGAAACAGCATAGCAAGTTTAAATA											Akt1_5	Akt1	427.65	316.178	463.496		312.401	186.198	374.368	184.557		299.793	379.312	469.579	310.005	243.593	271.021	179.809	205.132	224.47
sg_Akt2_27634680	ATATATCTTGTGGAAAGGACGAAACACCGTGTGGTGTACCGTGACATCAGTTTAAGAGCTATGCTGGAAACAGCATAGCAAGTTTAAATA											Akt1_6	Akt1	481.037	354.02	391.119		125.01	124.043	215.43	300.612		329.863	340.911	443.35	192.227	241.285	583.367	169.465	223.356	186.774
sg_Akt2_27618285	ATATATCTTGTGGAAAGGACGAAACACCGAGTGGACCACAGTCATCGAGGTTTAAGAGCTATGCTGGAAACAGCATAGCAAGTTTAAATA											Akt1_7	Akt1	469.812	387.106	484.216		213.425	281.165	493.179	333.082		310.727	415.66	398.507	288.85	406.757	712.437	166.535	332.23	196.989
sg_Aldoa_126796859	ATATATCTTGTGGAAAGGACGAAACACCGAATGGCGAGACAACTACCCAGTTTAAGAGCTATGCTGGAAACAGCATAGCAAGTTTAAATA											sg_Akt1_112657380	Akt1	618.75	506.009	662.178		280.473	503.91	413.822	362.201		542.634	591.245	648.385	278.882	180.634	410.825	295.487	248.121	390.329
sg_Aldoa_126797688	ATATATCTTGTGGAAAGGACGAAACACCGCCTTGCCCGGAGCCACAATGGTTTAAGAGCTATGCTGGAAACAGCATAGCAAGTTTAAATA											sg_Akt1_112659179	Akt1	458.861	344.095	481.945		452.883	377.732	410.908	246.146		348.315	386.347	492.987	242.878	314.792	362.793	151.536	274.989	296.456
sg_Aldoa_126797405	ATATATCTTGTGGAAAGGACGAAACACCGCCACGAGACACTGTACCAGAGTTTAAGAGCTATGCTGGAAACAGCATAGCAAGTTTAAATA											sg_Akt1_112662263	Akt1	372.619	340.166	424.895		163.814	192.067	447.672	188.118		384.764	377.553	399.071	289.257	177.338	159.124	206.531	174.059	134.731
sg_Aldoa_126796596	ATATATCTTGTGGAAAGGACGAAACACCGGCCAGCATCTGCCAGCAGGTGTTTAAGAGCTATGCTGGAAACAGCATAGCAAGTTTAAATA											Akt1s1_1	Akt1s1	450.1	394.344	406.73		150.061	453.225	442.068	354.24		378.158	404.814	460.554	251.625	316.44	366.281	284.971	249.99	345.581
sg_Aldoc_78324462	ATATATCTTGTGGAAAGGACGAAACACCGAGTTGTCGGATATTGCTCTAGTTTAAGAGCTATGCTGGAAACAGCATAGCAAGTTTAAATA											Akt1s1_2	Akt1s1	281.449	218.368	298.59		275.561	445.489	243.675	227.083		227.123	249.454	223.649	184.294	200.082	312.882	133.952	176.862	111.141
sg_Aldoc_78325690	ATATATCTTGTGGAAAGGACGAAACACCGACCATCATGTATACCTCGAAGTTTAAGAGCTATGCTGGAAACAGCATAGCAAGTTTAAATA											Akt1s1_3	Akt1s1	242.572	208.649	236.147		268.685	380.133	242.33	174.711		219.377	221.607	259.185	231.283	251.174	76.208	221.529	195.787	180.208
sg_Arnt_95488389	ATATATCTTGTGGAAAGGACGAAACACCGAGATCGGAATCGGAACATGAGTTTAAGAGCTATGCTGGAAACAGCATAGCAAGTTTAAATA											Akt1s1_4	Akt1s1	325.802	276.889	391.687		148.833	507.377	633.063	286.367		303.893	283.165	360.997	388.32	171.405	401.433	194.118	246.252	704.782
sg_Arnt_95484963	ATATATCTTGTGGAAAGGACGAAACACCGCAACAGTAGCCACACAACGAGTTTAAGAGCTATGCTGGAAACAGCATAGCAAGTTTAAATA											Akt1s1_5	Akt1s1	425.733	258.485	368.696		145.885	103.503	331.102	287.205		271.772	333.876	359.305	292.308	234.693	510.915	250.147	191.815	360.66
sg_Arnt_95470199	ATATATCTTGTGGAAAGGACGAAACACCGATCATAGTGAAATAGAACGGGTTTAAGAGCTATGCTGGAAACAGCATAGCAAGTTTAAATA											Akt1s1_6	Akt1s1	445.172	330.447	490.46		259.598	339.052	323.032	305.221		362.895	349.998	445.888	179.819	251.174	321.737	351.516	226.627	347.284
sg_Arnt_95489608	ATATATCTTGTGGAAAGGACGAAACACCGGGAACTCTAGCCAGGAACCAGTTTAAGAGCTATGCTGGAAACAGCATAGCAAGTTTAAATA											sg_Akt1s1_44852630	Akt1s1	398.081	346.369	466.05		413.588	245.419	487.575	371.209		342.165	358.792	393.431	334.618	385.331	460.199	314.451	326.155	250.249
sg_Atf4_80256754	ATATATCTTGTGGAAAGGACGAAACACCGATCACATGTGTCATCCAACGGTTTAAGAGCTATGCTGGAAACAGCATAGCAAGTTTAAATA											sg_Akt1s1_44852710	Akt1s1	244.762	210.51	268.788		273.597	106.971	277.974	174.502		182.473	196.984	201.087	182.057	179.645	260.019	204.634	322.884	215.958
sg_Atf4_80256357	ATATATCTTGTGGAAAGGACGAAACACCGCAAACCCGACTGGTCGAAGGGTTTAAGAGCTATGCTGGAAACAGCATAGCAAGTTTAAATA											sg_Akt1s1_44852766	Akt1s1	507.321	383.591	513.166		286.122	235.282	496.317	330.988		354.238	440.283	429.249	330.143	303.255	400.897	235.493	224.524	354.336
sg_Atf4_80256862	ATATATCTTGTGGAAAGGACGAAACACCGAAGTTTAATAAAAGTCGACCGTTTAAGAGCTATGCTGGAAACAGCATAGCAAGTTTAAATA											sg_Akt1s1_44852955	Akt1s1	268.034	295.913	338.043		355.872	405.475	465.382	243.213		263.344	296.355	304.31	213.586	201.071	234.796	315.485	392.508	288.187
sg_Atf4_80256661	ATATATCTTGTGGAAAGGACGAAACACCGTTCCGGGACAGATTGGATGTGTTTAAGAGCTATGCTGGAAACAGCATAGCAAGTTTAAATA											Akt2_1	Akt2	365.227	284.953	404.459		368.643	169.926	403.51	581.951		273.367	287.268	332.795	241.454	310.836	336.227	164.638	258.635	514.359
sg_Bnip3_138898001	ATATATCTTGTGGAAAGGACGAAACACCGTGGCGAGAAAAACAGCACTCGTTTAAGAGCTATGCTGGAAACAGCATAGCAAGTTTAAATA											Akt2_2	Akt2	479.668	445.007	526.506		230.617	271.295	473.228	435.102		362.439	415.074	480.86	517.895	362.587	460.199	332.38	408.862	542.57
sg_Bnip3_138898820	ATATATCTTGTGGAAAGGACGAAACACCGGCTGAAGTGCAGTTCTACCCGTTTAAGAGCTATGCTGGAAACAGCATAGCAAGTTTAAATA											Akt2_3	Akt2	632.713	501.667	599.735		186.655	569.799	481.746	269.608		455.612	513.859	563.494	397.067	445.982	829.432	471.331	247.187	262.408
sg_Bnip3_138898769	ATATATCTTGTGGAAAGGACGAAACACCGGTCACCATTATAAATAGAGAGTTTAAGAGCTATGCTGGAAACAGCATAGCAAGTTTAAATA											Akt2_4	Akt2	614.096	433.634	644.296		254.686	870.971	558.862	307.316		414.607	539.947	632.874	285.392	538.607	689.092	436.507	601.144	640.335
sg_Eif4e_138550931	ATATATCTTGTGGAAAGGACGAAACACCGGAAGATGAGAAAAACAAACGGTTTAAGAGCTATGCTGGAAACAGCATAGCAAGTTTAAATA											Akt2_5	Akt2	434.22	357.122	458.103		372.818	194.468	370.781	419.391		336.925	378.139	437.145	302.275	503.007	341.326	257.732	313.773	424.377
sg_Eif4e_138550264	ATATATCTTGTGGAAAGGACGAAACACCGTGGATATGGTTGTATAGACTGTTTAAGAGCTATGCTGGAAACAGCATAGCAAGTTTAAATA											Akt2_6	Akt2	495.274	375.32	503.8		332.54	373.997	431.308	268.142		336.697	445.852	415.147	64.2792	244.911	149.733	153.95	341.575	203.798
sg_Eif4e_138546420	ATATATCTTGTGGAAAGGACGAAACACCGAAAGCTTACCTGTTCTGTAGGTTTAAGAGCTATGCTGGAAACAGCATAGCAAGTTTAAATA											sg_Akt2_27616349	Akt2	200.957	177.424	203.507		136.798	325.447	312.945	164.865		142.151	170.602	244.801	116.557	263.04	64.6694	71.7168	121.257	88.5233
sg_Eif4e_138550988	ATATATCTTGTGGAAAGGACGAAACACCGTCTCTAGCCAGAAGCGATCGGTTTAAGAGCTATGCTGGAAACAGCATAGCAAGTTTAAATA											sg_Akt2_27618285	Akt2	449.552	360.844	501.813		284.649	777.338	379.3	232.32		411.418	409.504	436.863	340.11	349.072	544.994	235.493	182.002	122.571
sg_Eif4ebp1_27260499	ATATATCTTGTGGAAAGGACGAAACACCGGTGGTGCTGTAGTCCCCGGGGTTTAAGAGCTATGCTGGAAACAGCATAGCAAGTTTAAATA											sg_Akt2_27633237	Akt2	399.45	298.395	439.938		197.216	243.018	520.304	278.826		295.237	369.638	329.128	177.785	310.177	292.488	251.698	389.003	667.816
sg_Eif4ebp1_27260519	ATATATCTTGTGGAAAGGACGAAACACCGGACTACAGCACCACTCCGGGGTTTAAGAGCTATGCTGGAAACAGCATAGCAAGTTTAAATA											sg_Akt2_27634680	Akt2	373.714	335.203	420.637		250.756	276.363	280.664	359.059		292.958	385.174	363.536	140.153	359.291	245.261	191.704	379.424	219.606
sg_Eif4ebp1_27273340	ATATATCTTGTGGAAAGGACGAAACACCGGAACCAGGATTATCTATGACGTTTAAGAGCTATGCTGGAAACAGCATAGCAAGTTTAAATA											Akt3_1	Akt3	445.445	351.539	458.387		395.413	367.595	434.67	248.031		293.186	336.221	433.197	237.386	185.579	516.282	394.442	263.074	476.664
sg_Eif4ebp1_27260545	ATATATCTTGTGGAAAGGACGAAACACCGCCAGCGCCTACCTCCCGGGGGTTTAAGAGCTATGCTGGAAACAGCATAGCAAGTTTAAATA											Akt3_2	Akt3	400.819	351.125	426.314		214.407	395.071	578.813	341.671		218.238	347.36	396.533	292.918	319.077	392.578	467.538	358.397	247.087
sg_Eno2_124763844	ATATATCTTGTGGAAAGGACGAAACACCGGCCATCGCGGTAAAACTCAGGTTTAAGAGCTATGCTGGAAACAGCATAGCAAGTTTAAATA											Akt3_3	Akt3	443.529	400.134	491.595		427.341	354.791	441.395	281.13		369.273	362.896	377.637	455.854	331.932	430.414	230.149	448.814	553.757
sg_Eno2_124766195	ATATATCTTGTGGAAAGGACGAAACACCGGGTGTACCACACCCTCAAGGGTTTAAGAGCTATGCTGGAAACAGCATAGCAAGTTTAAATA											Akt3_4	Akt3	717.586	556.052	716.389		627.258	418.28	516.717	394.462		535.8	699.997	567.725	316.107	447.96	485.96	193.601	534.091	609.692
sg_Eno2_124763778	ATATATCTTGTGGAAAGGACGAAACACCGTCCTTCCCGATACATCACTGGTTTAAGAGCTATGCTGGAAACAGCATAGCAAGTTTAAATA											Akt3_5	Akt3	430.387	350.091	495.001		237.739	450.824	799.174	352.565		409.823	434.713	377.637	229.452	306.551	462.614	302.21	530.82	567.619
sg_Eno2_124767706	ATATATCTTGTGGAAAGGACGAAACACCGAAACAGCGTTACTTAGGCAAGTTTAAGAGCTATGCTGGAAACAGCATAGCAAGTTTAAATA											Akt3_6	Akt3	585.075	460.309	642.309		272.369	582.337	636.874	691.722		480.443	578.934	578.442	280.306	621.013	360.378	644.934	479.888	530.654
sg_Epas1_86809397	ATATATCTTGTGGAAAGGACGAAACACCGCATGAAGAAGTCACGCTCGGGTTTAAGAGCTATGCTGGAAACAGCATAGCAAGTTTAAATA											sg_Akt3_177059440	Akt3	299.519	231.189	335.488		227.915	228.08	216.999	336.015		219.833	225.418	263.697	140.357	161.186	351.523	354.964	268.214	553.514
sg_Epas1_86827542	ATATATCTTGTGGAAAGGACGAAACACCGGCACCCTACATCCCTATGGAGTTTAAGAGCTATGCTGGAAACAGCATAGCAAGTTTAAATA											sg_Akt3_177067287	Akt3	513.344	423.915	521.965		335.979	399.34	429.514	343.347		326.674	421.816	443.068	212.366	338.525	336.496	199.807	561.894	255.842
sg_Epas1_86824424	ATATATCTTGTGGAAAGGACGAAACACCGTGAGATCGAGAAGAACGACGGTTTAAGAGCTATGCTGGAAACAGCATAGCAAGTTTAAATA											sg_Akt3_177103064	Akt3	490.346	409.853	415.812		160.376	333.983	457.087	345.861		412.329	401.296	460.554	326.278	387.309	299.733	428.06	473.579	288.917
sg_Gapdh_125162636	ATATATCTTGTGGAAAGGACGAAACACCGGCTGTGGCGTGATGGCCGTGGTTTAAGAGCTATGCTGGAAACAGCATAGCAAGTTTAAATA											sg_Akt3_177109667	Akt3	305.816	227.673	267.936		198.198	329.715	303.305	193.774		162.198	213.106	287.952	242.064	127.894	298.66	128.09	343.444	293.051
sg_Gapdh_125163030	ATATATCTTGTGGAAAGGACGAAACACCGAAACAGGCCCACTTGAAGGGGTTTAAGAGCTATGCTGGAAACAGCATAGCAAGTTTAAATA											Aldoa_1	Aldoa	576.04	513.661	618.184		174.62	36.2794	335.586	167.798		490.466	570.433	605.517	179.616	85.3728	155.636	297.9	158.639	196.989
sg_Gapdh_125163387	ATATATCTTGTGGAAAGGACGAAACACCGTGCCATTTGCAGTGGCAAAGGTTTAAGAGCTATGCTGGAAACAGCATAGCAAGTTTAAATA											Aldoa_2	Aldoa	515.26	467.34	504.368		13.7535	46.683	29.1424	42.7351		435.565	454.646	505.96	41.0899	0.659249	12.8802	34.9964	32.0081	20.1853
sg_Gapdh_125163183	ATATATCTTGTGGAAAGGACGAAACACCGGGCCGGTGCTGAGTATGTCGGTTTAAGAGCTATGCTGGAAACAGCATAGCAAGTTTAAATA											Aldoa_3	Aldoa	461.872	314.317	470.024		120.343	174.995	130.02	84.4228		310.727	422.109	419.378	67.5339	180.634	177.103	46.3746	139.013	136.676
sg_Gja1_56388068	ATATATCTTGTGGAAAGGACGAAACACCGTGAACCCATAGATGTACCACGTTTAAGAGCTATGCTGGAAACAGCATAGCAAGTTTAAATA											Aldoa_4	Aldoa	555.78	490.087	576.745		526.317	420.414	488.696	361.782		444.449	562.518	537.548	263.626	418.623	473.616	460.298	271.017	506.82
sg_Gja1_56388265	ATATATCTTGTGGAAAGGACGAAACACCGGGGCGTTAAGGATCGCGTGAGTTTAAGAGCTATGCTGGAAACAGCATAGCAAGTTTAAATA											Aldoa_5	Aldoa	380.285	262.414	403.608		63.8556	28.2766	13.6745	27.6521		306.399	378.139	443.632	18.7142	5.93324	0.268338	4.3099	55.6053	0.243196
sg_Gja1_56388202	ATATATCTTGTGGAAAGGACGAAACACCGATTCAGAGCGAGAGACACCAGTTTAAGAGCTATGCTGGAAACAGCATAGCAAGTTTAAATA											Aldoa_6	Aldoa	534.973	418.745	595.194		205.075	237.416	266.093	165.494		437.843	461.095	442.222	156.223	179.316	229.429	81.1986	271.718	115.518
sg_Hif1a_73930761	ATATATCTTGTGGAAAGGACGAAACACCGTGAACATCAAGTCAGCAACGGTTTAAGAGCTATGCTGGAAACAGCATAGCAAGTTTAAATA											sg_Aldoa_126796596	Aldoa	374.536	375.113	456.968		20.1391	42.4148	25.5556	31.2134		285.669	401.883	384.97	6.50929	20.1071	7.7818	26.7214	35.5126	1.45918
sg_Hif1a_73928117	ATATATCTTGTGGAAAGGACGAAACACCGATAACGTGAACAAATACATGGTTTAAGAGCTATGCTGGAAACAGCATAGCAAGTTTAAATA											sg_Aldoa_126796859	Aldoa	475.288	328.586	466.902		15.9639	3.73464	16.1404	36.8695		410.734	397.486	418.531	3.05123	4.61475	11.2702	0.689584	32.709	24.806
sg_Hif1a_73926743	ATATATCTTGTGGAAAGGACGAAACACCGGTGAGAAAACTTCTGGATGCGTTTAAGAGCTATGCTGGAAACAGCATAGCAAGTTTAAATA											sg_Aldoa_126797405	Aldoa	496.917	368.702	479.39		2.70158	62.1551	14.347	40.0118		377.019	416.539	474.373	21.9688	0	33.5422	11.0334	5.60726	4.37753
sg_Hif1a_73932450	ATATATCTTGTGGAAAGGACGAAACACCGAGTAAGAAAATTTCATATCGGTTTAAGAGCTATGCTGGAAACAGCATAGCAAGTTTAAATA											sg_Aldoa_126797688	Aldoa	416.972	386.073	482.229		13.5079	61.8883	45.2828	23.0434		390.232	385.467	448.709	10.781	18.459	15.8319	29.9969	8.64452	26.2652
sg_Hk1_62299155	ATATATCTTGTGGAAAGGACGAAACACCGCCGACAATCCAAAATAGACGGTTTAAGAGCTATGCTGGAAACAGCATAGCAAGTTTAAATA											Aldoc_1	Aldoc	602.871	490.294	562.269		379.941	618.883	546.532	523.086		419.391	540.24	551.649	392.591	441.038	513.599	417.199	625.91	534.058
sg_Hk1_62284801	ATATATCTTGTGGAAAGGACGAAACACCGGGATCTTTACCAGTAGGACTGTTTAAGAGCTATGCTGGAAACAGCATAGCAAGTTTAAATA											Aldoc_2	Aldoc	748.25	505.182	698.224		435.937	487.904	671.844	546.548		517.347	560.76	621.592	337.873	577.502	440.342	564.942	580.585	375.738
sg_Hk1_62315443	ATATATCTTGTGGAAAGGACGAAACACCGCTCCCGGGATTATAACCCAAGTTTAAGAGCTATGCTGGAAACAGCATAGCAAGTTTAAATA											Aldoc_3	Aldoc	489.525	405.304	486.202		430.534	366.261	356.434	401.375		378.613	464.613	478.604	398.287	335.888	378.088	457.022	504.186	407.84
sg_Hk2_82749208	ATATATCTTGTGGAAAGGACGAAACACCGATTCCCGAGGACATCATGCGGTTTAAGAGCTATGCTGGAAACAGCATAGCAAGTTTAAATA											Aldoc_4	Aldoc	491.715	349.264	437.951		355.135	392.671	332.448	346.28		357.883	511.514	518.37	368.792	383.683	1132.65	382.719	424.983	551.082
sg_Hk2_82742942	ATATATCTTGTGGAAAGGACGAAACACCGGGAGATGCGTCACATTGACAGTTTAAGAGCTATGCTGGAAACAGCATAGCAAGTTTAAATA											Aldoc_5	Aldoc	496.917	378.628	503.516		264.264	397.472	572.76	289.09		316.195	437.058	440.53	193.855	286.114	435.781	364.273	610.724	667.086
sg_Hk2_82760128	ATATATCTTGTGGAAAGGACGAAACACCGATCCGGAGTTGACCTCACAAGTTTAAGAGCTATGCTGGAAACAGCATAGCAAGTTTAAATA											Aldoc_6	Aldoc	493.358	419.986	493.298		323.699	449.224	538.462	364.086		400.255	524.998	544.881	170.869	622.661	247.944	383.064	299.755	598.019
sg_Hk2_82736558	ATATATCTTGTGGAAAGGACGAAACACCGGGAGTGGCACACACATAAGTGTTTAAGAGCTATGCTGGAAACAGCATAGCAAGTTTAAATA											Aldoc_7	Aldoc	661.461	568.046	625.563		222.758	727.721	545.86	297.889		434.654	559.587	631.464	334.415	623.32	619.055	200.152	491.569	533.815
sg_Igf1r_68184790	ATATATCTTGTGGAAAGGACGAAACACCGAGAACCGAATCATCATAACGGTTTAAGAGCTATGCTGGAAACAGCATAGCAAGTTTAAATA											Aldoc_8	Aldoc	353.728	297.154	345.706		167.253	264.359	704.798	149.782		354.466	335.342	342.101	548.204	357.972	247.408	368.238	289.007	191.638
sg_Igf1r_68187184	ATATATCTTGTGGAAAGGACGAAACACCGGGAAAACGACCATATCCGTGGTTTAAGAGCTATGCTGGAAACAGCATAGCAAGTTTAAATA											sg_Aldoc_78324462	Aldoc	236.275	185.282	286.385		98.9762	300.905	328.412	163.818		141.923	193.173	204.189	275.221	256.778	120.484	385.478	220.552	267.516
sg_Igf1r_68004165	ATATATCTTGTGGAAAGGACGAAACACCGCTATGGTGGAGAGGTAACAGGTTTAAGAGCTATGCTGGAAACAGCATAGCAAGTTTAAATA											sg_Aldoc_78325690	Aldoc	348.526	299.222	357.059		190.83	493.239	449.465	348.794		264.483	345.895	348.87	404.593	207.334	378.356	303.934	314.24	374.522
sg_Igf1r_68170041	ATATATCTTGTGGAAAGGACGAAACACCGCTGCTTATTAACATCCGGAGGTTTAAGAGCTATGCTGGAAACAGCATAGCAAGTTTAAATA											Arnt_1	Arnt	335.932	264.275	414.109		320.015	262.225	331.327	165.494		248.536	365.534	386.662	154.189	255.459	252.506	237.562	196.254	310.561
sg_Insr_3202959	ATATATCTTGTGGAAAGGACGAAACACCGGTGATACCAGAGCATAGGAGGTTTAAGAGCTATGCTGGAAACAGCATAGCAAGTTTAAATA											Arnt_2	Arnt	357.835	288.469	364.439		140.973	222.211	87.203	149.782		272.912	281.992	357.331	118.591	74.1655	103.578	42.5818	35.7463	55.2055
sg_Insr_3174665	ATATATCTTGTGGAAAGGACGAAACACCGCACACTGCACCTCTCATCTGGTTTAAGAGCTATGCTGGAAACAGCATAGCAAGTTTAAATA											Arnt_3	Arnt	413.139	375.733	431.707		182.971	371.33	340.294	121.921		340.114	393.382	482.552	169.648	192.501	326.836	122.229	174.759	145.674
sg_Irs1_82289433	ATATATCTTGTGGAAAGGACGAAACACCGACCCACGCCCATCGGCATCGGTTTAAGAGCTATGCTGGAAACAGCATAGCAAGTTTAAATA											Arnt_4	Arnt	393.427	328.172	365.007		582.805	336.651	277.749	304.383		252.637	312.771	360.997	398.084	426.864	327.909	267.042	399.05	567.133
sg_Irs1_82288725	ATATATCTTGTGGAAAGGACGAAACACCGATGCACCACTTGGAACGTCGGTTTAAGAGCTATGCTGGAAACAGCATAGCAAGTTTAAATA											Arnt_5	Arnt	504.856	400.134	514.302		314.12	260.091	278.422	247.612		406.861	449.37	510.473	284.985	280.511	257.336	239.286	222.888	270.92
sg_Irs1_82289178	ATATATCTTGTGGAAAGGACGAAACACCGGGGAATCTGGGGTGACACTGGTTTAAGAGCTATGCTGGAAACAGCATAGCAAGTTTAAATA											Arnt_6	Arnt	500.75	411.921	569.933		123.29	211.007	286.044	130.719		327.585	453.181	446.734	167.614	195.467	311.272	118.953	127.098	135.947
sg_Irs1_82290052	ATATATCTTGTGGAAAGGACGAAACACCGGGAGGACTTGAGCTATGACAGTTTAAGAGCTATGCTGGAAACAGCATAGCAAGTTTAAATA											sg_Arnt_95470199	Arnt	225.05	182.18	267.653		67.0484	71.7584	47.7487	46.9248		143.518	215.158	190.934	116.76	59.3324	143.561	94.6455	83.8752	5.59351
sg_Ldha_46850217	ATATATCTTGTGGAAAGGACGAAACACCGCAAGCTGGTCATTATCACCGGTTTAAGAGCTATGCTGGAAACAGCATAGCAAGTTTAAATA											sg_Arnt_95484963	Arnt	585.075	439.631	600.302		269.176	236.616	180.235	136.794		467.686	556.363	597.338	255.693	176.349	218.427	105.506	217.048	181.911
sg_Ldha_46850968	ATATATCTTGTGGAAAGGACGAAACACCGGTTGCAATCTGGATTCAGCGGTTTAAGAGCTATGCTGGAAACAGCATAGCAAGTTTAAATA											sg_Arnt_95488389	Arnt	442.434	281.024	429.152		120.834	401.74	212.515	199.64		278.607	403.348	362.69	118.388	110.424	175.493	112.23	93.9215	48.6392
sg_Ldha_46851054	ATATATCTTGTGGAAAGGACGAAACACCGGGAGAACATGGCGACTCCAGGTTTAAGAGCTATGCTGGAAACAGCATAGCAAGTTTAAATA											sg_Arnt_95489608	Arnt	389.046	281.852	358.195		229.635	291.035	149.299	139.099		253.776	377.846	337.025	194.465	331.932	61.181	73.7855	161.909	387.898
sg_Ldha_46849020	ATATATCTTGTGGAAAGGACGAAACACCGGTCATGGAAGACAAACTCAAGTTTAAGAGCTATGCTGGAAACAGCATAGCAAGTTTAAATA											Atf4_1	Atf4	342.777	263.034	360.181		137.044	152.853	266.989	307.944		298.881	256.197	310.796	165.783	298.64	376.746	291.005	142.05	172.183
sg_Ldhb_142501341	ATATATCTTGTGGAAAGGACGAAACACCGAAATTGTGGCCGATAAAGGTGTTTAAGAGCTATGCTGGAAACAGCATAGCAAGTTTAAATA											Atf4_2	Atf4	472.55	389.381	449.304		192.058	188.866	275.284	290.347		325.99	367.293	492.423	169.648	182.942	294.367	169.638	182.469	240.034
sg_Ldhb_142501433	ATATATCTTGTGGAAAGGACGAAACACCGGTCTTCCAACACATCCACCAGTTTAAGAGCTATGCTGGAAACAGCATAGCAAGTTTAAATA											Atf4_3	Atf4	352.085	312.87	391.119		225.214	216.876	177.32	128.834		323.029	352.637	410.071	60.0075	119.324	93.3816	95.3351	84.5761	157.348
sg_Ldhb_142495600	ATATATCTTGTGGAAAGGACGAAACACCGGCTCGCCCAGGATCCATCCGGTTTAAGAGCTATGCTGGAAACAGCATAGCAAGTTTAAATA											Atf4_4	Atf4	321.148	295.293	325.554		32.9102	60.2877	110.965	44.6205		258.332	275.543	278.081	85.231	75.8137	8.58681	78.4402	79.4361	411.974
sg_Ldhb_142498554	ATATATCTTGTGGAAAGGACGAAACACCGGGGCTGTACTTGACGATCTGGTTTAAGAGCTATGCTGGAAACAGCATAGCAAGTTTAAATA											Atf4_5	Atf4	390.689	292.605	384.023		86.205	155.254	314.962	124.225		329.635	350.878	424.172	160.088	156.572	80.233	189.981	136.21	93.6304
sg_Myc_61989411	ATATATCTTGTGGAAAGGACGAAACACCGAGAGGCAAACCCCTGCCAAGGTTTAAGAGCTATGCTGGAAACAGCATAGCAAGTTTAAATA											Atf4_6	Atf4	434.768	375.94	454.981		148.833	110.972	144.367	131.348		334.191	416.246	414.301	76.4841	82.0765	70.5729	166.19	175.928	104.088
sg_Myc_61987741	ATATATCTTGTGGAAAGGACGAAACACCGGTAGCGACCGCAACATAGGAGTTTAAGAGCTATGCTGGAAACAGCATAGCAAGTTTAAATA											sg_Atf4_80256357	Atf4	373.988	328.999	367.561		73.4339	59.4875	96.6183	96.7824		274.051	295.476	350.844	203.008	52.4103	231.844	58.0975	82.4734	79.5251
sg_Nfe2l2_75677684	ATATATCTTGTGGAAAGGACGAAACACCGTGAAGACTGAACTTTCAGCGGTTTAAGAGCTATGCTGGAAACAGCATAGCAAGTTTAAATA											sg_Atf4_80256661	Atf4	295.686	206.374	260.557		47.6461	20.8073	30.7116	31.2134		219.605	244.764	239.725	5.2888	0	1.34169	6.89584	14.4854	30.8859
sg_Nfe2l2_75676626	ATATATCTTGTGGAAAGGACGAAACACCGGTTCTGTTTGACACTTCCAGGTTTAAGAGCTATGCTGGAAACAGCATAGCAAGTTTAAATA											sg_Atf4_80256754	Atf4	532.509	404.27	461.793		59.6804	96.3003	106.706	40.0118		283.618	386.64	437.145	64.2792	120.643	132.827	26.7214	105.837	19.9421
sg_Nfe2l2_75676784	ATATATCTTGTGGAAAGGACGAAACACCGTTCAACCCGAAGCACGCTGAGTTTAAGAGCTATGCTGGAAACAGCATAGCAAGTTTAAATA											sg_Atf4_80256862	Atf4	158.247	85.4033	138.51		28.9806	0.26676	65.9067	72.0631		129.166	102.303	107.171	49.2265	16.1516	104.652	50.5121	2.56999	97.7648
sg_Nfe2l2_75676971	ATATATCTTGTGGAAAGGACGAAACACCGGGTGGGATTTGAGTCTAAGGGTTTAAGAGCTATGCTGGAAACAGCATAGCAAGTTTAAATA											Bhlhe40_1	Bhlhe40	561.256	447.902	541.833		207.039	357.992	356.658	325.331		490.011	490.994	513.575	294.952	321.384	539.359	340.482	418.909	428.025
sg_Pdha1_160127648	ATATATCTTGTGGAAAGGACGAAACACCGAGAACAACCGCTATGGCATGGTTTAAGAGCTATGCTGGAAACAGCATAGCAAGTTTAAATA											Bhlhe40_2	Bhlhe40	435.315	314.938	407.581		297.174	446.023	257.126	185.395		284.53	357.034	394.841	104.962	197.775	505.817	285.833	240.411	393.491
sg_Pdha1_160130168	ATATATCTTGTGGAAAGGACGAAACACCGATCACTGCCTATCGAGCACAGTTTAAGAGCTATGCTGGAAACAGCATAGCAAGTTTAAATA											Bhlhe40_3	Bhlhe40	491.989	415.23	579.867		446.989	361.193	371.229	311.086		434.198	419.47	472.399	391.574	531.685	225.135	388.408	446.01	724.967
sg_Pdha1_160132131	ATATATCTTGTGGAAAGGACGAAACACCGGCGCCGGATGGAGCTAAAGGGTTTAAGAGCTATGCTGGAAACAGCATAGCAAGTTTAAATA											Bhlhe40_4	Bhlhe40	346.61	244.423	315.052		201.391	280.098	239.416	99.7152		264.938	255.317	282.029	114.319	243.593	218.964	178.258	437.132	246.844
sg_Pdha1_160128484	ATATATCTTGTGGAAAGGACGAAACACCGTGTTTGACATTATACGGCGAGTTTAAGAGCTATGCTGGAAACAGCATAGCAAGTTTAAATA											Bhlhe40_5	Bhlhe40	608.62	481.402	619.035		383.379	510.579	408.666	428.608		425.086	500.081	650.077	228.029	547.507	306.174	401.855	363.771	403.948
sg_Pdpk1_24093571	ATATATCTTGTGGAAAGGACGAAACACCGATGTATAATCTATCAGCTCGGTTTAAGAGCTATGCTGGAAACAGCATAGCAAGTTTAAATA											Bhlhe40_6	Bhlhe40	712.384	580.867	688.006		550.386	593.541	486.454	453.746		570.198	612.644	689.844	605.364	411.042	628.447	414.785	386.667	404.192
sg_Pdpk1_24111034	ATATATCTTGTGGAAAGGACGAAACACCGGGAATGCCAGGGGACGAACCGTTTAAGAGCTATGCTGGAAACAGCATAGCAAGTTTAAATA											sg_Bhlhe40_108661178	Bhlhe40	429.84	369.53	443.06		197.952	117.374	268.783	135.118		313.917	422.695	414.019	452.396	230.737	379.161	219.46	134.34	191.152
sg_Pdpk1_24101670	ATATATCTTGTGGAAAGGACGAAACACCGCATTTGATGAGACCTGTACCGTTTAAGAGCTATGCTGGAAACAGCATAGCAAGTTTAAATA											sg_Bhlhe40_108661594	Bhlhe40	229.157	208.856	228.2		97.0114	253.689	116.57	149.782		169.488	213.399	269.902	90.113	27.3588	139.267	74.3027	101.865	224.227
sg_Pdpk1_24093208	ATATATCTTGTGGAAAGGACGAAACACCGCCCTAAGGCTAGAGATCTTGGTTTAAGAGCTATGCTGGAAACAGCATAGCAAGTTTAAATA											sg_Bhlhe40_108664500	Bhlhe40	267.213	214.852	258.286		101.432	128.045	37.6609	177.434		203.886	197.863	243.955	70.5851	225.463	174.151	126.194	150.695	125.246
sg_Pfkl_77992466	ATATATCTTGTGGAAAGGACGAAACACCGGGAGATACCAGTGCGCACTGGTTTAAGAGCTATGCTGGAAACAGCATAGCAAGTTTAAATA											sg_Bhlhe40_108664584	Bhlhe40	373.167	283.713	327.825		371.345	92.5657	270.128	181.624		267.216	271.732	293.592	111.065	73.5063	495.352	146.364	96.7252	96.792
sg_Pfkl_78001458	ATATATCTTGTGGAAAGGACGAAACACCGCTGTAAGGCCTTCACTACGAGTTTAAGAGCTATGCTGGAAACAGCATAGCAAGTTTAAATA											Bnip3_1	Bnip3	358.656	307.7	396.796		95.2922	644.759	435.118	343.976		269.267	302.804	377.355	184.498	331.602	259.214	446.851	498.111	243.439
sg_Pfkl_78000713	ATATATCTTGTGGAAAGGACGAAACACCGAGCCCTGCACCGCATTATGGGTTTAAGAGCTATGCTGGAAACAGCATAGCAAGTTTAAATA											Bnip3_2	Bnip3	417.793	319.487	411.271		339.171	260.624	491.834	292.233		324.168	363.776	343.794	290.68	366.543	255.189	391.339	418.441	268.975
sg_Pfkl_78005470	ATATATCTTGTGGAAAGGACGAAACACCGCCGTATGGGCATATATGTGGGTTTAAGAGCTATGCTGGAAACAGCATAGCAAGTTTAAATA											Bnip3_3	Bnip3	310.197	216.507	305.402		235.038	282.232	419.651	490.616		169.488	271.146	301.489	97.4359	245.241	553.849	195.152	447.646	398.355
sg_Pfkm_98126368	ATATATCTTGTGGAAAGGACGAAACACCGCCTCACGGTAGAGCGAACAGGTTTAAGAGCTATGCTGGAAACAGCATAGCAAGTTTAAATA											Bnip3_4	Bnip3	328.266	222.71	315.62		126.729	299.571	422.789	185.604		188.851	238.316	240.289	135.271	255.129	255.994	161.88	209.338	463.775
sg_Pfkm_98123174	ATATATCTTGTGGAAAGGACGAAACACCGGCGCCTTGGATATGACACCCGTTTAAGAGCTATGCTGGAAACAGCATAGCAAGTTTAAATA											Bnip3_5	Bnip3	412.044	301.703	422.34		206.794	416.146	645.392	279.664		306.399	293.131	406.968	561.426	340.832	565.388	441.679	279.428	406.867
sg_Pfkm_98125039	ATATATCTTGTGGAAAGGACGAAACACCGTTAGACCAAAGACGTGACCAGTTTAAGAGCTATGCTGGAAACAGCATAGCAAGTTTAAATA											Bnip3_6	Bnip3	607.251	483.676	605.128		447.235	638.623	652.117	415.41		526.46	473.7	488.757	324.041	346.765	653.134	455.815	540.399	893.259
sg_Pfkm_98119442	ATATATCTTGTGGAAAGGACGAAACACCGCATAGACACGCTCTCCCACGGTTTAAGAGCTATGCTGGAAACAGCATAGCAAGTTTAAATA											Bnip3_7	Bnip3	489.525	435.081	523.384		225.459	243.285	383.559	197.336		354.922	438.817	503.986	221.519	335.558	324.152	278.765	362.603	564.701
sg_Pgam1_41912113	ATATATCTTGTGGAAAGGACGAAACACCGAACCTGGAGAACCGCTTCAGGTTTAAGAGCTATGCTGGAAACAGCATAGCAAGTTTAAATA											sg_Bnip3_138898001	Bnip3	400.271	271.512	415.245		296.683	352.923	650.772	284.482		325.079	473.407	440.53	526.642	221.837	305.637	431.852	275.924	195.286
sg_Pgam1_41915783	ATATATCTTGTGGAAAGGACGAAACACCGGCAGAAACTGCTGCTAAGCAGTTTAAGAGCTATGCTGGAAACAGCATAGCAAGTTTAAATA											sg_Bnip3_138898769	Bnip3	156.878	112.906	132.265		75.6443	190.733	92.5832	200.478		151.947	169.137	133.964	55.5324	83.395	203.4	46.8917	103.033	211.824
sg_Pgam1_41912154	ATATATCTTGTGGAAAGGACGAAACACCGGAGCCCGGCGGGCCACGAGGGTTTAAGAGCTATGCTGGAAACAGCATAGCAAGTTTAAATA											sg_Bnip3_138898820	Bnip3	372.619	248.766	403.891		34.3838	163.524	118.587	146.012		279.746	330.359	411.199	165.173	101.854	142.756	176.016	58.4089	100.197
sg_Pgam1_41915741	ATATATCTTGTGGAAAGGACGAAACACCGCTCAATGAGCGACACTATGGGTTTAAGAGCTATGCTGGAAACAGCATAGCAAGTTTAAATA											Car12_1	Car12	643.665	502.287	621.306		408.676	791.21	668.93	663.022		451.967	571.899	598.184	625.705	539.925	513.33	474.089	680.581	803.519
sg_Pgk1_106194632	ATATATCTTGTGGAAAGGACGAAACACCGTCAAGAACAGAACATCCCTGGTTTAAGAGCTATGCTGGAAACAGCATAGCAAGTTTAAATA											Car12_2	Car12	278.985	235.324	244.095		208.267	215.275	294.338	210.533		214.365	266.456	232.674	227.825	213.926	330.592	180.499	183.871	375.981
sg_Pgk1_106194728	ATATATCTTGTGGAAAGGACGAAACACCGCTTCCTCTACATGAAAGCGGGTTTAAGAGCTATGCTGGAAACAGCATAGCAAGTTTAAATA											Car12_3	Car12	335.658	277.923	317.323		223.74	263.559	269.903	252.221		296.831	298.7	276.953	109.641	460.486	407.337	397.89	324.52	176.317
sg_Pik3ca_32443678	ATATATCTTGTGGAAAGGACGAAACACCGAGCAGATCTTCTAACCCATGGTTTAAGAGCTATGCTGGAAACAGCATAGCAAGTTTAAATA											Car12_4	Car12	689.66	592.653	678.924		638.556	593.274	969.769	660.928		529.193	576.296	636.258	508.335	615.08	604.834	314.451	695.066	727.642
sg_Pik3ca_32440702	ATATATCTTGTGGAAAGGACGAAACACCGTCTTACCTAGGATTGGAACAGTTTAAGAGCTATGCTGGAAACAGCATAGCAAGTTTAAATA											Car12_5	Car12	255.987	216.3	284.966		201.882	230.481	325.722	281.968		182.473	240.661	180.499	294.545	303.255	90.4299	226.011	267.046	268.732
sg_Pik3ca_32437227	ATATATCTTGTGGAAAGGACGAAACACCGGAGGCGAGTTGAGATCCCGCGTTTAAGAGCTATGCTGGAAACAGCATAGCAAGTTTAAATA											Car12_6	Car12	580.694	400.548	454.697		418.254	422.281	681.484	893.038		403.444	409.797	425.3	282.747	288.751	167.98	386.34	375.92	369.658
sg_Pik3ca_32443945	ATATATCTTGTGGAAAGGACGAAACACCGCAGTTACTCCCATACAGGACGTTTAAGAGCTATGCTGGAAACAGCATAGCAAGTTTAAATA											Car12_7	Car12	296.781	216.3	282.128		282.438	332.916	409.114	184.347		214.593	208.416	253.826	185.922	172.723	141.951	191.704	192.048	89.4961
sg_Pik3r1_101709689	ATATATCTTGTGGAAAGGACGAAACACCGGAGCTTTATAAGGAGAGGCGGTTTAAGAGCTATGCTGGAAACAGCATAGCAAGTTTAAATA											sg_Car12_66713928	Car12	393.7	284.953	356.208		285.385	167.792	336.034	378.75		291.136	303.977	298.105	265.864	186.897	181.128	259.111	224.991	314.209
sg_Pik3r1_101689080	ATATATCTTGTGGAAAGGACGAAACACCGTCCATTAACCTTCAACTCTGGTTTAAGAGCTATGCTGGAAACAGCATAGCAAGTTTAAATA											sg_Car12_66746536	Car12	361.942	329.826	414.109		391.729	184.064	552.361	360.106		327.129	296.062	413.737	306.547	255.459	715.925	235.321	341.108	620.15
sg_Pik3r1_101757473	ATATATCTTGTGGAAAGGACGAAACACCGTGGCTACAATGAAACCACTGGTTTAAGAGCTATGCTGGAAACAGCATAGCAAGTTTAAATA											sg_Car12_66751956	Car12	350.716	258.485	361.884		238.23	273.429	394.095	179.32		234.185	285.803	343.23	216.027	279.851	395.798	136.538	410.031	239.062
sg_Pik3r1_101701735	ATATATCTTGTGGAAAGGACGAAACACCGCTGGAAATCTGAAAAGCACGGTTTAAGAGCTATGCTGGAAACAGCATAGCAAGTTTAAATA											Car13_1	Car13	513.891	342.027	452.143		315.84	400.14	452.156	370.999		352.188	462.268	382.432	232.707	556.736	345.888	380.651	563.763	236.143
sg_Pik3r2_70774763	ATATATCTTGTGGAAAGGACGAAACACCGGGAACTCCACGTATGTCCCGGTTTAAGAGCTATGCTGGAAACAGCATAGCAAGTTTAAATA											Car13_2	Car13	630.523	495.05	697.089		498.074	498.308	749.632	422.742		466.091	510.927	545.445	360.655	545.529	616.909	344.103	498.578	768.986
sg_Pik3r2_70772223	ATATATCTTGTGGAAAGGACGAAACACCGCTTAACAGCATCATACAAGGGTTTAAGAGCTATGCTGGAAACAGCATAGCAAGTTTAAATA											Car13_3	Car13	673.781	575.283	709.01		480.39	395.338	795.812	625.315		532.61	584.503	707.611	517.082	643.098	629.789	567.356	710.019	438.725
sg_Pik3r2_70770654	ATATATCTTGTGGAAAGGACGAAACACCGACTGGGCCAGTGATTCGTGGGTTTAAGAGCTATGCTGGAAACAGCATAGCAAGTTTAAATA											Car13_4	Car13	394.796	260.552	395.66		331.803	426.816	279.767	144.336		267.444	389.278	359.587	250.201	251.833	240.431	252.56	296.717	694.811
sg_Pik3r2_70770392	ATATATCTTGTGGAAAGGACGAAACACCGAGCTGTATGAAGAATACACAGTTTAAGAGCTATGCTGGAAACAGCATAGCAAGTTTAAATA											Car13_5	Car13	578.23	461.136	470.024		444.042	620.217	368.091	472.6		412.784	504.478	504.268	171.682	328.965	615.567	307.899	590.397	669.032
sg_Pik3r3_116270899	ATATATCTTGTGGAAAGGACGAAACACCGACTGAGCGAGAGACTCGTGGGTTTAAGAGCTATGCTGGAAACAGCATAGCAAGTTTAAATA											Car13_6	Car13	311.292	217.747	336.34		197.707	268.627	267.662	123.597		146.024	261.18	300.643	197.923	236.67	236.674	177.396	221.253	230.55
sg_Pik3r3_116270827	ATATATCTTGTGGAAAGGACGAAACACCGATAAAGATCTATCATCGGGAGTTTAAGAGCTATGCTGGAAACAGCATAGCAAGTTTAAATA											Car13_7	Car13	535.794	417.711	547.226		438.393	678.637	468.296	270.865		404.128	534.671	573.083	374.894	411.372	306.71	479.951	734.317	513.143
sg_Pik3r3_116259564	ATATATCTTGTGGAAAGGACGAAACACCGAAGAGGTAAATGACAAATTGGTTTAAGAGCTATGCTGGAAACAGCATAGCAAGTTTAAATA											sg_Car13_14645144	Car13	269.403	198.103	244.378		174.375	193.401	262.282	175.968		184.978	208.123	258.057	206.263	206.345	278.803	136.71	441.338	125.732
sg_Pkm_59665950	ATATATCTTGTGGAAAGGACGAAACACCGTTTCTCTCATGGAACCCATGGTTTAAGAGCTATGCTGGAAACAGCATAGCAAGTTTAAATA											sg_Car13_14650663	Car13	210.539	199.964	271.626		274.333	371.33	231.122	365.972		182.473	200.208	232.674	208.297	202.39	288.463	173.948	232	386.438
sg_Pkm_59671724	ATATATCTTGTGGAAAGGACGAAACACCGTGAAATAGCACATGCCTGTGGTTTAAGAGCTATGCTGGAAACAGCATAGCAAGTTTAAATA											sg_Car13_14650760	Car13	458.313	381.11	518.275		504.95	525.25	490.489	414.153		387.726	439.11	439.402	404.593	531.025	261.093	347.723	486.196	624.284
sg_Pkm_59665311	ATATATCTTGTGGAAAGGACGAAACACCGGGGCAGAGTCAATGTCCAGGGTTTAAGAGCTATGCTGGAAACAGCATAGCAAGTTTAAATA											Car9_1	Car9	366.596	324.243	424.327		304.788	277.43	309.134	300.193		253.776	368.466	352.255	353.536	221.178	284.438	445.644	337.603	330.746
sg_Pkm_59670653	ATATATCTTGTGGAAAGGACGAAACACCGCTTCCTGACTTCATGCACGTGTTTAAGAGCTATGCTGGAAACAGCATAGCAAGTTTAAATA											Car9_2	Car9	451.195	330.447	419.786		356.363	521.249	468.52	265.209		285.213	394.261	368.894	337.263	361.269	896.248	290.315	379.892	641.551
sg_Pten_32815476	ATATATCTTGTGGAAAGGACGAAACACCGCCTCCAATTCAGGACCCACGGTTTAAGAGCTATGCTGGAAACAGCATAGCAAGTTTAAATA											Car9_3	Car9	495.274	329.826	468.605		322.716	203.538	586.883	303.964		335.103	395.434	488.475	176.971	396.209	374.331	265.49	300.455	314.939
sg_Pten_32800030	ATATATCTTGTGGAAAGGACGAAACACCGTGTGCATATTTATTGCATCGGTTTAAGAGCTATGCTGGAAACAGCATAGCAAGTTTAAATA											Car9_4	Car9	441.613	351.953	501.529		259.352	542.056	661.532	480.979		321.206	399.538	448.991	163.749	455.212	349.913	420.474	328.492	350.445
sg_Pten_32811824	ATATATCTTGTGGAAAGGACGAAACACCGACTATTCCAATGTTCAGTGGGTTTAAGAGCTATGCTGGAAACAGCATAGCAAGTTTAAATA											Car9_5	Car9	397.533	286.814	449.021		274.579	548.192	527.926	178.901		299.337	353.223	370.304	348.247	305.562	289.537	375.824	403.255	322.721
sg_Pten_32799899	ATATATCTTGTGGAAAGGACGAAACACCGGGTTTGATAAGTTCTAGCTGGTTTAAGAGCTATGCTGGAAACAGCATAGCAAGTTTAAATA											Car9_6	Car9	412.044	277.716	402.756		184.444	455.626	415.391	331.406		291.592	391.037	390.329	339.5	284.136	256.263	450.643	382.929	387.168
sg_Rheb_24817820	ATATATCTTGTGGAAAGGACGAAACACCGAACAAACTGAATTGTCAATGGTTTAAGAGCTATGCTGGAAACAGCATAGCAAGTTTAAATA											sg_Car9_43507381	Car9	700.612	491.121	670.976		325.663	738.658	826.523	364.924		451.511	515.031	617.362	396.66	638.483	344.009	665.277	412.834	346.068
sg_Rheb_24807778	ATATATCTTGTGGAAAGGACGAAACACCGCCATATCCAACAACTTGCCAGTTTAAGAGCTATGCTGGAAACAGCATAGCAAGTTTAAATA											sg_Car9_43508972	Car9	516.629	447.488	479.39		385.835	352.123	630.821	430.703		351.505	389.864	455.759	330.55	211.949	538.554	226.184	327.557	462.072
sg_Rheb_24813807	ATATATCTTGTGGAAAGGACGAAACACCGTTCAGCTTGTAGACACAGCGGTTTAAGAGCTATGCTGGAAACAGCATAGCAAGTTTAAATA											sg_Car9_43509126	Car9	677.888	571.147	672.963		512.809	791.21	904.759	515.126		450.372	617.627	705.073	625.909	465.43	718.072	419.612	495.775	1243.95
sg_Rheb_24807642	ATATATCTTGTGGAAAGGACGAAACACCGTCATAGGATACCTATTATGTGTTTAAGAGCTATGCTGGAAACAGCATAGCAAGTTTAAATA											sg_Car9_43511827	Car9	380.285	337.064	374.089		113.712	351.056	259.592	176.387		256.965	306.029	360.997	339.907	318.747	448.124	333.931	367.742	361.632
sg_Slc16a1_104653201	ATATATCTTGTGGAAAGGACGAAACACCGACTACTAAGAAAGACCAAAGGTTTAAGAGCTATGCTGGAAACAGCATAGCAAGTTTAAATA											Ddit4_1	Ddit4	447.636	347.817	498.407		482.11	382.801	547.877	577.552		316.878	385.467	503.704	252.032	388.298	359.036	343.758	438.534	879.397
sg_Slc16a1_104650929	ATATATCTTGTGGAAAGGACGAAACACCGCACCAGCGATCATTACTGGAGTTTAAGAGCTATGCTGGAAACAGCATAGCAAGTTTAAATA											Ddit4_2	Ddit4	521.01	426.189	513.166		448.954	377.465	609.524	437.406		348.999	469.01	478.322	597.837	658.92	432.829	564.597	663.292	552.298
sg_Slc16a1_104653326	ATATATCTTGTGGAAAGGACGAAACACCGGACTTGCAGCCAACACCAAGGTTTAAGAGCTATGCTGGAAACAGCATAGCAAGTTTAAATA											Ddit4_3	Ddit4	491.441	360.844	454.413		554.07	881.375	629.476	529.161		387.726	420.643	474.937	317.328	617.387	923.619	503.052	697.87	857.509
sg_Slc16a1_104652964	ATATATCTTGTGGAAAGGACGAAACACCGAGGCCCTATTGGTCTCATCAGTTTAAGAGCTATGCTGGAAACAGCATAGCAAGTTTAAATA											Ddit4_4	Ddit4	662.282	605.681	790.753		818.334	943.797	1066.61	900.998		622.594	635.215	733.84	660.693	923.279	716.194	794.401	1409.52	1503.44
sg_Slc2a1_119132443	ATATATCTTGTGGAAAGGACGAAACACCGTCAGCATGGAGTTCCGCCTGGTTTAAGAGCTATGCTGGAAACAGCATAGCAAGTTTAAATA											Ddit4_5	Ddit4	496.917	386.693	464.064		446.007	637.556	505.957	427.77		371.324	425.04	524.01	380.387	434.116	436.317	496.156	263.074	670.734
sg_Slc2a1_119132623	ATATATCTTGTGGAAAGGACGAAACACCGGTGTCACCTACAGCTCTACGGTTTAAGAGCTATGCTGGAAACAGCATAGCAAGTTTAAATA											Ddit4_6	Ddit4	546.198	432.186	542.969		471.303	586.872	913.95	601.015		382.486	509.755	509.909	507.114	541.244	876.391	508.224	412.133	868.21
sg_Slc2a1_119132161	ATATATCTTGTGGAAAGGACGAAACACCGCAAACATGGAACCACCGCTAGTTTAAGAGCTATGCTGGAAACAGCATAGCAAGTTTAAATA											Ddit4_7	Ddit4	540.996	363.326	479.107		552.842	496.707	672.517	471.343		288.63	366.121	496.089	215.417	724.845	950.184	479.089	618.901	974.243
sg_Srebf1_60206871	ATATATCTTGTGGAAAGGACGAAACACCGCAGGCTCGAGTAACCCAGCAGTTTAAGAGCTATGCTGGAAACAGCATAGCAAGTTTAAATA											sg_Ddit4_59950780	Ddit4	587.265	460.723	639.755		582.559	1071.31	923.142	572.106		470.875	583.038	564.341	325.668	684.301	520.039	655.795	776.605	643.983
sg_Srebf1_60204596	ATATATCTTGTGGAAAGGACGAAACACCGTCTGCCTACAGAATCACTGAGTTTAAGAGCTATGCTGGAAACAGCATAGCAAGTTTAAATA											sg_Ddit4_59950819	Ddit4	578.504	416.47	564.824		490.951	988.879	1280.02	520.782		373.602	504.772	550.521	651.132	431.479	1035.78	431.852	677.076	541.597
sg_Srebf1_60206289	ATATATCTTGTGGAAAGGACGAAACACCGACTGCAGCCACACTTCATCAGTTTAAGAGCTATGCTGGAAACAGCATAGCAAGTTTAAATA											sg_Ddit4_59951385	Ddit4	488.156	366.634	497.272		352.679	349.456	646.513	794.999		393.193	357.913	378.201	399.711	435.434	499.913	378.582	584.089	421.945
sg_Srebf2_82170095	ATATATCTTGTGGAAAGGACGAAACACCGGATGATCCTCGTCTGCGGAGGTTTAAGAGCTATGCTGGAAACAGCATAGCAAGTTTAAATA											Eef1a1_1	Eef1a1	370.429	303.564	330.379		1.22799	0	28.0215	30.166		258.788	325.082	379.893	8.54344	2.30737	21.1987	1.03438	0	0.972784
sg_Srebf2_82178890	ATATATCTTGTGGAAAGGACGAAACACCGACTCCAGTGACAGTACACTGGTTTAAGAGCTATGCTGGAAACAGCATAGCAAGTTTAAATA											Eef1a1_2	Eef1a1	332.373	251.247	271.342		0	0.26676	12.3295	0		218.466	262.352	280.901	5.89904	0	0	37.41	0	0
sg_Srebf2_82172889	ATATATCTTGTGGAAAGGACGAAACACCGCCTTACTGGCACTTGAAGGGGTTTAAGAGCTATGCTGGAAACAGCATAGCAAGTTTAAATA											Eef1a1_3	Eef1a1	296.507	214.232	249.487		4.91197	3.73464	40.7994	20.1106		178.6	252.972	228.162	0.813661	0	0	7.93022	12.1491	10.7006
sg_Bhlhe40_108661178	ATATATCTTGTGGAAAGGACGAAACACCGCTTGTACACTTGGTACATGTGTTTAAGAGCTATGCTGGAAACAGCATAGCAAGTTTAAATA											Eef1a1_4	Eef1a1	221.217	214.232	250.339		166.27	146.451	154.903	224.15		191.357	208.416	182.191	299.631	204.367	222.72	243.768	219.15	150.538
sg_Bhlhe40_108664500	ATATATCTTGTGGAAAGGACGAAACACCGTTTGTCGGGAAGAAATCTCGGTTTAAGAGCTATGCTGGAAACAGCATAGCAAGTTTAAATA											Eef1a1_5	Eef1a1	219.574	157.986	198.682		290.297	103.503	269.007	362.62		148.529	179.396	216.881	196.092	125.917	135.779	117.057	129.668	262.408
sg_Bhlhe40_108661594	ATATATCTTGTGGAAAGGACGAAACACCGTAAGTTTGAGATGTTCGGGTGTTTAAGAGCTATGCTGGAAACAGCATAGCAAGTTTAAATA											Eef1a1_6	Eef1a1	220.669	157.159	248.068		0	0.26676	0.224172	26.6047		141.467	187.018	206.163	0.203415	8.89987	28.1755	0.172396	23.1299	0.729588
sg_Bhlhe40_108664584	ATATATCTTGTGGAAAGGACGAAACACCGGGCGAAGCATGAGAACACTCGTTTAAGAGCTATGCTGGAAACAGCATAGCAAGTTTAAATA											Eef1a1_7	Eef1a1	343.051	352.573	409.568		132.623	305.707	337.155	137.213		299.793	363.189	357.895	305.53	320.395	248.749	192.911	234.103	422.188
sg_Tpi1_124814159	ATATATCTTGTGGAAAGGACGAAACACCGTGAAGGTCAGTACAAACGCAGTTTAAGAGCTATGCTGGAAACAGCATAGCAAGTTTAAATA											sg_Eef1a1_78479481	Eef1a1	321.422	257.657	280.993		0.245598	0	1.12086	4.3992		229.173	252.386	247.904	118.795	0	13.6852	21.0323	21.7281	37.6954
sg_Tpi1_124812894	ATATATCTTGTGGAAAGGACGAAACACCGAAGTCGATGTAAGCGGTGGGGTTTAAGAGCTATGCTGGAAACAGCATAGCAAGTTTAAATA											sg_Eef1a1_78480070	Eef1a1	446.814	347.61	358.195		0	0.53352	50.8871	18.6442		299.109	273.198	249.314	15.2561	21.4256	15.5636	0.861981	9.8127	49.8552
sg_Tpi1_124812506	ATATATCTTGTGGAAAGGACGAAACACCGAGTGAGCCACGCCCTAGCAGGTTTAAGAGCTATGCTGGAAACAGCATAGCAAGTTTAAATA											sg_Eef1a1_78480333	Eef1a1	213.825	165.223	204.358		0	0	0.448345	4.3992		140.101	158.291	170.346	0	0.329625	4.83008	0.172396	0	0
sg_Tpi1_124814111	ATATATCTTGTGGAAAGGACGAAACACCGCCAACGAAGAACTTCCTGGTGTTTAAGAGCTATGCTGGAAACAGCATAGCAAGTTTAAATA											Eef2_1	Eef2	262.558	220.642	212.022		64.838	1.60056	0.448345	11.9407		218.238	237.436	199.677	0.406831	0	0	0.344792	0	20.1853
sg_Tsc2_24607766	ATATATCTTGTGGAAAGGACGAAACACCGTGAACCACATGGCTATGACGGTTTAAGAGCTATGCTGGAAACAGCATAGCAAGTTTAAATA											Eef2_2	Eef2	450.374	383.178	399.918		0.736795	24.2752	27.349	26.6047		374.741	420.057	402.174	0.813661	0	0.805014	1.03438	4.20544	0.243196
sg_Tsc2_24626306	ATATATCTTGTGGAAAGGACGAAACACCGCACAGGGTGATAATGAACAGGTTTAAGAGCTATGCTGGAAACAGCATAGCAAGTTTAAATA											Eef2_3	Eef2	328.266	299.429	315.62		0	9.06984	44.6103	19.4822		241.702	261.18	301.771	10.1708	0	1.61003	18.9636	0	44.2617
sg_Tsc2_24610551	ATATATCTTGTGGAAAGGACGAAACACCGCAGCTCCAAAGACCCTTGAGGTTTAAGAGCTATGCTGGAAACAGCATAGCAAGTTTAAATA											Eef2_4	Eef2	383.297	332.721	415.812		2.70158	0	6.94934	0		263.571	309.546	343.23	38.0387	13.185	4.83008	10.861	0	0.243196
sg_Tsc2_24604400	ATATATCTTGTGGAAAGGACGAAACACCGCTGATCCTAGCACACATGTGGTTTAAGAGCTATGCTGGAAACAGCATAGCAAGTTTAAATA											Eef2_5	Eef2	565.636	478.093	483.932		0	0	16.3646	19.2727		394.104	472.527	467.887	5.89904	4.61475	1.07335	5.34428	7.94361	19.4557
sg_Vhl_113624334	ATATATCTTGTGGAAAGGACGAAACACCGGCCCGGTGGTAAGATCGGGTGTTTAAGAGCTATGCTGGAAACAGCATAGCAAGTTTAAATA											Eef2_6	Eef2	393.427	335.616	454.697		65.5748	142.45	122.846	106.838		300.02	354.102	323.206	193.041	117.346	344.277	99.3002	92.7533	283.323
sg_Vhl_113628169	ATATATCTTGTGGAAAGGACGAAACACCGTGTCCATCGACATTGAGGGAGTTTAAGAGCTATGCTGGAAACAGCATAGCAAGTTTAAATA											Eef2_7	Eef2	283.913	252.695	312.782		0.245598	0.53352	6.05265	1.88537		242.613	223.073	263.979	4.67855	9.88874	6.44011	8.9646	30.139	13.3758
sg_Vhl_113624300	ATATATCTTGTGGAAAGGACGAAACACCGCCGTCGAAGTTGAGCCACAAGTTTAAGAGCTATGCTGGAAACAGCATAGCAAGTTTAAATA											sg_Eef2_81178869	Eef2	185.899	130.69	188.464		0	15.2053	2.69007	13.8261		151.947	160.343	147.783	0.610246	0.329625	31.6639	17.412	0	14.835
sg_Vhl_113628203	ATATATCTTGTGGAAAGGACGAAACACCGTTAACCTGGCAATGTGATGTGTTTAAGAGCTATGCTGGAAACAGCATAGCAAGTTTAAATA											sg_Eef2_81179395	Eef2	378.095	294.052	357.343		25.7878	0	8.96689	19.0632		268.583	286.682	298.105	3.25464	20.1071	0.268338	32.4105	4.20544	88.5233
sg_Akt3_177103064	ATATATCTTGTGGAAAGGACGAAACACCGCCGTAGCCGACCGATTGCAGGTTTAAGAGCTATGCTGGAAACAGCATAGCAAGTTTAAATA											sg_Eef2_81179766	Eef2	340.313	258.071	303.131		11.5431	0	1.34503	23.8814		224.389	274.077	309.668	0.406831	3.9555	0	0.344792	1.63545	0.243196
sg_Akt3_177059440	ATATATCTTGTGGAAAGGACGAAACACCGAATTTGATGCTAGATAAGGAGTTTAAGAGCTATGCTGGAAACAGCATAGCAAGTTTAAATA											Egln1_1	Egln1	324.707	216.3	339.746		162.095	388.936	382.214	231.901		228.489	254.731	293.592	194.668	309.518	192.935	219.288	260.737	586.102
sg_Akt3_177067287	ATATATCTTGTGGAAAGGACGAAACACCGCTGCACCATAGAAACGTGTGGTTTAAGAGCTATGCTGGAAACAGCATAGCAAGTTTAAATA											Egln1_2	Egln1	624.774	451.624	573.055		397.133	336.918	721.386	455.632		461.535	479.562	504.55	208.907	425.875	415.924	442.713	431.291	574.429
sg_Akt3_177109667	ATATATCTTGTGGAAAGGACGAAACACCGAAATGTTCTCTCTATAACAGGTTTAAGAGCTATGCTGGAAACAGCATAGCAAGTTTAAATA											Egln1_3	Egln1	636.546	510.559	714.403		493.162	495.907	851.631	549.691		409.367	584.21	628.925	430.223	531.025	838.287	488.915	552.782	739.316
sg_Hif3a_17049002	ATATATCTTGTGGAAAGGACGAAACACCGATGTTGGTCACGTACAAGTGGTTTAAGAGCTATGCTGGAAACAGCATAGCAAGTTTAAATA											Egln1_4	Egln1	550.578	428.464	523.668		224.723	371.597	510.44	272.122		458.118	405.4	491.295	501.825	283.807	615.03	225.839	718.897	521.412
sg_Hif3a_17050554	ATATATCTTGTGGAAAGGACGAAACACCGAGTTCACATACTGCGACGAGGTTTAAGAGCTATGCTGGAAACAGCATAGCAAGTTTAAATA											Egln1_5	Egln1	443.255	413.989	416.38		295.7	409.477	518.286	328.264		264.255	387.226	481.142	481.281	418.953	351.523	444.092	340.874	486.878
sg_Hif3a_17051150	ATATATCTTGTGGAAAGGACGAAACACCGGCGCACGCTCAACCTCAAAGGTTTAAGAGCTATGCTGGAAACAGCATAGCAAGTTTAAATA											Egln1_6	Egln1	599.585	469.201	642.309		313.384	579.136	833.697	541.102		503.223	530.567	589.441	353.129	542.562	883.1	473.4	736.653	531.87
sg_Hif3a_17054740	ATATATCTTGTGGAAAGGACGAAACACCGGTCATGGTACTCACCGCCGAGTTTAAGAGCTATGCTGGAAACAGCATAGCAAGTTTAAATA											sg_Egln1_124948321	Egln1	398.081	298.188	386.862		148.833	410.01	326.171	236.3		350.366	389.571	369.176	139.746	346.765	161.808	207.737	263.074	341.447
sg_Foxo4_101254942	ATATATCTTGTGGAAAGGACGAAACACCGTCCTCGACCAGACCTCGCTAGTTTAAGAGCTATGCTGGAAACAGCATAGCAAGTTTAAATA											sg_Egln1_124948553	Egln1	621.488	480.574	638.903		342.119	753.063	777.205	474.066		448.778	559.587	624.695	444.259	454.882	725.854	658.036	591.098	837.567
sg_Foxo4_101255099	ATATATCTTGTGGAAAGGACGAAACACCGGTAACAGGTCCTCGGAAGGGGTTTAAGAGCTATGCTGGAAACAGCATAGCAAGTTTAAATA											sg_Egln1_124948674	Egln1	350.99	294.879	290.643		235.038	48.5503	290.079	110.818		238.741	272.319	272.44	152.765	181.294	318.785	118.781	142.284	227.875
sg_Foxo4_101258624	ATATATCTTGTGGAAAGGACGAAACACCGTCTAGATCTTCACTGAGCGTGTTTAAGAGCTATGCTGGAAACAGCATAGCAAGTTTAAATA											sg_Egln1_124948987	Egln1	473.098	392.69	557.16		158.902	289.701	671.62	537.122		360.845	436.179	496.372	272.373	229.089	433.097	574.941	320.314	414.892
sg_Foxo4_101258229	ATATATCTTGTGGAAAGGACGAAACACCGGTTCATCAAGGTTCACAACGGTTTAAGAGCTATGCTGGAAACAGCATAGCAAGTTTAAATA											Egln3_1	Egln3	681.994	495.256	595.194		642.485	1213.49	2775.25	1235.76		512.108	490.994	596.774	574.241	758.796	617.982	672.517	1066.55	972.054
sg_Pgam2_5803460	ATATATCTTGTGGAAAGGACGAAACACCGGGATGTTACGGACCAAATGTGTTTAAGAGCTATGCTGGAAACAGCATAGCAAGTTTAAATA											Egln3_2	Egln3	649.688	539.923	671.26		1012.85	1311.13	1557.55	1092.89		414.151	531.153	630.899	766.062	1244.99	2015.49	934.215	1211.17	1125.02
sg_Pgam2_5803624	ATATATCTTGTGGAAAGGACGAAACACCGAACCAAGAGAACCGTTTCTGGTTTAAGAGCTATGCTGGAAACAGCATAGCAAGTTTAAATA											Egln3_3	Egln3	134.428	132.964	135.671		112.238	254.222	442.292	195.869		117.548	154.187	151.45	104.149	116.028	192.398	147.916	151.396	249.276
sg_Pgam2_5803172	ATATATCTTGTGGAAAGGACGAAACACCGGCTTCAAGCCTGCATAGCGGGTTTAAGAGCTATGCTGGAAACAGCATAGCAAGTTTAAATA											Egln3_4	Egln3	553.042	478.713	548.078		492.67	947.531	1659.32	1066.07		386.587	488.063	546.009	853.734	751.544	675.138	1003	1121.92	1387.92
sg_Pgam2_5803520	ATATATCTTGTGGAAAGGACGAAACACCGGTTTGACATCTGCTACACGTGTTTAAGAGCTATGCTGGAAACAGCATAGCAAGTTTAAATA											Egln3_5	Egln3	597.669	442.112	565.391		508.143	992.614	1801.9	875.022		467.002	544.637	638.514	796.167	996.455	1152.24	1067.65	1234.53	1323.23
sg_Higd1a_121850290	ATATATCTTGTGGAAAGGACGAAACACCGCTTCAGCTTGTACAACCCATGTTTAAGAGCTATGCTGGAAACAGCATAGCAAGTTTAAATA											Egln3_6	Egln3	202.326	156.331	179.381		184.69	57.0866	568.277	323.446		118.687	157.118	165.551	181.853	318.088	223.257	291.867	216.347	200.15
sg_Higd1a_121850271	ATATATCTTGTGGAAAGGACGAAACACCGTTGTACAAGCTGAAGAGCAGGTTTAAGAGCTATGCTGGAAACAGCATAGCAAGTTTAAATA											Egln3_7	Egln3	456.671	308.941	430.855		350.715	492.972	714.437	259.972		258.56	342.084	340.409	272.373	468.067	331.397	353.584	427.787	403.705
sg_Pfkp_6621985	ATATATCTTGTGGAAAGGACGAAACACCGCAATCTGTGCGTGATCGGCGGTTTAAGAGCTATGCTGGAAACAGCATAGCAAGTTTAAATA											sg_Egln3_54203270	Egln3	508.142	416.884	473.43		360.538	577.802	2066.87	971.805		360.161	439.11	498.91	577.293	737.041	987.483	615.627	1163.74	1072.98
sg_Pfkp_6621010	ATATATCTTGTGGAAAGGACGAAACACCGGAAGTATTCCTACCTCAACGGTTTAAGAGCTATGCTGGAAACAGCATAGCAAGTTTAAATA											sg_Egln3_54203405	Egln3	485.418	414.196	477.12		514.037	807.482	1095.08	1261.1		469.28	495.978	439.966	807.559	858.672	885.247	826.639	1028.7	899.825
sg_Pfkp_6600654	ATATATCTTGTGGAAAGGACGAAACACCGTTAGATCAAAGAAATCGGCTGTTTAAGAGCTATGCTGGAAACAGCATAGCAAGTTTAAATA											sg_Egln3_54203456	Egln3	240.382	209.889	288.088		268.439	551.66	604.593	297.47		209.581	234.505	243.955	231.893	294.684	242.041	252.733	345.781	209.392
sg_Pfkp_6603408	ATATATCTTGTGGAAAGGACGAAACACCGAAGGAAGCCGTGAAACTCCGGTTTAAGAGCTATGCTGGAAACAGCATAGCAAGTTTAAATA											Eif4e_1	Eif4e	362.763	348.024	339.462		46.4181	207.272	124.416	31.0039		291.819	293.131	425.3	35.8011	75.8137	101.432	18.7912	28.2699	13.8622
sg_Foxo1_52269046	ATATATCTTGTGGAAAGGACGAAACACCGGGAGAGTGAGGACTTCGCGCGTTTAAGAGCTATGCTGGAAACAGCATAGCAAGTTTAAATA											Eif4e_2	Eif4e	338.396	279.163	335.488		127.711	183.531	377.282	281.968		270.633	308.081	324.616	169.038	562.669	168.248	99.645	300.222	170.967
sg_Foxo1_52345381	ATATATCTTGTGGAAAGGACGAAACACCGCAAATGCTAGTACCATCAGTGTTTAAGAGCTATGCTGGAAACAGCATAGCAAGTTTAAATA											Eif4e_3	Eif4e	355.645	274.614	433.41		14.7359	53.6187	58.9573	84.0038		296.603	306.322	395.687	28.6816	47.7956	20.1253	70.6824	46.0262	33.561
sg_Foxo1_52345621	ATATATCTTGTGGAAAGGACGAAACACCGGGCGGTGCAAACGAATAGCAGTTTAAGAGCTATGCTGGAAACAGCATAGCAAGTTTAAATA											Eif4e_4	Eif4e	351.538	289.709	328.676		211.46	210.207	116.121	99.9247		216.416	322.737	361.844	142.391	108.776	76.7446	199.807	48.8298	241.98
sg_Foxo1_52345130	ATATATCTTGTGGAAAGGACGAAACACCGTTGGTGGATGCTCAATCCAGGTTTAAGAGCTATGCTGGAAACAGCATAGCAAGTTTAAATA											Eif4e_5	Eif4e	428.197	286.814	427.733		167.007	274.763	238.071	274.007		282.024	333.29	326.59	129.982	268.974	319.054	182.05	177.096	274.082
sg_Foxo3_42275153	ATATATCTTGTGGAAAGGACGAAACACCGGCAGCATGGCCGAATCCTCGGTTTAAGAGCTATGCTGGAAACAGCATAGCAAGTTTAAATA											Eif4e_6	Eif4e	398.081	263.447	371.251		79.8195	69.6243	294.114	67.0354		284.302	355.568	322.641	76.4841	94.2726	157.246	110.334	108.641	40.8569
sg_Foxo3_42197297	ATATATCTTGTGGAAAGGACGAAACACCGCCTGGCGGGCTTATGCAGCGGTTTAAGAGCTATGCTGGAAACAGCATAGCAAGTTTAAATA											sg_Eif4e_138546420	Eif4e	307.732	261.793	353.653		0.245598	0	0.224172	17.1778		229.856	256.49	313.899	0.406831	17.1405	0.536676	0.689584	1.86909	0
sg_Foxo3_42274981	ATATATCTTGTGGAAAGGACGAAACACCGCAAGGAAATGCTCCTCGCGGGTTTAAGAGCTATGCTGGAAACAGCATAGCAAGTTTAAATA											sg_Eif4e_138550264	Eif4e	201.505	170.393	225.929		0	0	0.896689	0.418972		163.337	177.344	192.062	0.203415	0	0	1.37917	3.03726	0
sg_Foxo3_42197735	ATATATCTTGTGGAAAGGACGAAACACCGAACAAGTACACCAAGAGCCGGTTTAAGAGCTATGCTGGAAACAGCATAGCAAGTTTAAATA											sg_Eif4e_138550931	Eif4e	193.839	163.362	229.619		0.736795	0	0.448345	7.75097		225.756	170.016	201.369	1.22049	25.0515	0.268338	0.689584	13.0836	0.243196
sg_Mtor_148465088	ATATATCTTGTGGAAAGGACGAAACACCGTGCAGTCTGGCTAACCACGTGTTTAAGAGCTATGCTGGAAACAGCATAGCAAGTTTAAATA											sg_Eif4e_138550988	Eif4e	364.953	284.953	338.61		3.68398	0.26676	3.13841	21.996		248.081	290.2	318.975	0.610246	9.88874	28.1755	7.41303	54.6707	18.7261
sg_Mtor_148470296	ATATATCTTGTGGAAAGGACGAAACACCGGCAGCACTTCAAGCAAAGTGGTTTAAGAGCTATGCTGGAAACAGCATAGCAAGTTTAAATA											Eif4ebp1_1	Eif4ebp1	679.804	492.361	660.758		563.894	736.524	749.184	466.944		512.563	496.564	646.129	490.027	541.573	665.746	682.516	671.469	629.148
sg_Mtor_148463724	ATATATCTTGTGGAAAGGACGAAACACCGGCTGATGCACGTGAATACGGGTTTAAGAGCTATGCTGGAAACAGCATAGCAAGTTTAAATA											Eif4ebp1_2	Eif4ebp1	434.494	352.366	424.895		327.874	364.127	601.903	396.347		373.146	384.881	395.687	349.264	489.822	363.329	345.654	616.331	396.653
sg_Mtor_148524514	ATATATCTTGTGGAAAGGACGAAACACCGCCCTGTAAAAGGCTCCATCGGTTTAAGAGCTATGCTGGAAACAGCATAGCAAGTTTAAATA											Eif4ebp1_3	Eif4ebp1	477.204	409.026	566.527		578.875	436.686	823.161	436.568		400.027	480.149	418.249	362.893	516.522	283.365	561.149	492.971	593.641
sg_Tsc1_28675238	ATATATCTTGTGGAAAGGACGAAACACCGCACAGACAGTCAAACGACCGGTTTAAGAGCTATGCTGGAAACAGCATAGCAAGTTTAAATA											Eif4ebp1_4	Eif4ebp1	723.062	493.602	607.966		365.45	541.789	721.386	572.315		523.498	540.534	590.569	551.459	460.486	1132.12	552.357	641.797	832.46
sg_Tsc1_28665072	ATATATCTTGTGGAAAGGACGAAACACCGATGGGTACATCCCATAAAGGGTTTAAGAGCTATGCTGGAAACAGCATAGCAAGTTTAAATA											Eif4ebp1_5	Eif4ebp1	347.979	273.166	385.442		236.266	193.134	354.641	122.968		256.737	267.629	321.513	287.833	240.296	149.196	232.045	300.689	366.253
sg_Tsc1_28676062	ATATATCTTGTGGAAAGGACGAAACACCGGGAGAGTCAAAGCCCCCTCGGTTTAAGAGCTATGCTGGAAACAGCATAGCAAGTTTAAATA											Eif4ebp1_6	Eif4ebp1	320.326	248.352	326.406		235.038	276.363	295.683	266.047		291.136	273.198	378.483	265.66	283.148	320.395	176.016	366.341	400.057
sg_Tsc1_28680059	ATATATCTTGTGGAAAGGACGAAACACCGAAGAGAAGGACATACAGATGGTTTAAGAGCTATGCTGGAAACAGCATAGCAAGTTTAAATA											sg_Eif4ebp1_27260499	Eif4ebp1	324.433	235.118	279.857		116.168	206.739	266.317	169.055		216.416	272.612	265.39	127.338	348.084	383.186	163.776	148.592	205.744
sg_Tbc1d7_43165315	ATATATCTTGTGGAAAGGACGAAACACCGGCATGTATCAGCTTGAATCGGTTTAAGAGCTATGCTGGAAACAGCATAGCAAGTTTAAATA											sg_Eif4ebp1_27260519	Eif4ebp1	458.861	316.799	393.674		313.875	447.623	780.792	435.521		288.175	422.988	492.987	364.317	448.619	527.552	383.409	434.562	443.589
sg_Tbc1d7_43165450	ATATATCTTGTGGAAAGGACGAAACACCGTGGGAATGAGTGTCATGGTGGTTTAAGAGCTATGCTGGAAACAGCATAGCAAGTTTAAATA											sg_Eif4ebp1_27260545	Eif4ebp1	451.195	322.589	377.779		128.694	274.763	206.463	181.834		349.227	417.712	394.559	383.031	164.812	223.257	153.088	185.273	94.8464
sg_Tbc1d7_43159286	ATATATCTTGTGGAAAGGACGAAACACCGGCAGTTAAATAACAAGTACAGTTTAAGAGCTATGCTGGAAACAGCATAGCAAGTTTAAATA											sg_Eif4ebp1_27273340	Eif4ebp1	281.175	242.148	258.286		80.3107	197.136	355.313	255.363		224.161	285.803	295.849	112.692	288.422	180.323	98.4382	405.591	464.261
sg_Akt1s1_44852955	ATATATCTTGTGGAAAGGACGAAACACCGCTGGGCGGTAGCGATAATGGGTTTAAGAGCTATGCTGGAAACAGCATAGCAAGTTTAAATA											Eno1_1	Eno1	372.345	345.129	367.845		0	23.2081	10.9844	13.6166		275.873	363.776	363.818	8.74686	7.25174	0	13.1021	19.1581	11.9166
sg_Akt1s1_44852766	ATATATCTTGTGGAAAGGACGAAACACCGGCGCCTGTGCGATGTCGTGGGTTTAAGAGCTATGCTGGAAACAGCATAGCAAGTTTAAATA											Eno1_10	Eno1	343.872	251.661	323.567		78.5915	232.615	243.675	210.533		229.856	287.855	327.436	317.124	59.3324	225.135	241.355	225.692	427.052
sg_Akt1s1_44852630	ATATATCTTGTGGAAAGGACGAAACACCGGCGGGCCTGAAAGCGCTCGGGTTTAAGAGCTATGCTGGAAACAGCATAGCAAGTTTAAATA											Eno1_2	Eno1	270.772	202.238	305.97		26.279	366.795	134.503	76.6718		204.57	232.453	225.623	44.5479	46.8067	71.6462	15.688	154.2	173.399
sg_Akt1s1_44852710	ATATATCTTGTGGAAAGGACGAAACACCGCCATGGGCGGCATAGGCACAGTTTAAGAGCTATGCTGGAAACAGCATAGCAAGTTTAAATA											Eno1_3	Eno1	358.656	335.823	420.921		102.415	171.793	171.268	151.039		316.65	306.615	367.202	195.482	75.8137	320.932	119.643	156.302	183.37
sg_Pdhb_8171325	ATATATCTTGTGGAAAGGACGAAACACCGTCTTAATTGTAGGTTAGCAGGTTTAAGAGCTATGCTGGAAACAGCATAGCAAGTTTAAATA											Eno1_4	Eno1	261.737	252.901	289.508		160.621	205.405	231.57	139.727		248.536	238.316	252.698	105.776	149.32	317.444	159.639	174.526	309.102
sg_Pdhb_8170344	ATATATCTTGTGGAAAGGACGAAACACCGGGGCACAGGCTGAAGGCCAGGTTTAAGAGCTATGCTGGAAACAGCATAGCAAGTTTAAATA											Eno1_5	Eno1	200.957	151.162	174.556		3.68398	10.9372	1.56921	23.8814		189.079	157.704	163.577	0.406831	0.329625	25.2238	8.44741	17.0554	0
sg_Pdhb_8171503	ATATATCTTGTGGAAAGGACGAAACACCGTGAAGCTATTAATCAAGGTAGTTTAAGAGCTATGCTGGAAACAGCATAGCAAGTTTAAATA											Eno1_6	Eno1	403.009	306.873	417.515		130.167	176.595	272.818	49.2292		283.846	355.861	390.329	108.827	188.216	55.2776	114.643	148.125	196.016
sg_Pdhb_8170166	ATATATCTTGTGGAAAGGACGAAACACCGGCCATTCGTGATAATAACCCGTTTAAGAGCTATGCTGGAAACAGCATAGCAAGTTTAAATA											Eno1_7	Eno1	482.406	461.55	575.042		34.6294	0	18.3821	72.901		415.746	405.107	584.647	10.9844	44.829	11.8069	18.9636	42.989	0.729588
sg_Car13_14650760	ATATATCTTGTGGAAAGGACGAAACACCGAGCATGTGGTAGACGGAGTGGTTTAAGAGCTATGCTGGAAACAGCATAGCAAGTTTAAATA											Eno1_8	Eno1	377	334.996	422.34		98.7306	56.0196	79.1328	130.719		272.228	335.635	348.306	60.4143	41.5327	69.2312	59.1319	44.3908	103.845
sg_Car13_14650663	ATATATCTTGTGGAAAGGACGAAACACCGGTGTTGGATTTAGTTCTGCGGTTTAAGAGCTATGCTGGAAACAGCATAGCAAGTTTAAATA											Eno1_9	Eno1	534.699	383.591	461.225		9.33274	81.8953	21.2964	2.30434		428.731	422.988	462.246	8.74686	29.6662	35.6889	20.1703	0.700907	25.7788
sg_Car13_14645144	ATATATCTTGTGGAAAGGACGAAACACCGGGATCATACTTGATACTGAGGTTTAAGAGCTATGCTGGAAACAGCATAGCAAGTTTAAATA											Eno2_1	Eno2	268.855	217.747	295.468		175.357	313.176	205.118	217.446		203.203	269.681	277.235	260.575	352.039	144.902	144.468	332.23	356.525
sg_Rps6kb1_86534043	ATATATCTTGTGGAAAGGACGAAACACCGACTTCGGGTACTTGGTAAAGGTTTAAGAGCTATGCTGGAAACAGCATAGCAAGTTTAAATA											Eno2_2	Eno2	659.544	439.01	667.287		417.517	470.298	692.02	442.224		484.543	598.867	695.202	422.9	601.565	653.939	367.721	554.417	633.282
sg_Rps6kb1_86517588	ATATATCTTGTGGAAAGGACGAAACACCGTATTCATGGAAGACACAGCGGTTTAAGAGCTATGCTGGAAACAGCATAGCAAGTTTAAATA											Eno2_3	Eno2	549.209	409.44	484.216		172.164	623.418	515.148	479.722		329.635	476.924	465.912	326.075	433.127	191.325	359.446	328.492	608.476
sg_Rps6kb1_86512904	ATATATCTTGTGGAAAGGACGAAACACCGCTCTTAGCCTCCATTCACTGGTTTAAGAGCTATGCTGGAAACAGCATAGCAAGTTTAAATA											Eno2_4	Eno2	377.273	297.774	394.241		180.269	663.966	573.433	294.746		222.111	309.546	371.151	229.656	271.281	411.362	342.551	278.727	377.197
sg_Rps6kb1_86520021	ATATATCTTGTGGAAAGGACGAAACACCGAATGATAGTGAGGAATGCTAGTTTAAGAGCTATGCTGGAAACAGCATAGCAAGTTTAAATA											Eno2_5	Eno2	390.689	334.996	480.526		222.267	490.838	334.689	294.746		267.216	371.104	380.457	197.313	332.921	795.085	407.027	326.389	293.051
sg_Pgam5_110267096	ATATATCTTGTGGAAAGGACGAAACACCGAGTCATACCTAATGGTGTCAGTTTAAGAGCTATGCTGGAAACAGCATAGCAAGTTTAAATA											Eno2_6	Eno2	584.527	483.47	598.316		225.951	595.675	428.393	412.687		477.026	518.549	503.14	251.014	654.305	506.354	368.238	476.383	395.437
sg_Pgam5_110269745	ATATATCTTGTGGAAAGGACGAAACACCGGCGGTAGGGAAGCCGCGAGGGTTTAAGAGCTATGCTGGAAACAGCATAGCAAGTTTAAATA											sg_Eno2_124763778	Eno2	200.683	179.698	194.708		118.87	140.049	112.31	110.818		149.896	186.431	220.265	122.456	136.135	269.948	94.9903	177.563	331.233
sg_Pgam5_110265798	ATATATCTTGTGGAAAGGACGAAACACCGAGCACAGACTTGCTACGGGAGTTTAAGAGCTATGCTGGAAACAGCATAGCAAGTTTAAATA											sg_Eno2_124763844	Eno2	380.011	329.206	380.901		308.717	491.905	388.939	215.561		366.768	359.965	423.044	292.104	410.053	244.992	346.516	256.298	227.388
sg_Pgam5_110267199	ATATATCTTGTGGAAAGGACGAAACACCGGAGAAGACGAGTTGACATCCGTTTAAGAGCTATGCTGGAAACAGCATAGCAAGTTTAAATA											sg_Eno2_124766195	Eno2	317.041	249.593	401.621		153.499	126.978	232.243	121.921		250.587	286.975	276.389	239.216	252.822	178.981	239.803	171.489	103.115
sg_Rptor_119871519	ATATATCTTGTGGAAAGGACGAAACACCGGATGTGTCAAGGATTCGTTGGTTTAAGAGCTATGCTGGAAACAGCATAGCAAGTTTAAATA											sg_Eno2_124767706	Eno2	606.156	404.89	501.529		325.172	322.513	647.634	315.905		403.444	476.045	504.268	288.239	452.245	342.131	435.99	429.422	393.977
sg_Rptor_119812001	ATATATCTTGTGGAAAGGACGAAACACCGGCTGCCAACCATCATCGAAGGTTTAAGAGCTATGCTGGAAACAGCATAGCAAGTTTAAATA											Epas1_1	Epas1	313.756	257.037	298.874		246.581	281.432	150.195	189.585		246.03	276.129	297.541	356.587	219.2	495.352	348.757	150.461	289.403
sg_Rptor_119743891	ATATATCTTGTGGAAAGGACGAAACACCGTGCAGGTCGTATATGGACAGGTTTAAGAGCTATGCTGGAAACAGCATAGCAAGTTTAAATA											Epas1_2	Epas1	571.933	429.912	483.08		286.613	392.671	347.243	428.398		448.094	413.901	453.221	151.951	337.865	250.628	315.14	273.12	368.199
sg_Rptor_119671286	ATATATCTTGTGGAAAGGACGAAACACCGTTCTGAGGGCCCATAGACAGGTTTAAGAGCTATGCTGGAAACAGCATAGCAAGTTTAAATA											Epas1_3	Epas1	326.624	279.577	356.208		187.883	241.151	195.478	127.786		269.95	294.01	275.543	243.285	311.166	500.45	301.176	300.923	333.178
sg_Ddit4_59950819	ATATATCTTGTGGAAAGGACGAAACACCGCTGGCATACAGTGAGCCGTGGTTTAAGAGCTATGCTGGAAACAGCATAGCAAGTTTAAATA											Epas1_4	Epas1	386.856	315.558	365.007		293.981	321.712	450.138	244.051		277.24	296.649	306.566	294.342	462.134	417.265	187.05	356.294	412.947
sg_Ddit4_59950780	ATATATCTTGTGGAAAGGACGAAACACCGCTGGACGTGTGTGTGGAGCAGTTTAAGAGCTATGCTGGAAACAGCATAGCAAGTTTAAATA											Epas1_5	Epas1	465.432	298.395	426.882		138.763	671.168	338.5	227.921		358.339	342.377	365.51	316.921	350.391	451.881	199.29	259.803	243.926
sg_Ddit4_59951385	ATATATCTTGTGGAAAGGACGAAACACCGAGCTCTCCAGGCTCGCGCAGGTTTAAGAGCTATGCTGGAAACAGCATAGCAAGTTTAAATA											Epas1_6	Epas1	334.837	281.024	366.142		242.16	380.4	336.258	254.106		325.079	335.635	364.382	193.855	195.138	151.343	238.079	299.054	331.233
sg_Pik3cb_99062861	ATATATCTTGTGGAAAGGACGAAACACCGTATGTCCGGGAATACGCTGTGTTTAAGAGCTATGCTGGAAACAGCATAGCAAGTTTAAATA											Epas1_7	Epas1	411.77	218.161	401.337		218.828	500.975	410.235	377.074		204.342	330.066	323.206	287.019	356.324	338.642	276.006	417.273	765.824
sg_Pik3cb_99070248	ATATATCTTGTGGAAAGGACGAAACACCGATTAGCTTACCTTATCGAAGGTTTAAGAGCTATGCTGGAAACAGCATAGCAAGTTTAAATA											sg_Epas1_86809397	Epas1	374.536	313.697	444.479		231.599	209.407	307.789	59.075		257.649	337.394	379.893	171.479	280.511	183.006	250.147	228.262	223.011
sg_Pik3cb_99090282	ATATATCTTGTGGAAAGGACGAAACACCGCATTCCACAAGGATGAAGTGGTTTAAGAGCTATGCTGGAAACAGCATAGCAAGTTTAAATA											sg_Epas1_86824424	Epas1	764.677	462.584	775.994		356.854	573.534	608.628	322.818		493.2	578.054	576.75	291.087	199.753	466.908	527.877	356.995	676.571
sg_Pik3r4_105644868	ATATATCTTGTGGAAAGGACGAAACACCGTCTCATGTACTCTAACTCGGGTTTAAGAGCTATGCTGGAAACAGCATAGCAAGTTTAAATA											sg_Epas1_86827542	Epas1	520.462	419.159	518.275		454.603	573.801	875.617	509.05		332.824	442.335	452.657	448.734	596.621	379.966	498.225	545.539	455.992
sg_Pik3r4_105644569	ATATATCTTGTGGAAAGGACGAAACACCGGGGTACTGATGCGATCGTAGGTTTAAGAGCTATGCTGGAAACAGCATAGCAAGTTTAAATA											Foxo1_1	Foxo1	456.123	376.147	491.028		413.588	699.445	469.193	435.94		351.277	503.599	534.727	223.147	355.665	278.266	299.28	433.628	298.888
sg_Pik3r4_105658568	ATATATCTTGTGGAAAGGACGAAACACCGCTGGCGAACTCGTAGACATGGTTTAAGAGCTATGCTGGAAACAGCATAGCAAGTTTAAATA											Foxo1_2	Foxo1	406.294	332.101	400.769		497.828	339.052	369.66	373.304		292.503	328.307	405.276	478.026	502.018	452.686	282.73	462.599	284.296
sg_Pik3r4_105650809	ATATATCTTGTGGAAAGGACGAAACACCGTAGATATTGACATCGTTGCGGTTTAAGAGCTATGCTGGAAACAGCATAGCAAGTTTAAATA											Foxo1_3	Foxo1	376.452	276.682	324.986		298.402	578.602	273.266	245.517		281.796	311.305	334.769	219.282	234.033	154.294	92.7491	251.392	305.941
sg_Car12_66746536	ATATATCTTGTGGAAAGGACGAAACACCGGTCGCTATGTAGGTCTATCGGTTTAAGAGCTATGCTGGAAACAGCATAGCAAGTTTAAATA											Foxo1_4	Foxo1	924.84	728.099	901.163		814.896	1060.1	1082.98	533.56		663.827	786.177	942.824	627.333	970.415	727.464	681.482	838.051	933.386
sg_Car12_66713928	ATATATCTTGTGGAAAGGACGAAACACCGAGAAACTTTACCGTTGAGTGGTTTAAGAGCTATGCTGGAAACAGCATAGCAAGTTTAAATA											Foxo1_5	Foxo1	773.712	572.802	768.33		371.345	688.241	675.879	673.078		577.488	766.538	607.209	497.961	614.42	713.242	582.182	708.15	1036.5
sg_Car12_66751956	ATATATCTTGTGGAAAGGACGAAACACCGCTTGTCATATGATGGATTGGGTTTAAGAGCTATGCTGGAAACAGCATAGCAAGTTTAAATA											Foxo1_6	Foxo1	612.453	503.528	631.24		731.146	489.238	432.653	386.292		503.907	447.025	661.359	519.523	417.964	554.118	527.187	473.346	421.945
sg_Rictor_6750681	ATATATCTTGTGGAAAGGACGAAACACCGTGACATTCAGCAGAGCAACGGTTTAAGAGCTATGCTGGAAACAGCATAGCAAGTTTAAATA											sg_Foxo1_52269046	Foxo1	567.553	405.097	504.935		312.401	347.321	618.716	284.691		377.474	488.943	503.704	376.318	245.9	659.843	341.689	253.962	557.648
sg_Rictor_6769822	ATATATCTTGTGGAAAGGACGAAACACCGTACCTGGATCTAGCACGATGGTTTAAGAGCTATGCTGGAAACAGCATAGCAAGTTTAAATA											sg_Foxo1_52345130	Foxo1	374.536	297.774	338.894		171.919	654.896	213.188	193.774		266.077	325.962	355.357	247.15	166.131	226.477	274.799	205.599	250.978
sg_Rictor_6759622	ATATATCTTGTGGAAAGGACGAAACACCGTTCTTAATCATCCAAAGACCGTTTAAGAGCTATGCTGGAAACAGCATAGCAAGTTTAAATA											sg_Foxo1_52345381	Foxo1	521.831	404.89	579.583		465.409	587.939	760.392	449.766		312.322	441.455	546.291	243.895	489.493	402.238	370.652	434.562	397.139
sg_Rictor_6783579	ATATATCTTGTGGAAAGGACGAAACACCGATATTGGCTCATCGAATTGGGTTTAAGAGCTATGCTGGAAACAGCATAGCAAGTTTAAATA											sg_Foxo1_52345621	Foxo1	344.967	280.404	403.608		296.437	403.341	312.72	262.276		302.982	360.258	351.408	340.517	314.462	489.985	328.415	346.949	363.821
sg_Slc16a3_120956674	ATATATCTTGTGGAAAGGACGAAACACCGCTGAGTGTCTTCCGAGACCGGTTTAAGAGCTATGCTGGAAACAGCATAGCAAGTTTAAATA											Foxo3_1	Foxo3	238.465	199.343	215.144		159.393	174.194	284.026	216.399		137.595	248.868	258.057	264.847	332.591	100.358	226.528	342.043	428.998
sg_Slc16a3_120956392	ATATATCTTGTGGAAAGGACGAAACACCGAGTATCGATTGAGCATGATGGTTTAAGAGCTATGCTGGAAACAGCATAGCAAGTTTAAATA											Foxo3_2	Foxo3	462.42	432.807	468.889		367.415	353.99	577.244	343.138		404.128	390.157	501.73	325.464	511.907	241.236	267.731	417.974	495.633
sg_Slc16a3_120955366	ATATATCTTGTGGAAAGGACGAAACACCGAAAAGACGCTGACCGCCTTGGTTTAAGAGCTATGCTGGAAACAGCATAGCAAGTTTAAATA											Foxo3_3	Foxo3	342.229	252.074	324.419		232.582	615.682	190.098	329.731		253.548	286.096	283.157	285.595	288.422	112.702	215.495	388.069	126.705
sg_Egln1_124948553	ATATATCTTGTGGAAAGGACGAAACACCGCTCCAGAGCCAGCTTCAACGGTTTAAGAGCTATGCTGGAAACAGCATAGCAAGTTTAAATA											Foxo3_4	Foxo3	778.366	583.141	785.36		438.639	835.492	652.566	700.52		536.483	606.781	643.591	601.906	942.067	443.026	607.696	579.884	522.628
sg_Egln1_124948321	ATATATCTTGTGGAAAGGACGAAACACCGGAGCCCGGCTGCGAAACCATGTTTAAGAGCTATGCTGGAAACAGCATAGCAAGTTTAAATA											Foxo3_5	Foxo3	424.09	366.221	373.238		320.752	385.468	633.959	309.41		377.247	349.119	418.249	390.557	349.732	433.366	386.512	286.437	804.249
sg_Egln1_124948674	ATATATCTTGTGGAAAGGACGAAACACCGCCCGGAGACCGGCTAAGCGGGTTTAAGAGCTATGCTGGAAACAGCATAGCAAGTTTAAATA											Foxo3_6	Foxo3	487.882	297.981	478.823		388.537	839.227	548.998	621.125		314.144	364.948	338.999	432.257	418.953	437.927	246.526	484.093	374.522
sg_Egln1_124948987	ATATATCTTGTGGAAAGGACGAAACACCGCGGCAGTACTGCGAGCTGTGGTTTAAGAGCTATGCTGGAAACAGCATAGCAAGTTTAAATA											sg_Foxo3_42197297	Foxo3	279.807	259.725	302.848		263.281	155.254	372.574	135.956		218.01	289.32	253.262	424.528	177.338	199.375	426.853	233.402	356.039
sg_Egln3_54203405	ATATATCTTGTGGAAAGGACGAAACACCGCAAGCAGCTGCACTACAACGGTTTAAGAGCTATGCTGGAAACAGCATAGCAAGTTTAAATA											sg_Foxo3_42197735	Foxo3	463.515	381.316	504.935		339.171	384.668	474.124	324.493		365.401	399.831	418.249	207.687	758.466	772.813	288.936	523.11	356.039
sg_Egln3_54203456	ATATATCTTGTGGAAAGGACGAAACACCGCCTGGACAACTTCCTAGGCGGTTTAAGAGCTATGCTGGAAACAGCATAGCAAGTTTAAATA											sg_Foxo3_42274981	Foxo3	230.526	237.599	227.065		308.963	187.532	195.254	197.755		164.02	207.83	243.955	249.997	269.633	603.224	157.57	236.907	227.388
sg_Egln3_54203270	ATATATCTTGTGGAAAGGACGAAACACCGCAGGACCAGCCGGTCGATGAGTTTAAGAGCTATGCTGGAAACAGCATAGCAAGTTTAAATA											sg_Foxo3_42275153	Foxo3	417.246	317.005	452.994		578.384	509.511	629.027	506.327		348.315	477.804	422.198	238.81	390.605	726.391	374.272	400.919	444.805
sg_Pfkfb3_11492633	ATATATCTTGTGGAAAGGACGAAACACCGTGTGGGAGAGTATCGGCGTGGTTTAAGAGCTATGCTGGAAACAGCATAGCAAGTTTAAATA											Foxo4_1	Foxo4	575.493	424.535	609.669		231.599	382.267	726.318	520.782		462.674	440.283	491.577	348.247	412.031	442.757	454.436	540.399	833.676
sg_Pfkfb3_11484261	ATATATCTTGTGGAAAGGACGAAACACCGAAGTACCATTCAGACCGCGGGTTTAAGAGCTATGCTGGAAACAGCATAGCAAGTTTAAATA											Foxo4_2	Foxo4	702.802	531.031	651.676		383.134	554.06	683.95	499.205		465.863	568.674	657.41	324.651	210.63	598.662	389.443	638.993	660.277
sg_Pfkfb3_11490313	ATATATCTTGTGGAAAGGACGAAACACCGTGTCAAAAGCTACCTGACAAGTTTAAGAGCTATGCTGGAAACAGCATAGCAAGTTTAAATA											Foxo4_3	Foxo4	425.733	358.156	550.348		140.728	575.668	584.866	263.324		359.933	433.248	423.608	423.917	272.929	382.113	456.333	335.501	705.998
sg_Pfkfb3_11484731	ATATATCTTGTGGAAAGGACGAAACACCGCATTCTCGCCATGCCGACACGTTTAAGAGCTATGCTGGAAACAGCATAGCAAGTTTAAATA											Foxo4_4	Foxo4	560.708	421.02	582.137		308.226	429.75	839.077	434.892		432.603	481.614	533.317	294.545	430.819	563.241	267.904	455.823	653.711
sg_Pik3ip1_3332198	ATATATCTTGTGGAAAGGACGAAACACCGAGACCGGCGTCCCTGAAAAGGTTTAAGAGCTATGCTGGAAACAGCATAGCAAGTTTAAATA											Foxo4_5	Foxo4	406.568	251.867	361.884		256.405	243.018	566.259	354.24		350.138	311.891	370.586	246.539	327.647	375.941	414.268	415.638	299.131
sg_Pik3ip1_3333341	ATATATCTTGTGGAAAGGACGAAACACCGCCCGATCACTGGCTGCACCTGTTTAAGAGCTATGCTGGAAACAGCATAGCAAGTTTAAATA											Foxo4_6	Foxo4	394.522	296.74	392.538		249.528	365.995	483.764	195.66		316.195	384.588	369.458	375.505	275.896	525.137	297.383	340.173	344.365
sg_Pik3ip1_3332152	ATATATCTTGTGGAAAGGACGAAACACCGAACCCGGACCAGGACCCGCGGTTTAAGAGCTATGCTGGAAACAGCATAGCAAGTTTAAATA											sg_Foxo4_101254942	Foxo4	361.12	323.209	371.251		319.524	549.525	528.374	313.81		261.293	371.69	412.609	308.784	398.516	384.26	298.59	377.322	486.878
sg_Pdk1_71875436	ATATATCTTGTGGAAAGGACGAAACACCGTTGTCGCAGAAACATAAACGGTTTAAGAGCTATGCTGGAAACAGCATAGCAAGTTTAAATA											sg_Foxo4_101255099	Foxo4	449.552	299.429	438.803		110.028	495.373	731.026	263.324		327.813	358.792	337.025	332.177	307.869	330.592	285.66	292.512	296.699
sg_Pdk1_71885999	ATATATCTTGTGGAAAGGACGAAACACCGATGGCTATGAGAACGCTAGGGTTTAAGAGCTATGCTGGAAACAGCATAGCAAGTTTAAATA											sg_Foxo4_101258229	Foxo4	435.315	364.98	428.869		417.026	249.687	316.755	456.26		388.865	381.07	432.915	372.657	294.684	473.348	385.65	477.551	405.894
sg_Pdk1_71883853	ATATATCTTGTGGAAAGGACGAAACACCGTTGATAGCCTTATTGTTCGGGTTTAAGAGCTATGCTGGAAACAGCATAGCAAGTTTAAATA											sg_Foxo4_101258624	Foxo4	396.438	304.598	385.442		101.678	479.901	643.15	278.616		341.709	354.102	332.23	238.81	188.216	446.246	389.27	278.494	342.906
sg_Pdk1_71887430	ATATATCTTGTGGAAAGGACGAAACACCGAAACACCATGTGATAGAGATGTTTAAGAGCTATGCTGGAAACAGCATAGCAAGTTTAAATA											Foxo6_1	Foxo6	526.759	407.372	583.84		255.422	292.369	644.495	378.541		377.474	393.382	541.778	337.873	355.665	358.231	536.152	417.273	547.677
sg_Car9_43511827	ATATATCTTGTGGAAAGGACGAAACACCGGATCTCAATCTTGGAGCCTAGTTTAAGAGCTATGCTGGAAACAGCATAGCAAGTTTAAATA											Foxo6_2	Foxo6	640.105	534.96	546.091		468.602	648.76	461.571	508.212		374.285	574.537	635.412	342.144	437.082	788.645	469.09	507.924	912.958
sg_Car9_43509126	ATATATCTTGTGGAAAGGACGAAACACCGCAGTACTGAGGTGCACCACGGTTTAAGAGCTATGCTGGAAACAGCATAGCAAGTTTAAATA											Foxo6_3	Foxo6	478.573	412.955	550.632		752.759	300.905	392.302	332.035		346.721	443.507	425.3	266.677	388.298	308.052	177.74	376.387	354.336
sg_Car9_43508972	ATATATCTTGTGGAAAGGACGAAACACCGTTGCAGTTGCATCTACACTGGTTTAAGAGCTATGCTGGAAACAGCATAGCAAGTTTAAATA											Foxo6_4	Foxo6	614.644	470.028	602.289		313.384	651.695	764.203	243.003		424.858	526.17	571.391	329.329	400.494	396.335	307.555	382.228	516.791
sg_Car9_43507381	ATATATCTTGTGGAAAGGACGAAACACCGGCACAGTCAAGGTTCCCACGGTTTAAGAGCTATGCTGGAAACAGCATAGCAAGTTTAAATA											Foxo6_5	Foxo6	891.165	721.482	826.8		922.959	615.682	849.389	624.477		605.736	782.367	865.266	562.443	567.943	984.532	525.463	627.312	1314.23
sg_Hif1an_44563525	ATATATCTTGTGGAAAGGACGAAACACCGACAAGCTATACAGCAGCGCGGTTTAAGAGCTATGCTGGAAACAGCATAGCAAGTTTAAATA											Foxo6_6	Foxo6	603.418	460.309	615.346		320.752	494.573	812.4	526.857		457.662	522.946	654.872	507.724	640.79	587.66	529.084	531.755	688.001
sg_Hif1an_44563312	ATATATCTTGTGGAAAGGACGAAACACCGAGGATACACAAGGTTTGTGTGTTTAAGAGCTATGCTGGAAACAGCATAGCAAGTTTAAATA											sg_Foxo6_120268867	Foxo6	651.878	555.225	635.214		403.273	481.768	594.505	515.126		509.602	622.317	771.632	329.736	571.24	481.13	370.134	544.137	485.906
sg_Hif1an_44565977	ATATATCTTGTGGAAAGGACGAAACACCGAATAAACAGCAGGGGAAACGGTTTAAGAGCTATGCTGGAAACAGCATAGCAAGTTTAAATA											sg_Foxo6_120269038	Foxo6	503.214	401.995	557.444		480.882	496.974	622.975	379.379		407.317	448.197	558.982	295.562	277.214	732.562	435.3	612.593	523.114
sg_Hif1an_44563471	ATATATCTTGTGGAAAGGACGAAACACCGTAAGCCAAGGTCCAACAGGGGTTTAAGAGCTATGCTGGAAACAGCATAGCAAGTTTAAATA											sg_Foxo6_120287004	Foxo6	440.517	337.891	395.66		179.532	205.939	280.888	178.901		327.585	337.101	363.254	301.461	573.217	249.286	417.543	310.735	250.492
sg_Foxo6_120268867	ATATATCTTGTGGAAAGGACGAAACACCGCAGTGACGACTACGAGGCGTGTTTAAGAGCTATGCTGGAAACAGCATAGCAAGTTTAAATA											sg_Foxo6_120287098	Foxo6	403.009	298.395	357.343		262.545	287.567	533.082	201.525		344.443	388.985	434.325	312.649	221.178	337.032	143.606	538.997	292.322
sg_Foxo6_120287098	ATATATCTTGTGGAAAGGACGAAACACCGGCCGAGGGTTCCGAGGACTGGTTTAAGAGCTATGCTGGAAACAGCATAGCAAGTTTAAATA											Gapdh_1	Gapdh	613.275	453.485	618.468		392.712	418.013	326.395	456.679		385.675	497.736	505.678	181.446	245.241	336.496	305.658	191.815	330.503
sg_Foxo6_120287004	ATATATCTTGTGGAAAGGACGAAACACCGGGAAAGCGAAGAGCTCCCGAGTTTAAGAGCTATGCTGGAAACAGCATAGCAAGTTTAAATA											Gapdh_2	Gapdh	271.045	195.208	261.124		67.5396	23.7416	22.1931	99.5057		197.736	207.244	265.672	64.0758	30.3255	36.7623	89.8184	28.2699	21.158
sg_Foxo6_120269038	ATATATCTTGTGGAAAGGACGAAACACCGGGCCGTGTCCATGGACAATGGTTTAAGAGCTATGCTGGAAACAGCATAGCAAGTTTAAATA											Gapdh_3	Gapdh	353.454	267.376	312.782		164.06	398.006	338.276	296.841		227.35	246.816	293.874	429.206	455.871	111.897	261.18	239.243	258.76
sg_Irs2_11006870	ATATATCTTGTGGAAAGGACGAAACACCGCAACACACCCGAGTCAATAGGTTTAAGAGCTATGCTGGAAACAGCATAGCAAGTTTAAATA											Gapdh_4	Gapdh	407.39	331.481	407.014		221.775	542.856	452.38	245.098		274.962	343.256	404.712	268.101	251.504	516.014	239.113	388.069	242.223
sg_Irs2_11006034	ATATATCTTGTGGAAAGGACGAAACACCGCAGGGAGCCTTATAAGAGCGGTTTAAGAGCTATGCTGGAAACAGCATAGCAAGTTTAAATA											Gapdh_5	Gapdh	342.229	280.197	342.3		14.9815	0	16.8129	1.67589		220.288	270.267	307.412	23.3928	11.5369	0	0.517188	10.0463	20.4285
sg_Irs2_11006643	ATATATCTTGTGGAAAGGACGAAACACCGTAGATGAATACACTCTCATGGTTTAAGAGCTATGCTGGAAACAGCATAGCAAGTTTAAATA											Gapdh_6	Gapdh	284.461	227.466	224.794		108.309	139.782	155.127	146.012		222.339	249.161	260.595	149.51	311.166	371.111	110.851	144.62	542.084
sg_Ndufa4l2_127514997	ATATATCTTGTGGAAAGGACGAAACACCGAGATGGCAGGAACTAGTCTAGTTTAAGAGCTATGCTGGAAACAGCATAGCAAGTTTAAATA											sg_Gapdh_125162636	Gapdh	365.227	326.518	362.452		3.43838	0.26676	10.7603	24.0909		253.776	337.687	309.668	48.2094	18.7886	0	10.5162	8.64452	22.8604
sg_Ndufa4l2_127515033	ATATATCTTGTGGAAAGGACGAAACACCGGGCAGATAAAAAGACACCCTGTTTAAGAGCTATGCTGGAAACAGCATAGCAAGTTTAAATA											sg_Gapdh_125163030	Gapdh	390.689	302.944	357.059		51.0845	18.4064	17.0371	10.0553		296.831	372.57	336.743	8.54344	5.93324	78.623	10.3438	13.5509	6.80949
sg_Ndufa4l2_127515472	ATATATCTTGTGGAAAGGACGAAACACCGCCAGACATCAGGACTGCGCAGTTTAAGAGCTATGCTGGAAACAGCATAGCAAGTTTAAATA											sg_Gapdh_125163183	Gapdh	226.693	144.545	201.52		0.245598	0	4.70762	27.6521		174.955	136.892	177.678	1.01708	0	0	6.37866	0	0.243196
Akt1_1	ATATATCTTGTGGAAAGGACGAAACACCGCATTGAGCGCACCTTCCATGGTTTAAGAGCTATGCTGGAAACAGCATAGCAAGTTTAAATA											sg_Gapdh_125163387	Gapdh	289.389	284.747	319.877		0	5.60196	1.79338	8.37943		215.504	303.977	297.541	9.76393	0.659249	10.7335	36.3756	0	0.243196
Akt1_2	ATATATCTTGTGGAAAGGACGAAACACCGACGGTTCTCAGTAAGCGTGTGTTTAAGAGCTATGCTGGAAACAGCATAGCAAGTTTAAATA											Gja1_1	Gja1	548.936	419.986	586.395		618.417	1031.29	977.84	609.604		403.9	492.46	529.369	641.165	754.181	1099.38	915.423	876.835	729.588
Akt1_3	ATATATCTTGTGGAAAGGACGAAACACCGCACGCCGCCTGATCAAGGTGGTTTAAGAGCTATGCTGGAAACAGCATAGCAAGTTTAAATA											Gja1_2	Gja1	498.559	368.909	524.236		610.066	1143.33	1034.56	733.619		384.764	493.633	521.19	791.489	785.496	1157.61	591.491	749.269	1201.63
Akt1_4	ATATATCTTGTGGAAAGGACGAAACACCGGAACTCCTCATCGAAATACCGTTTAAGAGCTATGCTGGAAACAGCATAGCAAGTTTAAATA											Gja1_3	Gja1	551.673	473.957	553.754		907.241	1120.93	960.13	712.042		418.48	507.41	612.286	966.222	1013.6	958.235	1113.33	674.973	1081.98
Akt1_5	ATATATCTTGTGGAAAGGACGAAACACCGGAGACGATGGACTTCCGATCGTTTAAGAGCTATGCTGGAAACAGCATAGCAAGTTTAAATA											Gja1_4	Gja1	384.118	302.324	361.601		441.586	766.668	827.868	615.26		296.831	353.223	349.998	621.434	607.498	664.405	341.517	630.349	671.95
Akt1_6	ATATATCTTGTGGAAAGGACGAAACACCGTCGAGAGCGTGTGTTCTCCGGTTTAAGAGCTATGCTGGAAACAGCATAGCAAGTTTAAATA											Gja1_5	Gja1	670.495	518.623	632.943		999.34	1804.36	1540.29	934.516		531.471	585.969	587.749	1646.85	997.444	1074.16	868.532	1042.25	1550.86
Akt2_1	ATATATCTTGTGGAAAGGACGAAACACCGAGGTACTTACATCGGTCTGGGTTTAAGAGCTATGCTGGAAACAGCATAGCAAGTTTAAATA											Gja1_6	Gja1	336.206	260.552	349.68		316.576	391.604	379.075	345.023		185.662	312.478	251.852	373.064	278.533	286.048	334.276	214.711	247.817
Akt2_2	ATATATCTTGTGGAAAGGACGAAACACCGCCAGACCGATGTAAGTACCTGTTTAAGAGCTATGCTGGAAACAGCATAGCAAGTTTAAATA											Gja1_7	Gja1	724.978	599.271	653.379		1112.32	1363.41	1733.08	996.943		647.652	606.195	659.666	841.936	920.312	913.959	815.606	852.77	1483.98
Akt2_3	ATATATCTTGTGGAAAGGACGAAACACCGCGGGCCAAAGTGGTAAGTACGTTTAAGAGCTATGCTGGAAACAGCATAGCAAGTTTAAATA											sg_Gja1_56388068	Gja1	363.037	250.006	405.878		330.821	844.028	1084.77	463.592		218.238	343.256	293.592	619.196	688.256	505.549	595.456	605.35	512.9
Akt2_4	ATATATCTTGTGGAAAGGACGAAACACCGGTGAGCCCTTACCACGTTTGGTTTAAGAGCTATGCTGGAAACAGCATAGCAAGTTTAAATA											sg_Gja1_56388202	Gja1	585.349	434.254	557.16		787.388	1633.9	1345.03	987.306		429.186	489.822	553.341	1286.4	896.249	903.494	760.612	1116.08	781.145
Akt2_5	ATATATCTTGTGGAAAGGACGAAACACCGCAGGCTGTCATCTGTAGGATGTTTAAGAGCTATGCTGGAAACAGCATAGCAAGTTTAAATA											sg_Gja1_56388265	Gja1	406.842	341.82	410.42		364.468	877.907	653.462	381.683		273.139	337.687	404.994	703.003	575.525	395.798	483.054	633.62	672.68
Akt2_6	ATATATCTTGTGGAAAGGACGAAACACCGTGAGCTCAAAGAGGCGCTCGGTTTAAGAGCTATGCTGGAAACAGCATAGCAAGTTTAAATA											Hif1a_1	Hif1a	446.814	345.129	550.916		302.577	513.246	465.382	216.608		355.377	445.852	512.447	688.561	157.561	387.212	366.859	213.309	487.851
Akt3_1	ATATATCTTGTGGAAAGGACGAAACACCGAATGGTAACATCGCTCATGAGTTTAAGAGCTATGCTGGAAACAGCATAGCAAGTTTAAATA											Hif1a_2	Hif1a	645.034	553.777	767.479		589.191	400.14	831.455	569.382		520.992	692.082	609.747	434.902	641.779	660.916	382.202	463.533	557.892
Akt3_2	ATATATCTTGTGGAAAGGACGAAACACCGATGCCGTCGTCGTCATCTGTGTTTAAGAGCTATGCTGGAAACAGCATAGCAAGTTTAAATA											Hif1a_3	Hif1a	425.733	361.051	478.539		146.131	354.524	358.452	482.865		396.61	393.089	436.299	255.49	437.742	578.805	144.813	607.92	520.926
Akt3_3	ATATATCTTGTGGAAAGGACGAAACACCGGCAATCGGTCGGCTACGGCTGTTTAAGAGCTATGCTGGAAACAGCATAGCAAGTTTAAATA											Hif1a_4	Hif1a	649.14	428.05	649.689		207.531	424.949	669.154	321.351		445.588	513.859	559.546	246.946	218.212	691.507	215.84	509.793	273.595
Akt3_4	ATATATCTTGTGGAAAGGACGAAACACCGACGGCATGGACAACGAGCGGGTTTAAGAGCTATGCTGGAAACAGCATAGCAAGTTTAAATA											Hif1a_5	Hif1a	556.054	440.458	511.747		109.046	430.551	258.919	174.921		457.207	503.306	540.086	229.859	244.911	248.481	156.536	160.741	192.368
Akt3_5	ATATATCTTGTGGAAAGGACGAAACACCGCCTCTGCAATCGGTCGGCTAGTTTAAGAGCTATGCTGGAAACAGCATAGCAAGTTTAAATA											Hif1a_6	Hif1a	416.151	331.274	403.04		229.635	239.017	288.734	299.146		299.337	374.621	417.967	135.068	413.02	553.313	113.781	244.617	113.086
Akt3_6	ATATATCTTGTGGAAAGGACGAAACACCGCATGCCGTCGTCGTCATCTGGTTTAAGAGCTATGCTGGAAACAGCATAGCAAGTTTAAATA											sg_Hif1a_73926743	Hif1a	265.844	174.736	274.181		58.698	213.408	146.16	82.1184		158.325	243.885	262.851	269.932	31.3143	71.9145	97.5762	83.6416	51.0711
Aldoa_1	ATATATCTTGTGGAAAGGACGAAACACCGTGAGTCCACCGGTGCGGTACGTTTAAGAGCTATGCTGGAAACAGCATAGCAAGTTTAAATA											sg_Hif1a_73928117	Hif1a	409.58	283.092	397.931		237.739	375.598	190.322	103.486		297.059	347.653	340.973	62.6519	162.505	127.997	157.225	92.5197	75.1475
Aldoa_2	ATATATCTTGTGGAAAGGACGAAACACCGACATCAAGCGCGCCCTGGTAGTTTAAGAGCTATGCTGGAAACAGCATAGCAAGTTTAAATA											sg_Hif1a_73930761	Hif1a	635.177	495.05	700.779		520.423	781.873	336.707	478.256		557.213	548.448	747.378	437.343	210.96	491.058	147.916	169.853	240.034
Aldoa_3	ATATATCTTGTGGAAAGGACGAAACACCGGCGAGGCTGTTGGCCTAAAAGTTTAAGAGCTATGCTGGAAACAGCATAGCAAGTTTAAATA											sg_Hif1a_73932450	Hif1a	127.035	120.764	183.355		55.2596	127.778	29.5907	57.3991		136.228	119.597	142.425	12.4083	109.106	29.5172	23.4459	58.6425	28.9403
Aldoa_4	ATATATCTTGTGGAAAGGACGAAACACCGATGGCAACGCGCAGGCCAGAGTTTAAGAGCTATGCTGGAAACAGCATAGCAAGTTTAAATA											Hif1an_1	Hif1an	459.135	334.789	466.618		299.139	566.331	572.984	330.15		304.349	375.208	449.273	249.997	578.162	240.967	256.353	455.823	220.822
Aldoa_5	ATATATCTTGTGGAAAGGACGAAACACCGGGAACATACTCCCTCGGCCCGTTTAAGAGCTATGCTGGAAACAGCATAGCAAGTTTAAATA											Hif1an_2	Hif1an	383.023	326.931	425.463		229.143	242.485	501.249	344.395		338.975	344.429	384.406	249.997	372.146	243.919	432.714	187.376	651.522
Aldoa_6	ATATATCTTGTGGAAAGGACGAAACACCGCAAGCGCGCCCTGGTAAGGCGTTTAAGAGCTATGCTGGAAACAGCATAGCAAGTTTAAATA											Hif1an_3	Hif1an	433.125	345.335	432.558		188.374	374.798	575.899	410.802		269.267	355.568	358.459	290.07	622.002	251.164	524.601	316.81	270.92
Aldoc_1	ATATATCTTGTGGAAAGGACGAAACACCGGCTCTACGGATCGTGACCCCGTTTAAGAGCTATGCTGGAAACAGCATAGCAAGTTTAAATA											Hif1an_4	Hif1an	295.686	244.63	260.273		115.922	416.946	880.549	330.569		220.288	265.284	240.289	242.268	183.271	622.544	248.078	387.368	598.748
Aldoc_2	ATATATCTTGTGGAAAGGACGAAACACCGTGATCGCACGCCGTCGGCACGTTTAAGAGCTATGCTGGAAACAGCATAGCAAGTTTAAATA											Hif1an_5	Hif1an	382.475	273.994	313.349		211.215	253.689	375.04	269.399		257.649	258.248	343.512	276.441	255.789	195.618	264.111	213.777	286.242
Aldoc_3	ATATATCTTGTGGAAAGGACGAAACACCGAATCAGTGATCGCACGCCGTGTTTAAGAGCTATGCTGGAAACAGCATAGCAAGTTTAAATA											Hif1an_6	Hif1an	415.329	329.826	414.961		517.721	555.127	632.39	263.324		369.046	322.151	368.894	170.259	478.615	382.65	481.502	565.632	327.342
Aldoc_4	ATATATCTTGTGGAAAGGACGAAACACCGCGGATCGTGACCCCCGGCAAGTTTAAGAGCTATGCTGGAAACAGCATAGCAAGTTTAAATA											sg_Hif1an_44563312	Hif1an	357.013	293.432	409.852		163.814	160.589	535.548	353.821		231.679	325.669	354.511	177.988	580.469	373.526	328.242	430.59	394.464
Aldoc_5	ATATATCTTGTGGAAAGGACGAAACACCGGCCTCTAGCTGGGACCGACGGTTTAAGAGCTATGCTGGAAACAGCATAGCAAGTTTAAATA											sg_Hif1an_44563471	Hif1an	505.678	386.486	491.311		258.37	357.458	823.609	414.782		333.508	449.077	441.376	374.081	492.459	421.559	385.995	380.826	277.73
Aldoc_6	ATATATCTTGTGGAAAGGACGAAACACCGCAGGGCACGCCCATAGGAGAGTTTAAGAGCTATGCTGGAAACAGCATAGCAAGTTTAAATA											sg_Hif1an_44563525	Hif1an	430.387	367.048	393.39		290.789	611.681	542.721	349.632		332.597	376.673	311.078	523.387	471.693	628.716	370.134	299.755	465.477
Arnt_1	ATATATCTTGTGGAAAGGACGAAACACCGGCGGCGACTACAGCTAACCCGTTTAAGAGCTATGCTGGAAACAGCATAGCAAGTTTAAATA											sg_Hif1an_44565977	Hif1an	362.489	316.385	424.895		235.283	567.665	444.31	472.809		247.169	370.518	356.203	316.311	510.918	335.691	200.841	422.647	776.281
Arnt_2	ATATATCTTGTGGAAAGGACGAAACACCGGTGAAATAGAACGGCGGCGAGTTTAAGAGCTATGCTGGAAACAGCATAGCAAGTTTAAATA											Hif3a_1	Hif3a	481.311	410.06	500.394		305.524	268.894	436.239	342.928		387.726	460.216	407.25	354.146	417.634	186.495	283.936	436.665	348.986
Arnt_3	ATATATCTTGTGGAAAGGACGAAACACCGCACACTGATGTTTGACGTATGTTTAAGAGCTATGCTGGAAACAGCATAGCAAGTTTAAATA											Hif3a_2	Hif3a	368.512	279.99	386.862		288.333	389.203	395.44	293.28		255.826	332.117	321.513	173.717	194.479	370.843	137.917	206.768	235.9
Arnt_4	ATATATCTTGTGGAAAGGACGAAACACCGGTTAGCTGTAGTCGCCGCCAGTTTAAGAGCTATGCTGGAAACAGCATAGCAAGTTTAAATA											Hif3a_3	Hif3a	203.421	193.967	216.563		248.546	233.948	223.724	263.533		161.742	198.45	261.159	127.338	234.363	166.101	167.741	360.967	307.643
Arnt_5	ATATATCTTGTGGAAAGGACGAAACACCGGTCGGACCTAGCTGTGACCTGTTTAAGAGCTATGCTGGAAACAGCATAGCAAGTTTAAATA											Hif3a_4	Hif3a	287.199	230.775	338.61		119.115	311.842	424.582	259.972		242.613	289.907	307.694	327.499	333.251	302.417	204.462	456.057	306.427
Arnt_6	ATATATCTTGTGGAAAGGACGAAACACCGGACATCAGATGTACCATCGCGTTTAAGAGCTATGCTGGAAACAGCATAGCAAGTTTAAATA											Hif3a_5	Hif3a	544.007	401.375	541.266		514.037	487.637	499.456	527.276		381.347	432.368	536.984	381.607	444.334	578.536	217.564	475.449	679.246
Atf4_1	ATATATCTTGTGGAAAGGACGAAACACCGAGTTCCGTAATAGGGTAGTCGTTTAAGAGCTATGCTGGAAACAGCATAGCAAGTTTAAATA											Hif3a_6	Hif3a	476.931	391.449	479.674		205.566	403.074	613.784	217.865		322.118	418.591	357.049	449.141	453.564	421.29	226.701	334.8	463.531
Atf4_2	ATATATCTTGTGGAAAGGACGAAACACCGGTCCCGGAAAAGGCATCCTCGTTTAAGAGCTATGCTGGAAACAGCATAGCAAGTTTAAATA											sg_Hif3a_17049002	Hif3a	473.645	414.402	500.11		553.579	196.602	664.895	357.802		368.134	488.649	517.806	353.739	657.931	456.174	298.762	402.554	556.432
Atf4_3	ATATATCTTGTGGAAAGGACGAAACACCGAGATGAGCTCTTGACCACGTGTTTAAGAGCTATGCTGGAAACAGCATAGCAAGTTTAAATA											sg_Hif3a_17050554	Hif3a	376.452	275.234	410.136		148.341	596.742	512.458	456.051		349.227	291.665	358.741	176.768	339.513	459.663	149.123	217.748	534.788
Atf4_4	ATATATCTTGTGGAAAGGACGAAACACCGATCCATAGCCGGCCATTCCGGTTTAAGAGCTATGCTGGAAACAGCATAGCAAGTTTAAATA											sg_Hif3a_17051150	Hif3a	544.007	443.353	543.536		434.218	407.342	437.36	272.75		429.186	467.544	528.523	421.476	343.139	347.766	557.012	511.195	440.185
Atf4_5	ATATATCTTGTGGAAAGGACGAAACACCGGATGTCCCCCTTCGACCAGTGTTTAAGAGCTATGCTGGAAACAGCATAGCAAGTTTAAATA											sg_Hif3a_17054740	Hif3a	525.39	334.996	473.43		438.639	272.629	402.389	337.272		332.597	397.193	436.863	574.648	476.308	761.543	353.067	484.794	548.65
Atf4_6	ATATATCTTGTGGAAAGGACGAAACACCGGGCGGGCTCCTCGGAATGGCGTTTAAGAGCTATGCTGGAAACAGCATAGCAAGTTTAAATA											Higd1a_1	Higd1a	378.095	330.447	397.647		287.841	368.662	503.043	182.672		259.471	365.241	426.146	326.075	367.861	246.334	373.755	281.998	323.451
Bhlhe40_1	ATATATCTTGTGGAAAGGACGAAACACCGCATGGACGCAGGTTCGCCGTGTTTAAGAGCTATGCTGGAAACAGCATAGCAAGTTTAAATA											Higd1a_2	Higd1a	376.726	335.616	399.634		240.932	234.749	384.007	308.782		349.227	305.149	367.484	233.114	307.869	70.8412	136.193	131.07	402.489
Bhlhe40_2	ATATATCTTGTGGAAAGGACGAAACACCGTTCGCGGGCAGTGATCTGATGTTTAAGAGCTATGCTGGAAACAGCATAGCAAGTTTAAATA											Higd1a_3	Higd1a	393.427	323.002	401.905		286.859	399.873	406.873	245.936		302.754	314.53	336.743	251.625	229.089	381.576	286.522	419.142	377.197
Bhlhe40_3	ATATATCTTGTGGAAAGGACGAAACACCGCGTTCCATGATGCGGCGAGCGTTTAAGAGCTATGCTGGAAACAGCATAGCAAGTTTAAATA											Higd1a_4	Higd1a	532.782	352.987	416.948		164.06	267.027	336.483	334.339		390.232	433.834	447.58	367.571	243.922	265.923	229.976	202.328	519.223
Bhlhe40_4	ATATATCTTGTGGAAAGGACGAAACACCGAGCTTGTAAACCGCTCTGCAGTTTAAGAGCTATGCTGGAAACAGCATAGCAAGTTTAAATA											Higd1a_5	Higd1a	463.789	362.085	546.658		223.249	420.947	631.493	242.375		392.282	447.318	460.272	208.094	466.419	304.295	228.08	274.055	434.834
Bhlhe40_5	ATATATCTTGTGGAAAGGACGAAACACCGTCAAAAGCGACCATGGACGCGTTTAAGAGCTATGCTGGAAACAGCATAGCAAGTTTAAATA											Higd1a_6	Higd1a	379.737	270.892	363.02		243.388	178.729	199.289	122.13		315.967	317.461	381.022	305.53	325.01	177.103	230.494	205.366	412.217
Bhlhe40_6	ATATATCTTGTGGAAAGGACGAAACACCGCCATGGACGCAGGTTCGCCGGTTTAAGAGCTATGCTGGAAACAGCATAGCAAGTTTAAATA											Higd1a_7	Higd1a	641.474	437.149	558.012		272.123	487.904	676.776	482.446		400.938	466.665	531.061	406.627	309.518	731.757	590.801	538.53	326.855
Bnip3_1	ATATATCTTGTGGAAAGGACGAAACACCGGTGAAAACGGACTTACTTGGGTTTAAGAGCTATGCTGGAAACAGCATAGCAAGTTTAAATA											Higd1a_8	Higd1a	444.898	322.796	423.476		158.411	191.267	555.275	313.181		403.9	385.76	473.527	316.718	392.583	272.631	458.056	284.802	376.467
Bnip3_2	ATATATCTTGTGGAAAGGACGAAACACCGTGAAAACGGACTTACTTGGGGTTTAAGAGCTATGCTGGAAACAGCATAGCAAGTTTAAATA											sg_Higd1a_121850271	Higd1a	608.347	362.085	451.007		425.376	852.031	655.704	242.794		394.788	439.99	456.887	493.689	469.715	537.212	265.49	415.404	302.536
Bnip3_3	ATATATCTTGTGGAAAGGACGAAACACCGATAGTGAAAACGGACTTACTGTTTAAGAGCTATGCTGGAAACAGCATAGCAAGTTTAAATA											sg_Higd1a_121850290	Higd1a	486.239	407.992	502.097		275.07	191	442.516	277.359		306.171	434.713	470.143	486.976	448.619	180.055	406.338	288.306	263.868
Bnip3_4	ATATATCTTGTGGAAAGGACGAAACACCGTAGTGAAAACGGACTTACTTGTTTAAGAGCTATGCTGGAAACAGCATAGCAAGTTTAAATA											Hk1_1	Hk1	395.891	289.296	336.624		252.966	340.652	303.978	161.304		314.144	382.243	296.695	269.932	250.185	591.148	220.322	237.841	458.181
Bnip3_5	ATATATCTTGTGGAAAGGACGAAACACCGAGTGAAAACGGACTTACTTGGTTTAAGAGCTATGCTGGAAACAGCATAGCAAGTTTAAATA											Hk1_2	Hk1	306.911	262.62	327.257		359.31	246.753	546.756	292.652		310.044	306.615	306.848	136.695	203.708	392.847	181.878	267.98	346.068
Bnip3_6	ATATATCTTGTGGAAAGGACGAAACACCGCGAGCCACCATGTCGCAGAGGTTTAAGAGCTATGCTGGAAACAGCATAGCAAGTTTAAATA											Hk1_3	Hk1	413.687	316.592	435.397		373.801	388.136	336.034	325.541		275.417	321.565	340.691	246.132	299.299	146.244	309.279	228.262	327.828
Car12_1	ATATATCTTGTGGAAAGGACGAAACACCGGGAGGACGACAGTCGCGCGCGTTTAAGAGCTATGCTGGAAACAGCATAGCAAGTTTAAATA											Hk1_4	Hk1	396.712	317.005	395.377		251.984	388.402	331.327	264.371		278.607	305.443	330.538	319.159	354.676	300.538	196.014	281.765	293.538
Car12_2	ATATATCTTGTGGAAAGGACGAAACACCGTCATAGCGGTAATACTCGCCGTTTAAGAGCTATGCTGGAAACAGCATAGCAAGTTTAAATA											Hk1_5	Hk1	531.687	467.34	554.038		422.675	403.074	669.154	342.09		392.282	495.978	547.137	371.843	401.812	590.075	389.27	306.764	643.496
Car12_3	ATATATCTTGTGGAAAGGACGAAACACCGGGCGAGTATTACCGCTATGAGTTTAAGAGCTATGCTGGAAACAGCATAGCAAGTTTAAATA											Hk1_6	Hk1	542.639	370.563	503.516		301.349	396.139	721.835	300.403		358.111	459.629	459.426	258.134	456.86	708.144	303.762	585.257	401.76
Car12_4	ATATATCTTGTGGAAAGGACGAAACACCGCGACAGTCGCGCGCAGGCTGGTTTAAGAGCTATGCTGGAAACAGCATAGCAAGTTTAAATA											Hk1_7	Hk1	580.968	440.458	546.942		438.148	440.421	316.531	366.81		466.774	551.086	543.47	298.614	331.602	598.662	302.21	378.957	540.381
Car12_5	ATATATCTTGTGGAAAGGACGAAACACCGCATAGCGGTAATACTCGCCAGTTTAAGAGCTATGCTGGAAACAGCATAGCAAGTTTAAATA											sg_Hk1_62284801	Hk1	331.552	276.475	344.855		268.193	202.471	239.192	452.908		241.019	276.716	287.67	354.146	123.939	383.455	269.11	292.278	587.561
Car12_6	ATATATCTTGTGGAAAGGACGAAACACCGAGGTCCAGAAGTTCGATGAGGTTTAAGAGCTATGCTGGAAACAGCATAGCAAGTTTAAATA											sg_Hk1_62299155	Hk1	343.598	239.46	308.24		418.5	193.134	305.995	221.636		238.285	277.595	267.928	185.718	208.652	303.758	197.911	210.506	513.387
Car13_1	ATATATCTTGTGGAAAGGACGAAACACCGCGTTGACTTTGACGACACGGGTTTAAGAGCTATGCTGGAAACAGCATAGCAAGTTTAAATA											sg_Hk1_62315443	Hk1	190.279	133.171	186.761		79.5739	168.059	327.067	94.4781		147.163	173.827	174.858	91.3335	127.565	155.099	161.19	252.326	206.473
Car13_2	ATATATCTTGTGGAAAGGACGAAACACCGAGGCAGCTCATGAGTCCGATGTTTAAGAGCTATGCTGGAAACAGCATAGCAAGTTTAAATA											Hk2_1	Hk2	255.987	177.424	293.481		174.62	277.164	557.965	220.589		222.111	189.656	251.006	236.775	179.316	79.1597	353.412	234.57	205.501
Car13_3	ATATATCTTGTGGAAAGGACGAAACACCGGGCGAGCACAACGGTGAGCGGTTTAAGAGCTATGCTGGAAACAGCATAGCAAGTTTAAATA											Hk2_2	Hk2	388.772	348.644	358.195		369.871	443.889	807.244	343.766		339.203	397.486	411.481	347.433	199.093	268.606	469.262	468.907	460.613
Car13_4	ATATATCTTGTGGAAAGGACGAAACACCGGCGGCAGTTCCATTTGCACTGTTTAAGAGCTATGCTGGAAACAGCATAGCAAGTTTAAATA											Hk2_3	Hk2	360.573	285.367	323.283		233.564	446.556	555.275	389.225		311.866	296.062	349.998	403.576	185.908	66.5478	473.227	475.449	548.407
Car13_5	ATATATCTTGTGGAAAGGACGAAACACCGTGGGGGTACGGCGAGCACAAGTTTAAGAGCTATGCTGGAAACAGCATAGCAAGTTTAAATA											Hk2_4	Hk2	694.041	593.687	747.327		451.41	883.242	966.631	1003.86		533.522	691.203	760.633	871.838	1091.39	631.399	813.882	1075.42	751.232
Car13_6	ATATATCTTGTGGAAAGGACGAAACACCGTGAACCGTGTTTGTTTACCCGTTTAAGAGCTATGCTGGAAACAGCATAGCAAGTTTAAATA											Hk2_5	Hk2	478.847	452.245	492.731		291.771	399.873	511.113	579.019		421.897	441.455	443.068	643.606	551.132	557.874	417.716	588.528	870.885
Car9_1	ATATATCTTGTGGAAAGGACGAAACACCGCGATAGATCCTCTAACCCAAGTTTAAGAGCTATGCTGGAAACAGCATAGCAAGTTTAAATA											Hk2_6	Hk2	279.259	239.047	330.663		149.569	244.619	308.013	157.952		209.809	273.784	277.517	198.737	279.522	277.998	225.322	223.823	611.638
Car9_2	ATATATCTTGTGGAAAGGACGAAACACCGTCGCCCATTCAAGGGTTGCGGTTTAAGAGCTATGCTGGAAACAGCATAGCAAGTTTAAATA											sg_Hk2_82736558	Hk2	408.211	324.243	370.116		165.042	263.025	735.285	288.462		243.297	352.93	284.85	196.703	235.022	279.608	504.776	648.806	200.88
Car9_3	ATATATCTTGTGGAAAGGACGAAACACCGTAGTAGCGGCTGAGGTCCGAGTTTAAGAGCTATGCTGGAAACAGCATAGCAAGTTTAAATA											sg_Hk2_82742942	Hk2	473.645	409.233	522.249		234.055	528.451	814.194	426.932		367.679	428.851	403.02	338.483	321.384	2285.97	640.107	612.125	410.515
Car9_4	ATATATCTTGTGGAAAGGACGAAACACCGGCCGCTACTACCGATATGAAGTTTAAGAGCTATGCTGGAAACAGCATAGCAAGTTTAAATA											sg_Hk2_82749208	Hk2	629.428	494.843	656.501		409.904	1126.79	1330.91	674.125		471.558	525.584	547.701	694.053	674.082	613.957	673.034	740.158	760.231
Car9_5	ATATATCTTGTGGAAAGGACGAAACACCGCATATCGGTAGTAGCGGCTGGTTTAAGAGCTATGCTGGAAACAGCATAGCAAGTTTAAATA											sg_Hk2_82760128	Hk2	485.144	322.382	389.416		315.84	259.824	638.891	659.252		342.62	327.72	388.354	626.926	509.6	699.288	450.816	875.199	1022.88
Car9_6	ATATATCTTGTGGAAAGGACGAAACACCGTCAATCGTTCGCCCATTCAAGTTTAAGAGCTATGCTGGAAACAGCATAGCAAGTTTAAATA											Igf1r_1	Igf1r	217.11	207.408	261.692		149.569	275.03	97.515	132.604		209.126	209.296	258.339	160.698	140.42	377.015	36.2032	65.418	271.163
Ddit4_1	ATATATCTTGTGGAAAGGACGAAACACCGGAAGCCGGTACTTAGCGTCAGTTTAAGAGCTATGCTGGAAACAGCATAGCAAGTTTAAATA											Igf1r_2	Igf1r	422.995	372.011	455.265		99.713	326.247	78.012	103.067		269.267	351.464	487.911	122.863	281.17	388.553	73.9579	85.0434	216.201
Ddit4_2	ATATATCTTGTGGAAAGGACGAAACACCGAGCGGCCGGAGTTCGAGACGGTTTAAGAGCTATGCTGGAAACAGCATAGCAAGTTTAAATA											Igf1r_3	Igf1r	404.652	309.561	424.895		107.327	292.102	194.582	119.197		281.34	340.325	402.456	78.3149	173.053	349.913	149.985	198.824	122.328
Ddit4_3	ATATATCTTGTGGAAAGGACGAAACACCGTCGGCATGAGCAAACGCGCAGTTTAAGAGCTATGCTGGAAACAGCATAGCAAGTTTAAATA											Igf1r_4	Igf1r	513.618	488.432	541.549		351.206	559.396	437.36	454.794		372.007	431.489	634.566	270.949	747.589	746.248	506.155	468.907	489.553
Ddit4_4	ATATATCTTGTGGAAAGGACGAAACACCGAGTGAGCCGTGCGGCCTGCGGTTTAAGAGCTATGCTGGAAACAGCATAGCAAGTTTAAATA											Igf1r_5	Igf1r	315.398	257.037	361.317		51.0845	157.922	14.347	21.7865		221.427	282.578	317.283	69.7714	167.12	178.176	51.374	7.47634	112.113
Ddit4_5	ATATATCTTGTGGAAAGGACGAAACACCGCTCGAACTCCGGCCGCTGATGTTTAAGAGCTATGCTGGAAACAGCATAGCAAGTTTAAATA											Igf1r_6	Igf1r	183.161	162.535	184.206		71.4691	55.2193	30.9358	14.0355		170.854	172.068	185.011	185.311	92.6245	74.5979	23.6183	18.9245	4.62072
Ddit4_6	ATATATCTTGTGGAAAGGACGAAACACCGCCGCGAGCCCAATCGCGCCTGTTTAAGAGCTATGCTGGAAACAGCATAGCAAGTTTAAATA											sg_Igf1r_68004165	Igf1r	383.023	239.047	394.809		173.638	137.381	48.6454	23.6719		227.578	294.597	345.204	182.87	234.693	143.829	62.0626	73.8289	35.993
Egln1_1	ATATATCTTGTGGAAAGGACGAAACACCGGTACTTCATGAGGGTTACGCGTTTAAGAGCTATGCTGGAAACAGCATAGCAAGTTTAAATA											sg_Igf1r_68170041	Igf1r	210.539	176.183	235.296		102.906	57.6201	114.328	6.70354		174.727	220.728	244.519	147.273	140.42	94.9916	29.9969	44.1571	18.9693
Egln1_2	ATATATCTTGTGGAAAGGACGAAACACCGACACCGGCAAGTTCACGGACGTTTAAGAGCTATGCTGGAAACAGCATAGCAAGTTTAAATA											sg_Igf1r_68184790	Igf1r	324.707	223.124	351.383		100.941	75.4931	98.86	60.1224		270.861	337.98	340.973	254.676	287.103	346.693	99.3002	145.088	146.647
Egln1_3	ATATATCTTGTGGAAAGGACGAAACACCGCAAGTTCACGGACGGGCAGCGTTTAAGAGCTATGCTGGAAACAGCATAGCAAGTTTAAATA											sg_Igf1r_68187184	Igf1r	473.919	340.372	412.123		42.9797	222.478	9.19106	51.743		307.31	406.866	455.477	206.466	148.001	304.563	153.605	263.541	87.0641
Egln1_4	ATATATCTTGTGGAAAGGACGAAACACCGAGCGGAGGATCCTCGGAGCCGTTTAAGAGCTATGCTGGAAACAGCATAGCAAGTTTAAATA											Insr_1	Insr	594.11	488.846	600.302		501.266	364.127	794.242	433.636		442.171	536.723	675.46	451.785	534.981	536.676	571.838	644.834	671.464
Egln1_5	ATATATCTTGTGGAAAGGACGAAACACCGCTTCAACGCGGGCAACGGCTGTTTAAGAGCTATGCTGGAAACAGCATAGCAAGTTTAAATA											Insr_2	Insr	420.531	354.434	397.08		175.357	328.115	355.313	228.549		317.789	319.806	363.536	327.295	256.778	361.451	334.966	478.486	305.697
Egln1_6	ATATATCTTGTGGAAAGGACGAAACACCGGTACTGCCGGTCGCGCTCGCGTTTAAGAGCTATGCTGGAAACAGCATAGCAAGTTTAAATA											Insr_3	Insr	404.652	340.786	442.209		170.691	585.271	438.929	264.162		294.781	397.486	373.407	471.11	277.544	454.833	321.864	416.105	191.638
Egln3_1	ATATATCTTGTGGAAAGGACGAAACACCGTGCGAGGCGACCAGATCACGGTTTAAGAGCTATGCTGGAAACAGCATAGCAAGTTTAAATA											Insr_4	Insr	413.139	426.396	448.737		294.718	524.984	754.788	225.616		367.679	446.145	404.43	228.029	274.248	548.751	287.04	359.565	776.525
Egln3_2	ATATATCTTGTGGAAAGGACGAAACACCGCACGTGGATCGGGGGCAACGGTTTAAGAGCTATGCTGGAAACAGCATAGCAAGTTTAAATA											Insr_5	Insr	480.216	363.946	435.113		229.88	298.238	478.384	319.885		284.074	426.506	491.577	63.4656	479.274	289.537	243.596	596.705	355.066
Egln3_3	ATATATCTTGTGGAAAGGACGAAACACCGTCCCTTCCGGAAATATCCGCGTTTAAGAGCTATGCTGGAAACAGCATAGCAAGTTTAAATA											Insr_6	Insr	418.888	328.172	427.449		293.736	436.686	387.594	232.529		288.175	406.28	405.276	210.128	615.08	510.915	191.015	616.331	334.151
Egln3_4	ATATATCTTGTGGAAAGGACGAAACACCGCCAGCCGGTCGATGAGGGACGTTTAAGAGCTATGCTGGAAACAGCATAGCAAGTTTAAATA											Insr_7	Insr	276.521	240.08	305.97		160.13	240.351	414.046	264.371		237.602	289.907	304.31	167.818	299.958	330.324	190.325	222.655	183.37
Egln3_5	ATATATCTTGTGGAAAGGACGAAACACCGCACCCGCACGCATCCTACCTGTTTAAGAGCTATGCTGGAAACAGCATAGCAAGTTTAAATA											Insr_8	Insr	493.358	392.069	469.173		303.56	615.415	687.312	231.063		388.637	460.509	493.269	372.657	407.746	525.942	379.789	434.562	666.6
Egln3_6	ATATATCTTGTGGAAAGGACGAAACACCGTCCTGCGGATATTTCCGGAAGTTTAAGAGCTATGCTGGAAACAGCATAGCAAGTTTAAATA											sg_Insr_3174665	Insr	590.277	512.006	607.682		547.193	420.414	712.868	459.193		477.937	545.81	627.797	473.754	519.488	604.029	596.663	592.734	670.734
Eif4e_1	ATATATCTTGTGGAAAGGACGAAACACCGGGGCCGAAGGCAATACTCACGTTTAAGAGCTATGCTGGAAACAGCATAGCAAGTTTAAATA											sg_Insr_3202959	Insr	366.87	264.481	317.039		156.937	218.743	392.974	138.68		228.489	331.531	374.817	207.077	151.627	284.706	186.877	203.73	276.757
Eif4e_2	ATATATCTTGTGGAAAGGACGAAACACCGGAACCGGTGAGTATTGCCTTGTTTAAGAGCTATGCTGGAAACAGCATAGCAAGTTTAAATA											Irs1_1	Irs1	602.323	468.581	585.827		413.833	353.724	532.185	281.549		403.444	523.825	646.129	322.413	464.441	480.056	331.69	398.582	392.518
Eif4e_3	ATATATCTTGTGGAAAGGACGAAACACCGTAGGCTCAATCCCGTCCTGCGTTTAAGAGCTATGCTGGAAACAGCATAGCAAGTTTAAATA											Irs1_2	Irs1	322.517	277.095	316.188		112.484	436.953	182.7	201.316		201.608	252.679	263.415	176.971	345.117	272.363	179.982	465.402	62.015
Eif4e_4	ATATATCTTGTGGAAAGGACGAAACACCGGCGATCAGATCGATCTAAGAGTTTAAGAGCTATGCTGGAAACAGCATAGCAAGTTTAAATA											Irs1_3	Irs1	502.94	343.267	496.42		334.996	526.851	406.424	138.261		342.392	445.852	411.763	498.571	308.858	327.641	246.009	324.52	288.187
Eif4e_5	ATATATCTTGTGGAAAGGACGAAACACCGTATACCCTCCTACAAGACATGTTTAAGAGCTATGCTGGAAACAGCATAGCAAGTTTAAATA											Irs1_4	Irs1	318.958	230.568	301.428		108.8	117.908	153.782	147.897		205.025	255.317	296.413	155.409	276.225	277.998	152.398	216.347	128.651
Eif4e_6	ATATATCTTGTGGAAAGGACGAAACACCGGCTCAATCCCGTCCTGCAGGGTTTAAGAGCTATGCTGGAAACAGCATAGCAAGTTTAAATA											Irs1_5	Irs1	472.002	430.739	513.166		181.252	384.668	225.742	183.929		452.195	468.716	485.09	307.564	341.162	345.351	144.296	263.074	216.444
Eif4ebp1_1	ATATATCTTGTGGAAAGGACGAAACACCGGCCGAGGGCTACGCGGCGAGGTTTAAGAGCTATGCTGGAAACAGCATAGCAAGTTTAAATA											Irs1_6	Irs1	502.392	419.365	482.513		358.082	629.02	373.919	333.292		349.91	407.745	487.065	427.375	441.038	350.449	428.922	387.835	292.808
Eif4ebp1_2	ATATATCTTGTGGAAAGGACGAAACACCGCCCACTCGCCGCGTAGCCCTGTTTAAGAGCTATGCTGGAAACAGCATAGCAAGTTTAAATA											sg_Irs1_82288725	Irs1	615.191	560.601	686.019		311.419	648.76	394.543	306.478		445.133	524.998	698.869	253.252	252.822	489.448	531.152	381.06	565.917
Eif4ebp1_3	ATATATCTTGTGGAAAGGACGAAACACCGCGAGGGCTACGCGGCGAGTGGTTTAAGAGCTATGCTGGAAACAGCATAGCAAGTTTAAATA											sg_Irs1_82289178	Irs1	320.053	222.71	310.227		83.5035	132.58	188.753	58.4465		219.149	281.406	319.539	52.888	170.416	166.906	54.3048	172.657	121.841
Eif4ebp1_4	ATATATCTTGTGGAAAGGACGAAACACCGCGCCATCGCCGAGGGCTACGGTTTAAGAGCTATGCTGGAAACAGCATAGCAAGTTTAAATA											sg_Irs1_82289433	Irs1	752.083	605.681	757.829		408.676	635.155	607.283	255.573		548.329	611.471	760.351	455.65	634.527	600.808	501.156	520.073	524.087
Eif4ebp1_5	ATATATCTTGTGGAAAGGACGAAACACCGCGAGTGGGGATGGCCCGGCTGTTTAAGAGCTATGCTGGAAACAGCATAGCAAGTTTAAATA											sg_Irs1_82290052	Irs1	442.16	328.379	449.872		125.501	669.567	289.631	127.577		352.644	456.698	466.194	162.529	241.285	391.773	179.637	215.412	278.216
Eif4ebp1_6	ATATATCTTGTGGAAAGGACGAAACACCGGCAGGCGGTGAGTCCTGTCCGTTTAAGAGCTATGCTGGAAACAGCATAGCAAGTTTAAATA											Irs2_1	Irs2	721.693	650.968	803.242		219.565	532.72	675.431	223.94		594.574	698.531	780.093	374.894	463.782	572.633	477.71	417.974	448.94
Eno1_1	ATATATCTTGTGGAAAGGACGAAACACCGTACTCACGCCTGCAGGGATTGTTTAAGAGCTATGCTGGAAACAGCATAGCAAGTTTAAATA											Irs2_2	Irs2	430.935	332.928	443.06		83.7491	181.664	290.751	90.7073		343.759	433.541	400.764	202.398	296.662	444.368	186.877	409.096	398.841
Eno1_2	ATATATCTTGTGGAAAGGACGAAACACCGACATGGCGAATTTCTGTAGGGTTTAAGAGCTATGCTGGAAACAGCATAGCAAGTTTAAATA											Irs2_3	Irs2	500.476	398.066	582.421		254.44	301.172	278.87	301.66		438.071	462.561	491.577	239.013	402.142	350.718	114.816	261.906	398.841
Eno1_3	ATATATCTTGTGGAAAGGACGAAACACCGGGCGTGAGTAGCCTAGGGAAGTTTAAGAGCTATGCTGGAAACAGCATAGCAAGTTTAAATA											Irs2_4	Irs2	429.566	388.14	500.962		248.546	464.162	418.306	375.399		362.667	382.829	386.098	336.652	320.725	403.58	537.014	328.024	315.425
Eno1_4	ATATATCTTGTGGAAAGGACGAAACACCGATTAACATACTTAACGGGTCGTTTAAGAGCTATGCTGGAAACAGCATAGCAAGTTTAAATA											Irs2_5	Irs2	471.729	363.326	448.169		123.045	361.726	449.69	331.825		312.778	442.335	443.35	320.379	519.159	513.867	526.325	410.031	467.909
Eno1_5	ATATATCTTGTGGAAAGGACGAAACACCGTCCTTCGTCCAGAACTACCCGTTTAAGAGCTATGCTGGAAACAGCATAGCAAGTTTAAATA											Irs2_6	Irs2	736.203	551.296	760.951		375.274	799.48	565.587	538.797		619.404	604.143	698.586	276.238	546.847	477.91	564.252	486.897	638.633
Eno1_6	ATATATCTTGTGGAAAGGACGAAACACCGCTGCAGGCGTGAGTAGCCTAGTTTAAGAGCTATGCTGGAAACAGCATAGCAAGTTTAAATA											Irs2_7	Irs2	274.057	222.504	286.669		192.549	289.168	189.874	76.0433		282.707	276.129	335.333	279.289	197.116	88.8198	183.085	288.54	201.366
Eno2_1	ATATATCTTGTGGAAAGGACGAAACACCGGATAGTTCCGGACAAAGTCCGTTTAAGAGCTATGCTGGAAACAGCATAGCAAGTTTAAATA											sg_Irs2_11006034	Irs2	327.171	251.454	384.591		215.144	199.27	302.408	170.312		278.834	291.665	316.437	245.929	285.455	341.326	362.894	158.639	124.76
Eno2_2	ATATATCTTGTGGAAAGGACGAAACACCGCTGCCCGCTCGATGCGCTTGGTTTAAGAGCTATGCTGGAAACAGCATAGCAAGTTTAAATA											sg_Irs2_11006643	Irs2	313.482	299.429	316.755		116.168	233.415	324.826	168.427		216.871	298.7	296.131	253.455	393.242	367.891	151.191	377.555	286.485
Eno2_3	ATATATCTTGTGGAAAGGACGAAACACCGTTCGGGATGCCATGCGACTTGTTTAAGAGCTATGCTGGAAACAGCATAGCAAGTTTAAATA											sg_Irs2_11006870	Irs2	438.053	391.035	512.883		163.569	484.703	325.722	203.201		371.324	454.353	484.526	299.631	181.623	410.825	245.837	387.602	471.557
Eno2_4	ATATATCTTGTGGAAAGGACGAAACACCGTTTCGGGATGCCATGCGACTGTTTAAGAGCTATGCTGGAAACAGCATAGCAAGTTTAAATA											Ldha_1	Ldha	496.917	444.8	484.783		87.6786	169.659	39.006	43.3636		317.789	459.043	520.062	14.6459	34.281	75.1346	24.1355	14.719	62.015
Eno2_5	ATATATCTTGTGGAAAGGACGAAACACCGCCAAGTCGTATTTGCCATCGGTTTAAGAGCTATGCTGGAAACAGCATAGCAAGTTTAAATA											Ldha_2	Ldha	557.697	376.56	506.071		312.401	150.186	674.983	294.537		410.279	452.887	463.092	198.126	410.053	313.15	278.075	631.517	748.071
Eno2_6	ATATATCTTGTGGAAAGGACGAAACACCGCAACGTCGGCATCCAGATAGGTTTAAGAGCTATGCTGGAAACAGCATAGCAAGTTTAAATA											Ldha_3	Ldha	527.033	372.631	561.134		47.4005	0.26676	25.1073	56.5612		520.081	430.903	566.879	24.003	39.2253	48.0325	56.3735	35.7463	38.425
Epas1_1	ATATATCTTGTGGAAAGGACGAAACACCGACTGATTGGTTACCACCCCGGTTTAAGAGCTATGCTGGAAACAGCATAGCAAGTTTAAATA											Ldha_4	Ldha	567.553	434.668	482.796		361.275	317.444	456.639	435.94		322.801	411.556	466.476	345.196	667.82	462.883	408.062	610.724	279.432
Epas1_2	ATATATCTTGTGGAAAGGACGAAACACCGAGAAATCCCGTGATGCCGCGGTTTAAGAGCTATGCTGGAAACAGCATAGCAAGTTTAAATA											Ldha_5	Ldha	363.037	307.7	411.555		349.241	210.207	444.085	426.723		236.007	348.826	397.943	228.029	347.754	550.361	176.361	375.686	295.969
Epas1_3	ATATATCTTGTGGAAAGGACGAAACACCGCCGAGCGTGACTTCTTCATGGTTTAAGAGCTATGCTGGAAACAGCATAGCAAGTTTAAATA											Ldha_6	Ldha	322.517	304.805	351.95		159.148	411.877	366.073	249.498		264.483	288.734	371.433	194.872	247.218	153.489	238.251	272.419	232.982
Epas1_4	ATATATCTTGTGGAAAGGACGAAACACCGTCGCCGTCCATAGGGATGTAGTTTAAGAGCTATGCTGGAAACAGCATAGCAAGTTTAAATA											sg_Ldha_46849020	Ldha	288.02	257.451	296.32		3.19278	0.53352	0.896689	9.63635		179.739	329.186	317.001	12.8152	14.8331	2.41504	24.3079	10.9809	17.9965
Epas1_5	ATATATCTTGTGGAAAGGACGAAACACCGCGATAAGTACCCGCAGCAGTGTTTAAGAGCTATGCTGGAAACAGCATAGCAAGTTTAAATA											sg_Ldha_46850217	Ldha	475.288	330.447	414.677		37.0854	81.095	23.0897	39.3833		258.104	358.499	333.923	26.6474	16.4812	0.805014	19.6532	14.0181	13.1326
Epas1_6	ATATATCTTGTGGAAAGGACGAAACACCGCGGGTACTTATCGAGGAAGAGTTTAAGAGCTATGCTGGAAACAGCATAGCAAGTTTAAATA											sg_Ldha_46850968	Ldha	295.412	214.439	320.729		7.85915	22.6746	14.5712	20.7391		254.004	297.528	270.184	29.0884	11.2072	0.805014	13.4469	0.700907	4.37753
Foxo1_1	ATATATCTTGTGGAAAGGACGAAACACCGCGCGACGAGCTGGTCTTGCGGTTTAAGAGCTATGCTGGAAACAGCATAGCAAGTTTAAATA											sg_Ldha_46851054	Ldha	332.921	323.829	348.261		0.245598	16.2724	15.0195	28.0711		259.015	314.823	367.202	14.2391	51.7511	21.7354	59.3043	13.0836	0.486392
Foxo1_2	ATATATCTTGTGGAAAGGACGAAACACCGAATTCGGTCATGCCAGCGTAGTTTAAGAGCTATGCTGGAAACAGCATAGCAAGTTTAAATA											Ldhb_1	Ldhb	540.175	463.411	499.826		281.21	705.313	598.764	253.478		379.753	489.822	552.777	519.319	421.92	416.192	607.179	478.953	476.421
Foxo1_3	ATATATCTTGTGGAAAGGACGAAACACCGTCCAGTCCGGCGCCGTCGGGGTTTAAGAGCTATGCTGGAAACAGCATAGCAAGTTTAAATA											Ldhb_2	Ldhb	391.236	299.015	325.554		213.916	531.653	272.818	165.494		266.305	312.771	351.973	200.771	278.533	286.585	138.779	161.909	285.269
Foxo1_4	ATATATCTTGTGGAAAGGACGAAACACCGGCTCGTCGCGCCGCAACGCGGTTTAAGAGCTATGCTGGAAACAGCATAGCAAGTTTAAATA											Ldhb_3	Ldhb	311.839	282.886	325.554		218.583	512.713	448.345	278.407		244.891	307.788	345.486	109.844	303.584	244.992	116.023	207.702	248.546
Foxo1_5	ATATATCTTGTGGAAAGGACGAAACACCGTCGTCGCGCCGCAACGCGTGGTTTAAGAGCTATGCTGGAAACAGCATAGCAAGTTTAAATA											Ldhb_4	Ldhb	555.506	427.637	672.112		525.826	726.121	516.493	373.304		399.116	511.22	482.552	270.135	700.782	605.102	330.483	405.358	532.356
Foxo1_6	ATATATCTTGTGGAAAGGACGAAACACCGCTCGTCGCGCCGCAACGCGTGTTTAAGAGCTATGCTGGAAACAGCATAGCAAGTTTAAATA											Ldhb_5	Ldhb	281.449	196.241	332.65		196.233	215.809	242.33	276.102		188.396	225.711	254.672	204.432	311.825	154.831	241.355	281.998	341.69
Foxo3_1	ATATATCTTGTGGAAAGGACGAAACACCGGTTCCGGCGGGCATTCTGGGGTTTAAGAGCTATGCTGGAAACAGCATAGCAAGTTTAAATA											Ldhb_6	Ldhb	367.965	253.315	331.231		239.95	350.256	271.024	349.003		264.938	301.046	280.619	269.932	172.394	179.518	168.086	237.607	190.909
Foxo3_2	ATATATCTTGTGGAAAGGACGAAACACCGTGCGAAGCATCACGTTCCGGGTTTAAGAGCTATGCTGGAAACAGCATAGCAAGTTTAAATA											sg_Ldhb_142495600	Ldhb	566.184	445.421	548.078		293.736	599.41	528.15	277.569		388.409	499.495	492.423	216.434	393.572	585.245	250.664	396.246	560.323
Foxo3_3	ATATATCTTGTGGAAAGGACGAAACACCGCGTTGGAATTGGTGCGCGAGGTTTAAGAGCTATGCTGGAAACAGCATAGCAAGTTTAAATA											sg_Ldhb_142498554	Ldhb	445.172	350.091	433.978		267.702	368.129	702.78	357.802		299.337	383.708	373.971	339.297	299.299	219.5	394.96	360.967	265.57
Foxo3_4	ATATATCTTGTGGAAAGGACGAAACACCGCGTCGCTGCTGCGGGACGTGGTTTAAGAGCTATGCTGGAAACAGCATAGCAAGTTTAAATA											sg_Ldhb_142501341	Ldhb	359.204	276.475	397.647		113.958	266.226	674.534	205.506		280.885	313.943	280.337	236.775	407.746	308.589	213.599	392.041	405.164
Foxo3_5	ATATATCTTGTGGAAAGGACGAAACACCGCGTTGCGAAGCATCACGTTCGTTTAAGAGCTATGCTGGAAACAGCATAGCAAGTTTAAATA											sg_Ldhb_142501433	Ldhb	457.766	330.447	470.876		308.472	533.52	266.093	297.889		373.83	393.675	425.864	333.804	328.965	421.29	364.273	401.152	175.587
Foxo3_6	ATATATCTTGTGGAAAGGACGAAACACCGTCCTCGCGGCGGAATGCCTGGTTTAAGAGCTATGCTGGAAACAGCATAGCAAGTTTAAATA											Mtor_1	Mtor	474.74	403.443	553.187		0.736795	0	12.3295	22.8339		348.315	363.189	479.732	28.0713	6.92212	0	7.06824	18.6909	9.48464
Foxo4_1	ATATATCTTGTGGAAAGGACGAAACACCGCTACGAATGGATGGTCCGCAGTTTAAGAGCTATGCTGGAAACAGCATAGCAAGTTTAAATA											Mtor_2	Mtor	246.131	215.473	261.124		20.3847	0	63.2166	45.0394		154.225	242.419	308.258	0.203415	18.459	1.07335	16.55	63.0816	56.1783
Foxo4_2	ATATATCTTGTGGAAAGGACGAAACACCGGCCACACGAACCGTCCGAGGGTTTAAGAGCTATGCTGGAAACAGCATAGCAAGTTTAAATA											Mtor_3	Mtor	440.244	381.316	412.123		1.22799	0	27.349	90.4979		347.176	365.241	402.738	5.08538	1.3185	44.5441	28.273	12.1491	81.7138
Foxo4_3	ATATATCTTGTGGAAAGGACGAAACACCGCACTCGCCCAGATCTACGAAGTTTAAGAGCTATGCTGGAAACAGCATAGCAAGTTTAAATA											Mtor_4	Mtor	469.265	450.383	475.701		184.936	367.862	306.444	148.944		331.002	442.628	508.781	284.985	491.8	397.14	247.561	342.977	183.613
Foxo4_4	ATATATCTTGTGGAAAGGACGAAACACCGGCCAGGTGCAGGATCGCGGAGTTTAAGAGCTATGCTGGAAACAGCATAGCAAGTTTAAATA											Mtor_5	Mtor	526.485	415.23	461.509		2.94718	16.0056	9.63941	51.1145		371.552	421.816	482.552	9.96735	30.3255	0	6.72345	13.7845	1.94557
Foxo4_5	ATATATCTTGTGGAAAGGACGAAACACCGCGAAGTCGGGATCGAGGTCTGTTTAAGAGCTATGCTGGAAACAGCATAGCAAGTTTAAATA											Mtor_6	Mtor	396.712	295.706	424.611		56.7332	81.8953	290.751	195.66		303.21	384.002	362.126	120.015	179.316	153.489	135.503	277.559	196.989
Foxo4_6	ATATATCTTGTGGAAAGGACGAAACACCGTGTTATCCATGTCGCACTCCGTTTAAGAGCTATGCTGGAAACAGCATAGCAAGTTTAAATA											sg_Mtor_148463724	Mtor	435.042	356.088	395.093		10.3151	29.6104	36.0917	33.0988		278.151	376.38	406.968	3.86489	81.7469	30.0538	24.9974	18.6909	52.5303
Foxo6_1	ATATATCTTGTGGAAAGGACGAAACACCGGAAGCTGCGAGCGCATCAGGGTTTAAGAGCTATGCTGGAAACAGCATAGCAAGTTTAAATA											sg_Mtor_148465088	Mtor	541.543	446.248	523.384		83.0123	65.6229	123.519	103.276		410.506	547.862	558.418	103.742	155.583	44.8124	136.021	76.1652	229.091
Foxo6_2	ATATATCTTGTGGAAAGGACGAAACACCGTGGACTCGACGTCACACTCGGTTTAAGAGCTATGCTGGAAACAGCATAGCAAGTTTAAATA											sg_Mtor_148470296	Mtor	403.83	334.169	410.42		2.45598	154.187	45.7312	50.4861		315.511	352.93	420.224	34.784	25.3811	61.986	31.7209	2.80363	52.2871
Foxo6_3	ATATATCTTGTGGAAAGGACGAAACACCGGCGCAGAGGTCGGACCCTTGGTTTAAGAGCTATGCTGGAAACAGCATAGCAAGTTTAAATA											sg_Mtor_148524514	Mtor	378.095	254.142	379.766		12.5255	21.8743	48.197	12.7786		308.677	286.389	327.154	51.4641	5.27399	46.6908	3.96511	48.1289	13.1326
Foxo6_4	ATATATCTTGTGGAAAGGACGAAACACCGGCGAGCGCATCAGGTGGACGGTTTAAGAGCTATGCTGGAAACAGCATAGCAAGTTTAAATA											Myc_1	Myc	407.937	296.533	363.304		30.6998	72.5587	126.433	117.731		287.947	315.116	367.484	48.8197	77.4618	57.961	53.6152	107.472	36.2362
Foxo6_5	ATATATCTTGTGGAAAGGACGAAACACCGACGGCGCGCAGGACGCGTACGTTTAAGAGCTATGCTGGAAACAGCATAGCAAGTTTAAATA											Myc_2	Myc	491.989	362.706	475.133		87.433	116.041	271.024	183.929		392.282	393.089	395.969	66.9236	129.542	242.041	152.398	248.355	268.002
Foxo6_6	ATATATCTTGTGGAAAGGACGAAACACCGCTGGACCTCGACATGTTTAGGTTTAAGAGCTATGCTGGAAACAGCATAGCAAGTTTAAATA											Myc_3	Myc	393.427	373.665	431.423		67.294	100.035	137.193	131.767		351.049	385.76	371.151	63.8724	31.3143	182.47	69.1308	165.18	138.135
Gapdh_1	ATATATCTTGTGGAAAGGACGAAACACCGTGTCTACGGGACGAGGCTGCGTTTAAGAGCTATGCTGGAAACAGCATAGCAAGTTTAAATA											Myc_4	Myc	638.463	547.16	577.312		84.7314	158.189	385.576	261.019		456.523	619.093	586.621	158.257	177.997	271.021	250.319	275.456	275.298
Gapdh_2	ATATATCTTGTGGAAAGGACGAAACACCGCTTTCAGATTTGGCCGTATTGTTTAAGAGCTATGCTGGAAACAGCATAGCAAGTTTAAATA											Myc_5	Myc	359.751	313.076	351.667		83.9947	123.777	79.1328	239.652		201.38	279.647	288.516	33.7669	12.8554	22.5404	118.264	169.853	252.437
Gapdh_3	ATATATCTTGTGGAAAGGACGAAACACCGTAGGTTCATCAGGTAAACTCGTTTAAGAGCTATGCTGGAAACAGCATAGCAAGTTTAAATA											Myc_6	Myc	291.032	292.191	303.699		9.82394	139.782	245.245	104.533		235.324	298.114	299.515	121.642	77.1322	165.564	123.091	363.303	215.715
Gapdh_4	ATATATCTTGTGGAAAGGACGAAACACCGTTACCTGATGAACCTAAGCTGTTTAAGAGCTATGCTGGAAACAGCATAGCAAGTTTAAATA											Myc_7	Myc	354.549	235.738	334.069		19.8935	70.4246	197.272	128.624		263.116	333.29	306.566	31.1225	110.424	31.3955	31.5485	98.3606	197.475
Gapdh_5	ATATATCTTGTGGAAAGGACGAAACACCGACTTACCCCGGCCTTCTCCAGTTTAAGAGCTATGCTGGAAACAGCATAGCAAGTTTAAATA											Myc_8	Myc	419.71	333.135	353.086		0	12.271	30.2633	38.1264		288.858	349.705	332.795	10.3742	13.8442	46.4225	31.2037	96.0242	8.99825
Gapdh_6	ATATATCTTGTGGAAAGGACGAAACACCGATCCCTCTTAAGGGTTGAATGTTTAAGAGCTATGCTGGAAACAGCATAGCAAGTTTAAATA											sg_Myc_61987741	Myc	305.542	249.799	271.626		21.8583	80.2947	107.379	88.1935		251.498	241.833	276.389	19.7313	46.8067	11.0019	68.7861	99.7624	53.5031
Hif1a_1	ATATATCTTGTGGAAAGGACGAAACACCGGGGCACCGATTCGCCATGGAGTTTAAGAGCTATGCTGGAAACAGCATAGCAAGTTTAAATA											sg_Myc_61989411	Myc	312.387	213.612	322.432		63.61	1.3338	95.0491	115.636		305.032	269.094	285.414	98.2496	74.8248	41.324	153.433	101.865	70.0404
Hif1a_2	ATATATCTTGTGGAAAGGACGAAACACCGACGCGGGCACCGATTCGCCAGTTTAAGAGCTATGCTGGAAACAGCATAGCAAGTTTAAATA											Ndufa4l2_1	Ndufa4l2	351.264	269.444	287.237		303.314	308.908	353.296	176.806		239.88	298.994	301.771	256.1	200.082	265.923	208.427	255.13	387.898
Hif1a_3	ATATATCTTGTGGAAAGGACGAAACACCGCGGGCACCGATTCGCCATGGGTTTAAGAGCTATGCTGGAAACAGCATAGCAAGTTTAAATA											Ndufa4l2_2	Ndufa4l2	327.171	252.281	252.042		383.87	252.088	369.66	340.205		268.128	265.87	293.31	340.11	234.033	404.385	446.334	166.582	317.371
Hif1a_4	ATATATCTTGTGGAAAGGACGAAACACCGCGATTCGCCATGGAGGGCGCGTTTAAGAGCTATGCTGGAAACAGCATAGCAAGTTTAAATA											Ndufa4l2_3	Ndufa4l2	518.272	412.748	551.767		336.47	412.411	390.508	506.746		412.329	467.544	570.545	190.193	562.999	615.835	385.478	503.018	709.646
Hif1a_5	ATATATCTTGTGGAAAGGACGAAACACCGCGGCGACACCATCATCTCTCGTTTAAGAGCTATGCTGGAAACAGCATAGCAAGTTTAAATA											Ndufa4l2_4	Ndufa4l2	490.894	377.181	582.421		381.414	395.071	525.012	464.011		328.496	465.199	520.062	417.001	575.195	706.802	497.363	431.759	981.052
Hif1a_6	ATATATCTTGTGGAAAGGACGAAACACCGCGGCGCCCTCCATGGCGAATGTTTAAGAGCTATGCTGGAAACAGCATAGCAAGTTTAAATA											Ndufa4l2_5	Ndufa4l2	299.793	254.969	345.422		252.721	169.393	394.992	437.197		197.28	261.766	291.336	262.202	280.84	440.074	264.456	293.213	307.156
Hif1an_1	ATATATCTTGTGGAAAGGACGAAACACCGTAGAGGCACTCGAACTGATCGTTTAAGAGCTATGCTGGAAACAGCATAGCAAGTTTAAATA											Ndufa4l2_6	Ndufa4l2	285.282	211.337	250.623		115.677	344.921	196.599	221.636		188.396	226.59	255.801	195.889	145.694	308.32	337.034	260.971	243.439
Hif1an_2	ATATATCTTGTGGAAAGGACGAAACACCGCGTTACAACTAACCTGCCAGGTTTAAGAGCTATGCTGGAAACAGCATAGCAAGTTTAAATA											Ndufa4l2_7	Ndufa4l2	226.419	175.976	233.877		183.708	279.031	213.86	302.288		153.997	260.007	257.775	136.085	112.072	333.007	249.457	106.771	185.315
Hif1an_3	ATATATCTTGTGGAAAGGACGAAACACCGCAAGCTATACAGCAGCGCGGGTTTAAGAGCTATGCTGGAAACAGCATAGCAAGTTTAAATA											sg_Ndufa4l2_127514997	Ndufa4l2	464.884	421.02	462.644		472.286	646.626	628.579	247.403		331.23	434.713	395.969	321.396	507.622	228.624	495.122	656.282	543.786
Hif1an_4	ATATATCTTGTGGAAAGGACGAAACACCGAGGATATTCGATTCTCTTAGGTTTAAGAGCTATGCTGGAAACAGCATAGCAAGTTTAAATA											sg_Ndufa4l2_127515033	Ndufa4l2	251.607	193.14	251.474		199.18	319.045	283.802	209.067		195.685	183.5	232.956	269.322	147.013	161.271	290.66	179.199	512.9
Hif1an_5	ATATATCTTGTGGAAAGGACGAAACACCGTCGCCGCCATCTCTACTCTAGTTTAAGAGCTATGCTGGAAACAGCATAGCAAGTTTAAATA											sg_Ndufa4l2_127515472	Ndufa4l2	524.295	387.106	503.232		320.752	641.291	611.766	400.746		460.624	451.129	592.261	450.565	420.271	1597.68	475.813	452.552	505.361
Hif1an_6	ATATATCTTGTGGAAAGGACGAAACACCGCTTCCGCCCGAGGGTCACTCGTTTAAGAGCTATGCTGGAAACAGCATAGCAAGTTTAAATA											Nfe2l2_1	Nfe2l2	348.8	256.623	385.159		269.667	611.947	388.939	285.948		288.858	360.258	311.36	476.195	544.21	518.429	277.903	360.266	629.148
Hif3a_1	ATATATCTTGTGGAAAGGACGAAACACCGGAGCGTGCTCTTCATTCGCAGTTTAAGAGCTATGCTGGAAACAGCATAGCAAGTTTAAATA											Nfe2l2_2	Nfe2l2	503.214	544.679	617.9		427.096	410.277	534.651	452.28		458.573	561.346	635.13	314.48	513.555	511.184	251.526	443.674	607.99
Hif3a_2	ATATATCTTGTGGAAAGGACGAAACACCGCGTGGATCACTCCCCCAGCGGTTTAAGAGCTATGCTGGAAACAGCATAGCAAGTTTAAATA											Nfe2l2_3	Nfe2l2	439.422	382.35	557.16		360.784	514.847	436.688	373.094		359.933	469.596	429.249	477.822	487.515	542.579	357.894	405.358	595.344
Hif3a_3	ATATATCTTGTGGAAAGGACGAAACACCGCAGCTCGGTGTTCGACCTGTGTTTAAGAGCTATGCTGGAAACAGCATAGCAAGTTTAAATA											Nfe2l2_4	Nfe2l2	486.513	338.511	499.542		205.811	547.125	536.22	345.652		356.061	416.539	384.97	516.065	475.319	311.004	248.25	365.873	361.389
Hif3a_4	ATATATCTTGTGGAAAGGACGAAACACCGGCAGATGATACTTTCCGACTGTTTAAGAGCTATGCTGGAAACAGCATAGCAAGTTTAAATA											Nfe2l2_5	Nfe2l2	512.796	380.489	445.615		200.163	285.967	432.428	250.964		369.729	446.732	445.324	205.856	329.954	393.92	224.115	402.554	375.251
Hif3a_5	ATATATCTTGTGGAAAGGACGAAACACCGACGCCATGGCTCGCCCTTCGGTTTAAGAGCTATGCTGGAAACAGCATAGCAAGTTTAAATA											Nfe2l2_6	Nfe2l2	355.645	256.003	338.61		187.883	336.118	623.199	275.893		201.38	394.261	284.285	243.488	473.011	470.128	160.673	330.828	434.834
Hif3a_6	ATATATCTTGTGGAAAGGACGAAACACCGTGAGCGTGCTCTTCATTCGCGTTTAAGAGCTATGCTGGAAACAGCATAGCAAGTTTAAATA											sg_Nfe2l2_75676626	Nfe2l2	277.343	220.849	325.27		202.619	195.802	271.697	361.991		190.446	226.59	236.905	217.858	308.199	191.862	115.505	329.894	270.434
Higd1a_1	ATATATCTTGTGGAAAGGACGAAACACCGGATGAACCTACCAAGAGTCAGTTTAAGAGCTATGCTGGAAACAGCATAGCAAGTTTAAATA											sg_Nfe2l2_75676784	Nfe2l2	571.112	376.354	559.431		397.378	680.771	609.749	693.188		505.957	515.617	579.006	427.579	826.369	693.653	327.897	573.575	281.864
Higd1a_2	ATATATCTTGTGGAAAGGACGAAACACCGGAGACACCGTTTGTCCCCATGTTTAAGAGCTATGCTGGAAACAGCATAGCAAGTTTAAATA											sg_Nfe2l2_75676971	Nfe2l2	296.781	210.096	279.006		68.2764	278.231	196.599	206.134		193.179	253.851	309.386	378.149	159.868	378.893	136.193	198.357	368.442
Higd1a_3	ATATATCTTGTGGAAAGGACGAAACACCGGCATCAGCCAACTTACCAATGTTTAAGAGCTATGCTGGAAACAGCATAGCAAGTTTAAATA											sg_Nfe2l2_75677684	Nfe2l2	366.322	308.734	441.357		301.349	645.559	595.402	290.347		344.898	316.288	324.052	262.813	492.13	667.625	373.065	437.132	379.386
Higd1a_4	ATATATCTTGTGGAAAGGACGAAACACCGTTGCAGCGATTGTTGCCTATGTTTAAGAGCTATGCTGGAAACAGCATAGCAAGTTTAAATA											BRDN0000737384	Non-targeting	279.533	198.516	291.778		157.92	102.703	300.839	257.877		216.188	215.158	254.672	202.805	458.508	418.339	214.806	223.823	271.163
Higd1a_5	ATATATCTTGTGGAAAGGACGAAACACCGCTTCATACGATGAAGGTCAGGTTTAAGAGCTATGCTGGAAACAGCATAGCAAGTTTAAATA											BRDN0000737385	Non-targeting	455.849	334.582	474.849		288.578	652.495	603.023	403.679		432.148	335.342	408.66	311.429	323.362	267.533	507.707	476.617	618.934
Higd1a_6	ATATATCTTGTGGAAAGGACGAAACACCGTATGGGCTACTCCATGTATCGTTTAAGAGCTATGCTGGAAACAGCATAGCAAGTTTAAATA											BRDN0000737405	Non-targeting	514.986	350.919	468.889		322.225	422.281	751.201	307.944		381.803	482.201	407.814	463.99	435.434	412.972	344.792	498.111	348.5
Hk1_1	ATATATCTTGTGGAAAGGACGAAACACCGCGTAGCCGCCATTGAAACGTGTTTAAGAGCTATGCTGGAAACAGCATAGCAAGTTTAAATA											BRDN0000737431	Non-targeting	408.759	290.95	370.399		296.192	431.884	450.138	307.525		252.865	418.591	410.071	455.243	398.846	547.141	309.623	424.049	242.71
Hk1_2	ATATATCTTGTGGAAAGGACGAAACACCGGAACCGCCGGGAATACCTGAGTTTAAGAGCTATGCTGGAAACAGCATAGCAAGTTTAAATA											BRDN0000737442	Non-targeting	444.077	342.854	517.708		270.895	589.806	487.351	348.794		359.706	421.522	468.451	305.937	337.865	394.457	300.486	591.799	754.151
Hk1_3	ATATATCTTGTGGAAAGGACGAAACACCGCTACTGGTAAAGATCCGTAGGTTTAAGAGCTATGCTGGAAACAGCATAGCAAGTTTAAATA											BRDN0000737444	Non-targeting	547.019	498.151	498.407		295.455	653.562	530.168	405.774		377.702	499.788	516.678	246.539	585.413	541.237	343.413	324.053	664.168
Hk1_4	ATATATCTTGTGGAAAGGACGAAACACCGCACTACGGATCTTTACCAGTGTTTAAGAGCTATGCTGGAAACAGCATAGCAAGTTTAAATA											BRDN0000737451	Non-targeting	344.967	218.988	332.65		345.803	239.55	191.891	250.545		172.905	237.143	273.568	215.213	195.797	356.889	243.941	333.865	245.385
Hk1_5	ATATATCTTGTGGAAAGGACGAAACACCGTGACGTTCTGACTCTTCTCGGTTTAAGAGCTATGCTGGAAACAGCATAGCAAGTTTAAATA											BRDN0000737494	Non-targeting	628.88	478.92	636.633		645.433	650.094	769.135	623.639		429.87	588.9	581.544	593.362	533.992	554.386	462.194	652.544	742.477
Hk1_6	ATATATCTTGTGGAAAGGACGAAACACCGAATGGCGGCTACGTCGCTAGGTTTAAGAGCTATGCTGGAAACAGCATAGCAAGTTTAAATA											BRDN0000737496	Non-targeting	735.93	560.188	744.489		584.77	674.102	728.336	663.022		642.641	684.168	777.555	776.029	799.01	767.715	853.878	878.236	768.256
Hk2_1	ATATATCTTGTGGAAAGGACGAAACACCGACTAAGGGGTTCAAGTCCAGGTTTAAGAGCTATGCTGGAAACAGCATAGCAAGTTTAAATA											BRDN0000737497	Non-targeting	408.485	272.133	433.694		413.588	555.661	382.438	233.158		341.481	394.261	366.92	203.415	297.321	342.936	554.081	330.127	370.631
Hk2_2	ATATATCTTGTGGAAAGGACGAAACACCGTAAGCAGGCGATCATATGCGGTTTAAGAGCTATGCTGGAAACAGCATAGCAAGTTTAAATA											BRDN0000737506	Non-targeting	449.278	363.739	363.304		418.254	152.32	400.596	455.003		346.948	385.467	382.15	363.91	415.657	261.093	351.516	466.103	294.753
Hk2_3	ATATATCTTGTGGAAAGGACGAAACACCGCGACGTCAAACACTGTGCGCGTTTAAGAGCTATGCTGGAAACAGCATAGCAAGTTTAAATA											BRDN0000737528	Non-targeting	511.701	370.977	460.09		477.934	802.681	671.396	202.573		367.451	396.313	417.685	472.94	332.921	1123.26	409.958	543.67	474.962
Hk2_4	ATATATCTTGTGGAAAGGACGAAACACCGAGAGCCATCCACGCCGATGGGTTTAAGAGCTATGCTGGAAACAGCATAGCAAGTTTAAATA											BRDN0000737529	Non-targeting	395.069	276.062	366.142		178.796	464.162	468.072	414.572		333.052	318.927	344.076	207.28	509.6	438.196	337.896	333.632	293.051
Hk2_5	ATATATCTTGTGGAAAGGACGAAACACCGCGAGACATCTTTGGTCTCGAGTTTAAGAGCTATGCTGGAAACAGCATAGCAAGTTTAAATA											BRDN0000737551	Non-targeting	564.541	430.739	593.207		464.918	332.116	595.402	443.481		341.481	362.896	480.296	453.819	482.9	725.586	394.615	533.624	633.525
Hk2_6	ATATATCTTGTGGAAAGGACGAAACACCGCCTCATCCAGTTTCGTCTGGGTTTAAGAGCTATGCTGGAAACAGCATAGCAAGTTTAAATA											BRDN0000737563	Non-targeting	326.897	232.223	352.234		319.032	502.042	516.941	215.561		241.246	334.756	366.92	335.635	317.099	236.406	179.982	308.399	598.505
Igf1r_1	ATATATCTTGTGGAAAGGACGAAACACCGCTCCGAAATTTACCGCATGGGTTTAAGAGCTATGCTGGAAACAGCATAGCAAGTTTAAATA											BRDN0000737568	Non-targeting	367.965	313.904	384.023		351.943	614.348	347.691	316.952		292.047	304.563	353.665	220.706	448.619	354.206	271.007	423.114	244.898
Igf1r_2	ATATATCTTGTGGAAAGGACGAAACACCGCGATGGTACCATCGACGTGGGTTTAAGAGCTATGCTGGAAACAGCATAGCAAGTTTAAATA											BRDN0000737573	Non-targeting	435.042	372.838	560.566		486.285	530.052	496.542	460.869		338.975	420.35	417.685	296.579	475.648	442.489	292.901	603.948	845.836
Igf1r_3	ATATATCTTGTGGAAAGGACGAAACACCGTGGAAAACGACCATATCCGTGTTTAAGAGCTATGCTGGAAACAGCATAGCAAGTTTAAATA											BRDN0000737574	Non-targeting	649.962	503.735	579.583		528.773	661.831	989.721	395.719		418.252	658.665	627.515	563.664	617.717	919.594	535.635	483.859	663.439
Igf1r_4	ATATATCTTGTGGAAAGGACGAAACACCGCGCCGATGGTACCATCGACGGTTTAAGAGCTATGCTGGAAACAGCATAGCAAGTTTAAATA											BRDN0000737588	Non-targeting	247.774	179.905	293.765		123.536	142.983	379.972	332.873		169.715	247.696	282.593	103.132	232.385	790.255	247.906	280.129	343.149
Igf1r_5	ATATATCTTGTGGAAAGGACGAAACACCGCGTGTCATACCGAAATCTGGGTTTAAGAGCTATGCTGGAAACAGCATAGCAAGTTTAAATA											BRDN0000737591	Non-targeting	485.965	494.429	629.537		389.765	663.966	912.157	498.786		416.657	470.768	480.86	417.001	710.011	385.333	445.989	381.293	745.152
Igf1r_6	ATATATCTTGTGGAAAGGACGAAACACCGACCTGACGGTCAGGTTCCGGGTTTAAGAGCTATGCTGGAAACAGCATAGCAAGTTTAAATA											BRDN0000737594	Non-targeting	394.248	310.388	437.951		543.264	297.437	399.027	491.663		310.5	362.603	401.046	325.871	384.342	469.323	427.887	336.202	256.815
Insr_1	ATATATCTTGTGGAAAGGACGAAACACCGCGAGGATTACCTGCACAACGGTTTAAGAGCTATGCTGGAAACAGCATAGCAAGTTTAAATA											BRDN0000737595	Non-targeting	682.268	587.69	684.316		502.986	747.995	700.987	344.185		543.773	547.862	629.771	429.206	524.103	628.716	460.815	679.179	516.062
Insr_2	ATATATCTTGTGGAAAGGACGAAACACCGCTATCGCCGATATGGTGATGGTTTAAGAGCTATGCTGGAAACAGCATAGCAAGTTTAAATA											BRDN0000737602	Non-targeting	513.07	352.159	537.86		580.84	527.651	470.762	695.912		398.888	517.669	461.4	438.97	507.292	630.057	594.939	521.708	619.42
Insr_3	ATATATCTTGTGGAAAGGACGAAACACCGTATAGCCAGACGGGCACTCGGTTTAAGAGCTATGCTGGAAACAGCATAGCAAGTTTAAATA											BRDN0000737606	Non-targeting	473.371	368.496	490.46		306.752	782.14	331.102	215.98		351.505	407.745	444.196	245.319	550.144	516.282	350.826	572.641	326.612
Insr_4	ATATATCTTGTGGAAAGGACGAAACACCGGTCCGGGCTACCTCTCTGGCGTTTAAGAGCTATGCTGGAAACAGCATAGCAAGTTTAAATA											BRDN0000737609	Non-targeting	369.334	274.614	400.769		146.868	136.581	373.471	323.237		293.186	283.165	395.123	278.679	367.202	364.134	268.593	322.417	514.603
Insr_5	ATATATCTTGTGGAAAGGACGAAACACCGTGTGTACGTGCCGGACGAGTGTTTAAGAGCTATGCTGGAAACAGCATAGCAAGTTTAAATA											BRDN0000737610	Non-targeting	570.838	386.279	516.856		270.158	482.302	759.944	527.066		348.315	385.467	504.832	416.594	296.662	707.339	665.621	330.828	604.099
Insr_6	ATATATCTTGTGGAAAGGACGAAACACCGTTGTTCCGGATGTCCATACCGTTTAAGAGCTATGCTGGAAACAGCATAGCAAGTTTAAATA											BRDN0000737618	Non-targeting	472.276	351.953	473.714		352.434	553.794	823.609	470.086		364.49	359.085	485.936	306.75	344.787	842.581	234.286	580.585	541.111
Irs1_1	ATATATCTTGTGGAAAGGACGAAACACCGGGCCTCCACGACGTTCCAAGGTTTAAGAGCTATGCTGGAAACAGCATAGCAAGTTTAAATA											BRDN0000737624	Non-targeting	521.831	393.517	503.516		348.995	669.567	605.041	421.485		336.925	405.693	429.813	481.281	500.7	342.131	408.234	488.065	600.208
Irs1_2	ATATATCTTGTGGAAAGGACGAAACACCGCGTTCGGTGCCAAATAGCCGGTTTAAGAGCTATGCTGGAAACAGCATAGCAAGTTTAAATA											BRDN0000737631	Non-targeting	620.393	508.284	650.257		436.92	566.065	693.813	492.501		464.724	440.283	511.319	537.22	500.041	599.735	703.721	460.729	496.363
Irs1_3	ATATATCTTGTGGAAAGGACGAAACACCGCTTCTCAGACGTGCGCAAGGGTTTAAGAGCTATGCTGGAAACAGCATAGCAAGTTTAAATA											BRDN0000737662	Non-targeting	883.499	558.947	703.049		789.353	932.593	888.395	601.434		622.821	633.456	713.534	408.254	812.195	603.224	529.256	487.831	604.828
Irs1_4	ATATATCTTGTGGAAAGGACGAAACACCGCTATTTGGCACCGAACGGGTGTTTAAGAGCTATGCTGGAAACAGCATAGCAAGTTTAAATA											BRDN0000737674	Non-targeting	292.127	244.63	271.059		234.055	143.25	313.169	412.896		247.397	253.851	275.825	308.378	329.625	302.685	193.946	351.855	438.239
Irs1_5	ATATATCTTGTGGAAAGGACGAAACACCGTGCCATTGCCGCGGATAGCGGTTTAAGAGCTATGCTGGAAACAGCATAGCAAGTTTAAATA											BRDN0000737678	Non-targeting	621.214	475.405	651.108		432.253	508.444	479.953	611.698		385.903	543.758	569.417	462.973	499.381	560.558	453.229	537.128	671.707
Irs1_6	ATATATCTTGTGGAAAGGACGAAACACCGAAGGCGGAATGCCGGTAGCCGTTTAAGAGCTATGCTGGAAACAGCATAGCAAGTTTAAATA											BRDN0000737691	Non-targeting	328.54	284.747	356.492		273.842	395.872	396.112	398.442		253.776	289.32	304.874	269.932	228.76	403.848	500.121	300.455	551.325
Irs2_1	ATATATCTTGTGGAAAGGACGAAACACCGCGCCACGGCCGTCTACCGCGGTTTAAGAGCTATGCTGGAAACAGCATAGCAAGTTTAAATA											BRDN0000737695	Non-targeting	391.51	274.2	349.964		302.823	432.418	399.475	290.347		289.314	344.136	323.206	468.465	422.579	270.753	416.509	516.335	558.378
Irs2_2	ATATATCTTGTGGAAAGGACGAAACACCGGCGGCCTTCGCTGACCAAGTGTTTAAGAGCTATGCTGGAAACAGCATAGCAAGTTTAAATA											BRDN0000737700	Non-targeting	439.696	317.005	407.581		344.083	363.861	637.098	215.142		319.384	332.997	371.715	407.644	465.43	448.393	379.616	708.617	368.928
Irs2_3	ATATATCTTGTGGAAAGGACGAAACACCGGATGCAAGCCGACGACTCGGGTTTAAGAGCTATGCTGGAAACAGCATAGCAAGTTTAAATA											BRDN0000737703	Non-targeting	409.306	343.888	469.173		401.062	343.053	626.337	333.711		366.995	397.779	431.223	367.978	258.426	414.045	220.495	321.95	367.712
Irs2_4	ATATATCTTGTGGAAAGGACGAAACACCGCATCGATGGCGATATAGTTGGTTTAAGAGCTATGCTGGAAACAGCATAGCAAGTTTAAATA											BRDN0000737705	Non-targeting	548.114	384.211	598.599		711.99	366.261	951.836	530.837		400.255	427.092	502.294	449.751	717.922	825.407	365.825	659.32	488.094
Irs2_5	ATATATCTTGTGGAAAGGACGAAACACCGAACCCCGCCACAACCTATCGGTTTAAGAGCTATGCTGGAAACAGCATAGCAAGTTTAAATA											BRDN0000737728	Non-targeting	484.596	421.226	540.698		302.086	661.831	544.739	344.395		367.451	388.105	423.044	326.075	491.8	579.878	353.757	619.602	686.785
Irs2_6	ATATATCTTGTGGAAAGGACGAAACACCGTGGCGACGACGTCCCCCCTGGTTTAAGAGCTATGCTGGAAACAGCATAGCAAGTTTAAATA											BRDN0000737734	Non-targeting	531.961	410.473	580.15		268.93	614.348	592.487	284.063		333.964	546.982	511.319	634.045	436.423	440.879	415.13	559.324	352.634
Ldha_1	ATATATCTTGTGGAAAGGACGAAACACCGCTGCTGATCGTCTCCAATCCGTTTAAGAGCTATGCTGGAAACAGCATAGCAAGTTTAAATA											BRDN0000737740	Non-targeting	370.429	247.111	372.67		232.09	108.038	538.686	233.577		305.488	331.824	289.644	143.204	602.554	309.394	319.278	481.289	505.118
Ldha_2	ATATATCTTGTGGAAAGGACGAAACACCGCTACACGTACACGGAGACCTGTTTAAGAGCTATGCTGGAAACAGCATAGCAAGTTTAAATA											BRDN0000737746	Non-targeting	278.711	161.915	248.068		74.4163	156.855	308.237	212		158.325	196.398	227.598	170.259	245.241	208.767	169.121	296.951	280.162
Ldha_3	ATATATCTTGTGGAAAGGACGAAACACCGCCTACCCCACAGTGCCTACGGTTTAAGAGCTATGCTGGAAACAGCATAGCAAGTTTAAATA											BRDN0000737753	Non-targeting	560.708	396.619	504.651		359.556	251.288	556.396	406.821		373.602	460.216	463.656	358.621	544.21	685.335	281.695	611.892	699.675
Ldha_4	ATATATCTTGTGGAAAGGACGAAACACCGCGTGTACGTGTAGCCGCCTGGTTTAAGAGCTATGCTGGAAACAGCATAGCAAGTTTAAATA											BRDN0000737754	Non-targeting	513.891	400.341	508.057		238.23	785.341	763.083	416.667		426.453	451.422	472.399	265.66	630.572	871.293	578.217	414.47	770.931
Ldha_5	ATATATCTTGTGGAAAGGACGAAACACCGCTCAGGCGGCTACACGTACAGTTTAAGAGCTATGCTGGAAACAGCATAGCAAGTTTAAATA											BRDN0000737760	Non-targeting	627.785	438.39	560.282		577.647	565.264	944.662	590.54		381.803	408.038	487.347	515.658	367.861	659.843	293.418	949.962	368.685
Ldha_6	ATATATCTTGTGGAAAGGACGAAACACCGACACACGGTGTATACCCCTTGTTTAAGAGCTATGCTGGAAACAGCATAGCAAGTTTAAATA											BRDN0000737772	Non-targeting	636.546	467.96	602.289		736.55	590.873	632.614	548.224		408	530.274	499.756	381.404	702.1	711.632	375.479	622.405	939.466
Ldhb_1	ATATATCTTGTGGAAAGGACGAAACACCGGACGGCAGGAGTCCGCCAGCGTTTAAGAGCTATGCTGGAAACAGCATAGCAAGTTTAAATA											BRDN0000737784	Non-targeting	509.785	342.234	437.667		305.524	612.748	696.728	279.245		388.409	384.881	476.911	257.727	427.853	570.218	332.897	425.45	502.686
Ldhb_2	ATATATCTTGTGGAAAGGACGAAACACCGGTAGTGGGCGTTGGACAAGTGTTTAAGAGCTATGCTGGAAACAGCATAGCAAGTTTAAATA											BRDN0000737790	Non-targeting	426.281	361.878	518.275		514.529	613.815	485.333	580.276		366.312	402.762	370.304	395.439	504.326	473.616	358.412	436.431	607.747
Ldhb_3	ATATATCTTGTGGAAAGGACGAAACACCGGATTCACCCCGTGTCTACCAGTTTAAGAGCTATGCTGGAAACAGCATAGCAAGTTTAAATA											BRDN0000737799	Non-targeting	433.125	306.459	463.212		420.464	285.166	429.29	252.221		296.831	332.997	423.044	216.637	310.177	611.81	308.417	473.112	686.785
Ldhb_4	ATATATCTTGTGGAAAGGACGAAACACCGCGTGCATCCTCAATGCTCGGGTTTAAGAGCTATGCTGGAAACAGCATAGCAAGTTTAAATA											BRDN0000737817	Non-targeting	386.034	307.907	422.624		445.761	561.796	481.97	328.474		295.009	367.586	405.558	391.574	490.152	358.231	449.092	584.79	592.182
Ldhb_5	ATATATCTTGTGGAAAGGACGAAACACCGCCTTTATCGGCCACAATTTTGTTTAAGAGCTATGCTGGAAACAGCATAGCAAGTTTAAATA											BRDN0000737825	Non-targeting	544.007	436.115	542.685		492.425	321.446	664.223	701.358		462.218	565.743	514.139	509.352	457.519	684.262	386.167	514.466	571.267
Ldhb_6	ATATATCTTGTGGAAAGGACGAAACACCGATCATCGTGGTTTCCAACCCGTTTAAGAGCTATGCTGGAAACAGCATAGCAAGTTTAAATA											BRDN0000737828	Non-targeting	260.094	220.229	306.537		429.06	338.252	496.99	177.853		197.963	236.264	220.265	217.451	226.782	357.694	236.355	197.889	312.507
Mtor_1	ATATATCTTGTGGAAAGGACGAAACACCGTGATACGAACTAGCTCGTTGGTTTAAGAGCTATGCTGGAAACAGCATAGCAAGTTTAAATA											BRDN0000737842	Non-targeting	582.337	507.25	521.681		564.876	932.326	755.236	624.687		506.64	580.986	560.11	604.55	535.64	801.525	486.674	649.273	527.249
Mtor_2	ATATATCTTGTGGAAAGGACGAAACACCGGGGCGTGATCAATAACGTGTGTTTAAGAGCTATGCTGGAAACAGCATAGCAAGTTTAAATA											BRDN0000737849	Non-targeting	501.571	364.98	386.862		645.187	488.437	318.101	319.256		316.878	418.591	396.251	411.916	462.463	477.91	398.407	513.531	389.357
Mtor_3	ATATATCTTGTGGAAAGGACGAAACACCGCTCAGGCTATCCGAGTGTTGGTTTAAGAGCTATGCTGGAAACAGCATAGCAAGTTTAAATA											BRDN0000737868	Non-targeting	352.633	245.664	319.026		185.672	416.146	526.581	308.573		211.86	291.372	305.72	102.521	363.246	341.326	158.26	322.184	494.661
Mtor_4	ATATATCTTGTGGAAAGGACGAAACACCGGCTACACACGGCGGAAGCAAGTTTAAGAGCTATGCTGGAAACAGCATAGCAAGTTTAAATA											BRDN0000737871	Non-targeting	512.796	391.656	506.638		395.659	639.424	450.138	535.655		344.898	423.574	455.477	404.186	467.737	655.013	345.999	516.802	472.043
Mtor_5	ATATATCTTGTGGAAAGGACGAAACACCGCGACCATCGACATAACGGCCGTTTAAGAGCTATGCTGGAAACAGCATAGCAAGTTTAAATA											BRDN0000737877	Non-targeting	342.229	269.031	316.755		411.869	711.716	857.235	359.687		249.448	362.31	375.381	347.026	355.995	323.347	439.093	476.149	318.1
Mtor_6	ATATATCTTGTGGAAAGGACGAAACACCGGCAATAAGCGGTCCCGGACAGTTTAAGAGCTATGCTGGAAACAGCATAGCAAGTTTAAATA											BRDN0000737888	Non-targeting	557.423	423.708	558.295		289.806	504.443	1101.81	372.047		389.548	478.683	553.059	683.068	527.07	453.759	597.697	455.589	518.737
Myc_1	ATATATCTTGTGGAAAGGACGAAACACCGTCGGGCTCATCTCCATCCCGGTTTAAGAGCTATGCTGGAAACAGCATAGCAAGTTTAAATA											BRDN0000737904	Non-targeting	319.779	293.638	385.159		464.672	266.76	430.187	375.817		254.915	301.925	299.233	454.226	312.484	317.712	240.148	333.865	695.54
Myc_2	ATATATCTTGTGGAAAGGACGAAACACCGGAAGGCCGTGGAATCGGACGGTTTAAGAGCTATGCTGGAAACAGCATAGCAAGTTTAAATA											BRDN0000737909	Non-targeting	596.574	493.809	557.728		479.654	1037.7	814.866	516.382		403.672	551.673	573.365	411.509	432.468	785.962	756.302	516.335	731.533
Myc_3	ATATATCTTGTGGAAAGGACGAAACACCGGGACGTAGCGACCGCAACATGTTTAAGAGCTATGCTGGAAACAGCATAGCAAGTTTAAATA											BRDN0000737930	Non-targeting	490.62	450.383	543.252		306.016	887.244	622.751	499.414		460.396	448.784	430.095	305.326	282.488	627.106	436.162	538.997	698.702
Myc_4	ATATATCTTGTGGAAAGGACGAAACACCGCGTGGAATCGGACGAGGTACGTTTAAGAGCTATGCTGGAAACAGCATAGCAAGTTTAAATA											BRDN0000737952	Non-targeting	274.057	217.127	339.746		264.264	338.518	365.625	246.146		207.531	290.493	282.029	273.797	311.495	302.148	271.179	383.162	385.222
Myc_5	ATATATCTTGTGGAAAGGACGAAACACCGGCTGTACGGAGTCGTAGTCGGTTTAAGAGCTATGCTGGAAACAGCATAGCAAGTTTAAATA											BRDN0000738007	Non-targeting	480.216	354.434	534.738		434.218	441.488	558.413	532.094		285.213	428.264	444.76	328.109	599.917	591.953	442.368	549.044	444.319
Myc_6	ATATATCTTGTGGAAAGGACGAAACACCGGTCAATGCACTCGGACGCGGGTTTAAGAGCTATGCTGGAAACAGCATAGCAAGTTTAAATA											BRDN0000738017	Non-targeting	277.343	203.479	303.131		292.262	322.246	306.444	430.703		258.104	242.126	272.722	296.376	322.043	404.654	332.38	290.175	437.996
Ndufa4l2_1	ATATATCTTGTGGAAAGGACGAAACACCGGTCTAGGGACCCGCTTCTACGTTTAAGAGCTATGCTGGAAACAGCATAGCAAGTTTAAATA											BRDN0000738024	Non-targeting	347.157	266.136	344.003		243.142	443.355	421.444	279.035		310.5	294.01	363.536	464.6	356.324	351.523	288.074	467.505	655.413
Ndufa4l2_2	ATATATCTTGTGGAAAGGACGAAACACCGCTTCTTGTAGTCGGTTGAAAGTTTAAGAGCTATGCTGGAAACAGCATAGCAAGTTTAAATA											BRDN0000738039	Non-targeting	446.541	314.731	460.374		367.415	433.218	605.489	434.683		323.257	350.878	404.148	443.038	499.711	284.975	331.345	448.58	257.788
Ndufa4l2_3	ATATATCTTGTGGAAAGGACGAAACACCGTGTAGTCGGTTGAAACGGCAGTTTAAGAGCTATGCTGGAAACAGCATAGCAAGTTTAAATA											BRDN0000738049	Non-targeting	674.055	530.824	663.597		400.571	850.697	767.566	815.947		533.294	599.16	700.279	634.045	774.288	526.479	495.811	697.87	840.242
Ndufa4l2_4	ATATATCTTGTGGAAAGGACGAAACACCGCCCTGCGCAGTCCTGATGTCGTTTAAGAGCTATGCTGGAAACAGCATAGCAAGTTTAAATA											BRDN0000738055	Non-targeting	385.213	285.574	394.241		453.129	463.896	561.552	427.979		251.27	312.478	374.817	344.382	296.333	365.745	236.01	519.372	339.502
Ndufa4l2_5	ATATATCTTGTGGAAAGGACGAAACACCGTTTTATCTGCCGGTAGAAGCGTTTAAGAGCTATGCTGGAAACAGCATAGCAAGTTTAAATA											BRDN0000738063	Non-targeting	643.391	437.356	607.966		379.695	739.992	715.11	447.043		353.327	520.894	532.189	380.183	1219.61	566.461	447.368	1077.76	710.375
Ndufa4l2_6	ATATATCTTGTGGAAAGGACGAAACACCGTTTTTATCTGCCGGTAGAAGGTTTAAGAGCTATGCTGGAAACAGCATAGCAAGTTTAAATA											BRDN0000738076	Non-targeting	362.489	245.457	314.201		140.973	382.801	420.099	402.632		258.56	278.474	290.772	165.173	239.637	307.515	276.179	251.626	244.655
Nfe2l2_1	ATATATCTTGTGGAAAGGACGAAACACCGTTACTCATCGATCTCCTCGCGTTTAAGAGCTATGCTGGAAACAGCATAGCAAGTTTAAATA											BRDN0000738078	Non-targeting	98.2882	72.1689	116.087		91.8538	57.0866	192.34	64.1026		51.0285	67.4201	77.276	92.3505	52.4103	96.065	46.3746	74.7634	146.404
Nfe2l2_2	ATATATCTTGTGGAAAGGACGAAACACCGCCACCACGACGAGTGTACCTGTTTAAGAGCTATGCTGGAAACAGCATAGCAAGTTTAAATA											BRDN0000738093	Non-targeting	296.781	222.917	376.36		227.67	281.699	607.731	290.347		269.722	337.98	346.896	406.424	336.547	447.051	277.73	344.613	615.529
Nfe2l2_3	ATATATCTTGTGGAAAGGACGAAACACCGTTTACGGAGACCCACCGCCTGTTTAAGAGCTATGCTGGAAACAGCATAGCAAGTTTAAATA											BRDN0000738095	Non-targeting	487.061	378.215	531.048		476.707	683.439	553.033	374.98		442.855	500.375	516.678	391.168	514.544	664.673	445.472	543.904	354.336
Nfe2l2_4	ATATATCTTGTGGAAAGGACGAAACACCGTCTCACACGAGATGAGCTTAGTTTAAGAGCTATGCTGGAAACAGCATAGCAAGTTTAAATA											BRDN0000738098	Non-targeting	332.373	247.938	304.834		305.033	282.766	499.008	99.0868		243.069	210.175	304.874	280.916	207.664	549.288	219.633	211.207	242.71
Nfe2l2_5	ATATATCTTGTGGAAAGGACGAAACACCGACTCCCAGGTACACTCGTCGGTTTAAGAGCTATGCTGGAAACAGCATAGCAAGTTTAAATA											BRDN0000738112	Non-targeting	571.933	485.744	621.59		661.642	509.778	688.433	618.402		400.255	442.042	593.954	557.561	473.341	949.916	512.189	491.803	836.351
Nfe2l2_6	ATATATCTTGTGGAAAGGACGAAACACCGCATTGATCCGAGATATACGCGTTTAAGAGCTATGCTGGAAACAGCATAGCAAGTTTAAATA											BRDN0000738124	Non-targeting	675.697	530.824	714.119		726.48	553.794	857.907	519.734		487.049	566.915	604.671	696.087	518.829	795.085	806.124	631.751	733.479
Pdha1_1	ATATATCTTGTGGAAAGGACGAAACACCGGGATATCTTGTGCGTCCGAGGTTTAAGAGCTATGCTGGAAACAGCATAGCAAGTTTAAATA											BRDN0000738141	Non-targeting	568.648	381.937	503.8		442.814	423.615	858.58	369.533		337.836	486.597	525.138	379.369	367.202	728.001	497.708	424.516	435.807
Pdha1_2	ATATATCTTGTGGAAAGGACGAAACACCGCCGGGATCAGGCGACCTCACGTTTAAGAGCTATGCTGGAAACAGCATAGCAAGTTTAAATA											BRDN0000738158	Non-targeting	515.534	427.43	526.223		513.055	418.813	663.55	486.426		397.066	442.335	595.928	453.819	567.943	225.672	448.575	518.437	672.194
Pdha1_3	ATATATCTTGTGGAAAGGACGAAACACCGGCTGTATCCCGCGTGTTGGCGTTTAAGAGCTATGCTGGAAACAGCATAGCAAGTTTAAATA											BRDN0000738159	Non-targeting	665.293	519.244	704.752		565.613	1030.49	645.616	695.493		508.235	624.662	640.206	593.362	396.209	653.671	659.76	787.819	580.022
Pdha1_4	ATATATCTTGTGGAAAGGACGAAACACCGTGCCGTTTAGGAGATTGATGGTTTAAGAGCTATGCTGGAAACAGCATAGCAAGTTTAAATA											BRDN0000738160	Non-targeting	445.993	287.435	444.479		342.364	402.007	556.62	254.106		273.823	396.02	370.586	493.282	361.598	411.362	312.209	366.574	537.463
Pdha1_5	ATATATCTTGTGGAAAGGACGAAACACCGTACGGGAAGCAACCAGCACTGTTTAAGAGCTATGCTGGAAACAGCATAGCAAGTTTAAATA											BRDN0000738170	Non-targeting	579.599	440.251	502.948		488.495	877.107	701.435	666.793		378.613	422.988	456.605	508.335	717.263	660.379	434.438	453.487	545.489
Pdha1_6	ATATATCTTGTGGAAAGGACGAAACACCGTATGGAGGCAACGGCATCGTGTTTAAGAGCTATGCTGGAAACAGCATAGCAAGTTTAAATA											BRDN0000738184	Non-targeting	384.666	323.209	390.835		255.668	339.852	443.637	317.79		284.985	364.362	373.971	395.439	386.32	355.279	642.348	700.673	664.168
Pdhb_1	ATATATCTTGTGGAAAGGACGAAACACCGCAGGTAACCGGTCCCGACGTGTTTAAGAGCTATGCTGGAAACAGCATAGCAAGTTTAAATA											BRDN0000738212	Non-targeting	483.501	366.634	473.998		321.98	627.953	561.552	317.161		382.714	367.586	400.482	433.478	349.732	312.882	260.835	407.227	357.255
Pdhb_2	ATATATCTTGTGGAAAGGACGAAACACCGACCGGTTACCTGCACCGCTGGTTTAAGAGCTATGCTGGAAACAGCATAGCAAGTTTAAATA											BRDN0000738218	Non-targeting	326.35	289.089	351.667		316.331	469.498	514.924	206.553		244.891	325.082	322.359	167.411	203.708	533.992	261.87	223.122	257.545
Pdhb_3	ATATATCTTGTGGAAAGGACGAAACACCGAGGTAACCGGTCCCGACGTCGTTTAAGAGCTATGCTGGAAACAGCATAGCAAGTTTAAATA											BRDN0000738229	Non-targeting	274.605	179.698	230.187		158.657	189.133	284.475	251.383		188.168	210.468	238.879	159.274	213.267	181.665	292.211	350.921	330.746
Pdhb_4	ATATATCTTGTGGAAAGGACGAAACACCGCCGCTACCTACCTGCCGCAAGTTTAAGAGCTATGCTGGAAACAGCATAGCAAGTTTAAATA											BRDN0000738234	Non-targeting	296.781	213.818	300.293		287.105	252.888	365.177	114.798		237.374	284.63	304.592	518.099	177.997	356.353	405.131	336.435	430.214
Pdhb_5	ATATATCTTGTGGAAAGGACGAAACACCGGCCGCTACCTACCTGCCGCAGTTTAAGAGCTATGCTGGAAACAGCATAGCAAGTTTAAATA											BRDN0000738251	Non-targeting	386.582	331.687	372.102		365.942	547.391	462.019	375.189		267.672	240.661	326.59	391.168	306.881	289.805	194.463	390.639	308.129
Pdhb_6	ATATATCTTGTGGAAAGGACGAAACACCGCCGGTTACCTGCACCGCTGCGTTTAAGAGCTATGCTGGAAACAGCATAGCAAGTTTAAATA											BRDN0000738256	Non-targeting	566.458	471.476	597.18		383.87	490.038	804.554	515.126		413.923	532.619	626.951	581.768	426.534	521.112	474.951	649.507	639.119
Pdk1_1	ATATATCTTGTGGAAAGGACGAAACACCGGACGTTTCAACACGAGGCCGGTTTAAGAGCTATGCTGGAAACAGCATAGCAAGTTTAAATA											BRDN0000738258	Non-targeting	381.654	276.889	342.868		366.187	491.105	361.142	511.983		248.764	296.062	300.643	304.106	303.255	278.535	424.439	391.573	347.527
Pdk1_2	ATATATCTTGTGGAAAGGACGAAACACCGGGTTCACGTCACGCTGGGCGGTTTAAGAGCTATGCTGGAAACAGCATAGCAAGTTTAAATA											BRDN0000738272	Non-targeting	339.218	277.923	306.821		265.983	360.126	409.787	312.134		181.561	242.419	297.541	190.6	273.259	314.492	363.928	411.432	417.081
Pdk1_3	ATATATCTTGTGGAAAGGACGAAACACCGGCGTGACGTGAACCTGAATCGTTTAAGAGCTATGCTGGAAACAGCATAGCAAGTTTAAATA											BRDN0000738274	Non-targeting	311.839	197.069	305.402		103.397	169.393	207.584	195.241		179.511	258.248	280.055	233.928	351.05	329.251	273.248	322.651	261.436
Pdk1_4	ATATATCTTGTGGAAAGGACGAAACACCGTGCGGGGCGGCACGAGCGTCGTTTAAGAGCTATGCTGGAAACAGCATAGCAAGTTTAAATA											BRDN0000738276	Non-targeting	491.715	410.887	497.272		296.683	647.693	709.057	430.493		372.235	411.849	445.888	266.677	674.412	910.202	208.599	414.937	323.207
Pdk1_5	ATATATCTTGTGGAAAGGACGAAACACCGCGTGACGTGAACCTGAATCGGTTTAAGAGCTATGCTGGAAACAGCATAGCAAGTTTAAATA											BRDN0000738298	Non-targeting	626.69	514.488	636.349		352.434	471.632	798.95	621.963		419.619	484.252	564.623	602.923	628.924	562.973	483.744	545.072	683.867
Pdk1_6	ATATATCTTGTGGAAAGGACGAAACACCGGTGACGTGAACCTGAATCGGGTTTAAGAGCTATGCTGGAAACAGCATAGCAAGTTTAAATA											BRDN0000738304	Non-targeting	534.973	496.497	561.701		376.994	304.64	808.59	575.667		391.826	498.616	535.856	543.729	450.927	689.897	476.503	541.334	421.459
Pdpk1_1	ATATATCTTGTGGAAAGGACGAAACACCGGTAATGGACACTGCCCCGGAGTTTAAGAGCTATGCTGGAAACAGCATAGCAAGTTTAAATA											BRDN0000738315	Non-targeting	257.083	184.455	267.653		443.796	333.183	464.933	246.146		186.573	220.141	269.338	202.805	381.046	195.618	139.468	304.661	497.579
Pdpk1_2	ATATATCTTGTGGAAAGGACGAAACACCGAGCCGTGTAAAACCGGGTACGTTTAAGAGCTATGCTGGAAACAGCATAGCAAGTTTAAATA											BRDN0000738323	Non-targeting	370.429	357.536	382.32		240.195	609.813	505.957	335.806		360.389	396.899	377.637	179.616	573.217	419.144	347.206	742.027	474.962
Pdpk1_3	ATATATCTTGTGGAAAGGACGAAACACCGGACCTGTACCCGGTTTTACAGTTTAAGAGCTATGCTGGAAACAGCATAGCAAGTTTAAATA											BRDN0000738343	Non-targeting	208.897	190.038	256.867		235.038	192.867	373.695	236.3		155.591	234.505	175.422	143.611	192.83	131.754	78.2678	180.6	285.755
Pdpk1_4	ATATATCTTGTGGAAAGGACGAAACACCGATAGGGATAGACTCACCGTGGTTTAAGAGCTATGCTGGAAACAGCATAGCAAGTTTAAATA											BRDN0000738347	Non-targeting	552.221	465.893	520.262		438.884	896.58	543.842	587.189		372.235	506.237	506.243	394.219	759.126	950.721	488.226	487.13	1208.68
Pdpk1_5	ATATATCTTGTGGAAAGGACGAAACACCGTAACAGGACGTACTACCTGAGTTTAAGAGCTATGCTGGAAACAGCATAGCAAGTTTAAATA											BRDN0000738357	Non-targeting	413.139	298.601	355.356		140.728	241.685	519.856	239.442		282.024	377.26	372.561	319.972	283.807	169.053	173.775	303.96	338.286
Pdpk1_6	ATATATCTTGTGGAAAGGACGAAACACCGTCTTCAGGGCGTTTCTTGCGGTTTAAGAGCTATGCTGGAAACAGCATAGCAAGTTTAAATA											BRDN0000738363	Non-targeting	522.652	421.433	559.715		426.359	471.632	534.203	435.94		377.247	383.122	463.938	285.188	823.402	477.373	413.406	536.895	661.736
Pfkfb3_1	ATATATCTTGTGGAAAGGACGAAACACCGGCGTTGGACAAGATCCTGGTGTTTAAGAGCTATGCTGGAAACAGCATAGCAAGTTTAAATA											BRDN0000738377	Non-targeting	485.144	310.595	397.931		408.676	487.104	523.891	511.983		341.253	396.899	419.942	296.173	385.331	312.077	502.535	457.225	493.201
Pfkfb3_2	ATATATCTTGTGGAAAGGACGAAACACCGCAATACCTGCACTCTTGTCGGTTTAAGAGCTATGCTGGAAACAGCATAGCAAGTTTAAATA											Pdha1_1	Pdha1	470.36	356.915	479.674		386.572	246.486	294.338	233.158		345.354	394.847	394.277	320.176	212.938	426.389	300.486	264.709	413.92
Pfkfb3_3	ATATATCTTGTGGAAAGGACGAAACACCGCACGCAGTGCGTACTCCTCAGTTTAAGAGCTATGCTGGAAACAGCATAGCAAGTTTAAATA											Pdha1_2	Pdha1	564.267	477.059	646.851		369.871	733.323	605.265	306.268		367.451	523.532	520.344	473.347	760.444	668.161	336.862	708.15	550.839
Pfkfb3_4	ATATATCTTGTGGAAAGGACGAAACACCGTCCTGAAGGGCATCGCGCCGGTTTAAGAGCTATGCTGGAAACAGCATAGCAAGTTTAAATA											Pdha1_3	Pdha1	419.162	390.208	469.173		540.316	430.017	529.047	290.557		304.121	369.052	481.988	290.07	716.274	357.158	370.479	420.778	341.204
Pfkfb3_5	ATATATCTTGTGGAAAGGACGAAACACCGAACGAGGGTCGGTGATCGACGTTTAAGAGCTATGCTGGAAACAGCATAGCAAGTTTAAATA											Pdha1_4	Pdha1	434.768	263.654	399.634		303.068	385.201	484.885	209.695		293.87	282.285	371.997	341.941	314.462	318.249	331.001	478.486	408.083
Pfkfb3_6	ATATATCTTGTGGAAAGGACGAAACACCGTCCCCGGCGCGATGCCCTTCGTTTAAGAGCTATGCTGGAAACAGCATAGCAAGTTTAAATA											Pdha1_5	Pdha1	447.362	308.32	451.575		246.581	669.567	479.056	272.122		343.987	416.246	396.533	216.23	146.024	355.011	423.405	244.383	817.868
Pfkl_1	ATATATCTTGTGGAAAGGACGAAACACCGGTGCGCACTGGTATCTCCGAGTTTAAGAGCTATGCTGGAAACAGCATAGCAAGTTTAAATA											Pdha1_6	Pdha1	606.156	459.275	643.161		596.313	623.685	700.09	391.948		479.076	522.946	542.624	389.54	454.223	912.08	445.816	534.558	561.539
Pfkl_2	ATATATCTTGTGGAAAGGACGAAACACCGCGTCGCCACCGATGACACACGTTTAAGAGCTATGCTGGAAACAGCATAGCAAGTTTAAATA											sg_Pdha1_160127648	Pdha1	496.095	480.988	546.091		388.045	456.693	585.762	302.497		439.893	493.633	473.527	683.679	612.443	550.898	314.106	320.548	448.94
Pfkl_3	ATATATCTTGTGGAAAGGACGAAACACCGGTGCTCCAACCCCTTTCGACGTTTAAGAGCTATGCTGGAAACAGCATAGCAAGTTTAAATA											sg_Pdha1_160128484	Pdha1	319.505	257.864	349.396		104.625	254.222	419.426	267.094		230.995	260.3	333.359	202.805	245.9	272.363	287.384	314.474	176.803
Pfkl_4	ATATATCTTGTGGAAAGGACGAAACACCGCGTGACACTTCTCGTTCCTGGTTTAAGAGCTATGCTGGAAACAGCATAGCAAGTTTAAATA											sg_Pdha1_160130168	Pdha1	607.525	507.87	685.452		407.448	579.136	767.79	498.786		445.133	507.703	593.108	523.184	474.33	1056.45	528.911	418.909	634.741
Pfkl_5	ATATATCTTGTGGAAAGGACGAAACACCGAATGTCGTCCTTCGCTTGCAGTTTAAGAGCTATGCTGGAAACAGCATAGCAAGTTTAAATA											sg_Pdha1_160132131	Pdha1	250.786	240.701	301.712		224.231	264.893	173.061	301.241		243.752	307.201	331.102	332.584	232.056	423.705	308.589	522.877	230.063
Pfkl_6	ATATATCTTGTGGAAAGGACGAAACACCGTAGTTCCGGTCGAAAGGGGTGTTTAAGAGCTATGCTGGAAACAGCATAGCAAGTTTAAATA											Pdhb_1	Pdhb	445.719	328.586	452.143		365.942	487.637	463.588	374.561		406.861	364.948	437.709	165.987	338.195	396.603	317.209	482.691	466.936
Pfkm_1	ATATATCTTGTGGAAAGGACGAAACACCGAGGGACGTTATTGGAAACCGGTTTAAGAGCTATGCTGGAAACAGCATAGCAAGTTTAAATA											Pdhb_2	Pdhb	547.293	421.847	634.078		565.613	557.795	508.423	479.513		442.627	504.185	517.242	321.396	552.121	298.66	713.03	366.574	666.357
Pfkm_2	ATATATCTTGTGGAAAGGACGAAACACCGGCCCACAACCTGGTGAAGCGGTTTAAGAGCTATGCTGGAAACAGCATAGCAAGTTTAAATA											Pdhb_3	Pdhb	317.862	322.589	428.017		322.471	182.731	479.056	301.869		319.612	350.878	377.919	399.711	165.801	350.986	404.096	285.736	411.488
Pfkm_3	ATATATCTTGTGGAAAGGACGAAACACCGACCAGAGGTCAACACGGCGAGTTTAAGAGCTATGCTGGAAACAGCATAGCAAGTTTAAATA											Pdhb_4	Pdhb	556.875	391.242	537.86		291.034	493.239	581.727	370.58		374.741	495.978	480.578	277.458	450.927	595.71	267.214	482.458	565.674
Pfkm_4	ATATATCTTGTGGAAAGGACGAAACACCGCGCCCGTGAAGATACCAACTGTTTAAGAGCTATGCTGGAAACAGCATAGCAAGTTTAAATA											Pdhb_5	Pdhb	639.284	486.365	679.775		497.337	714.917	559.31	475.742		477.253	604.143	565.751	417.815	281.829	462.614	582.009	616.798	780.659
Pfkm_5	ATATATCTTGTGGAAAGGACGAAACACCGGAGTTACCGTAATGGTATGTGTTTAAGAGCTATGCTGGAAACAGCATAGCAAGTTTAAATA											Pdhb_6	Pdhb	454.754	381.523	508.057		411.869	351.59	342.311	345.233		336.697	430.316	433.479	259.558	509.929	328.446	479.261	701.608	505.848
Pfkm_6	ATATATCTTGTGGAAAGGACGAAACACCGGCCATCGCCGTGTTGACCTCGTTTAAGAGCTATGCTGGAAACAGCATAGCAAGTTTAAATA											sg_Pdhb_8170166	Pdhb	288.841	262.62	271.626		125.992	257.423	278.198	271.284		161.287	286.096	249.596	255.49	91.306	117.8	255.146	130.602	411.244
Pfkp_1	ATATATCTTGTGGAAAGGACGAAACACCGGTTATCGATATCACCTGTATGTTTAAGAGCTATGCTGGAAACAGCATAGCAAGTTTAAATA											sg_Pdhb_8170344	Pdhb	562.899	459.275	575.609		335.487	491.639	443.637	274.217		424.402	504.772	564.059	322.413	417.964	180.86	427.198	365.406	455.749
Pfkp_2	ATATATCTTGTGGAAAGGACGAAACACCGGCGCCCTTCACGGCTTCGAAGTTTAAGAGCTATGCTGGAAACAGCATAGCAAGTTTAAATA											sg_Pdhb_8171325	Pdhb	358.656	257.657	338.61		192.795	272.095	284.475	158.79		244.436	330.945	328	237.182	263.7	229.161	294.97	238.776	477.637
Pfkp_3	ATATATCTTGTGGAAAGGACGAAACACCGCTGTGCGTGATCGGCGGGGAGTTTAAGAGCTATGCTGGAAACAGCATAGCAAGTTTAAATA											sg_Pdhb_8171503	Pdhb	285.282	191.279	289.508		95.0466	226.746	314.514	222.264		228.489	256.49	302.335	100.284	95.5911	112.97	239.803	140.415	241.25
Pfkp_4	ATATATCTTGTGGAAAGGACGAAACACCGCCCGCCGATCACGCACAGATGTTTAAGAGCTATGCTGGAAACAGCATAGCAAGTTTAAATA											Pdk1_1	Pdk1	436.137	362.292	484.499		464.181	439.887	766.445	297.26		294.781	371.104	450.401	313.056	510.589	377.82	359.274	301.857	505.118
Pfkp_5	ATATATCTTGTGGAAAGGACGAAACACCGGTCCGCGCTGTGGTGCGCATGTTTAAGAGCTATGCTGGAAACAGCATAGCAAGTTTAAATA											Pdk1_2	Pdk1	596.3	435.081	504.368		411.623	653.295	533.53	541.94		388.409	523.825	531.625	377.539	283.148	609.932	288.936	569.604	545.245
Pfkp_6	ATATATCTTGTGGAAAGGACGAAACACCGATCGGAACCCGGCACATTGTGTTTAAGAGCTATGCTGGAAACAGCATAGCAAGTTTAAATA											Pdk1_3	Pdk1	625.869	399.721	581.002		296.683	272.895	561.103	480.351		428.503	417.419	534.445	297.597	222.497	316.102	298.245	460.029	271.65
Pgam1_1	ATATATCTTGTGGAAAGGACGAAACACCGCAGGCGTTGCGAGGTACGAGGTTTAAGAGCTATGCTGGAAACAGCATAGCAAGTTTAAATA											Pdk1_4	Pdk1	767.962	515.728	821.974		428.078	361.993	672.293	776.145		535.572	641.371	759.787	429.613	767.037	736.856	387.202	626.844	767.04
Pgam1_2	ATATATCTTGTGGAAAGGACGAAACACCGAGGCGTTGCGAGGTACGAGCGTTTAAGAGCTATGCTGGAAACAGCATAGCAAGTTTAAATA											Pdk1_5	Pdk1	472.824	423.501	527.074		191.812	329.182	710.85	441.387		402.305	455.232	463.938	189.99	370.168	579.073	289.453	391.807	331.962
Pgam1_3	ATATATCTTGTGGAAAGGACGAAACACCGCAAGGTATGGTTACCGATGCGTTTAAGAGCTATGCTGGAAACAGCATAGCAAGTTTAAATA											Pdk1_6	Pdk1	448.457	321.968	445.898		258.615	181.93	492.507	406.612		362.895	398.365	515.549	213.789	192.171	186.763	259.629	279.895	432.159
Pgam1_4	ATATATCTTGTGGAAAGGACGAAACACCGCGTCGTACCAGCCGCTGAAGGTTTAAGAGCTATGCTGGAAACAGCATAGCAAGTTTAAATA											sg_Pdk1_71875436	Pdk1	317.315	307.7	397.08		239.704	340.919	412.253	309.62		261.977	317.168	351.126	230.469	302.595	402.507	290.832	189.011	408.812
Pgam1_5	ATATATCTTGTGGAAAGGACGAAACACCGCGACACTATGGCGGTCTGACGTTTAAGAGCTATGCTGGAAACAGCATAGCAAGTTTAAATA											sg_Pdk1_71883853	Pdk1	332.373	227.26	376.928		210.723	330.782	231.346	201.735		292.275	281.699	290.49	225.384	132.179	321.469	132.055	140.882	193.827
Pgam1_6	ATATATCTTGTGGAAAGGACGAAACACCGGCGATCCTAAACAACAACAAGTTTAAGAGCTATGCTGGAAACAGCATAGCAAGTTTAAATA											sg_Pdk1_71885999	Pdk1	431.209	325.897	441.641		168.481	430.551	447.448	298.308		310.727	390.157	408.096	301.055	377.42	247.139	445.989	441.571	477.394
Pgam2_1	ATATATCTTGTGGAAAGGACGAAACACCGCGCCTAGTAATGGTTCGCCAGTTTAAGAGCTATGCTGGAAACAGCATAGCAAGTTTAAATA											sg_Pdk1_71887430	Pdk1	419.162	310.595	485.635		380.186	210.207	305.995	268.351		289.997	299.58	352.537	121.642	220.189	275.046	236.872	203.263	299.131
Pgam2_2	ATATATCTTGTGGAAAGGACGAAACACCGAGGCGCCAGGTACGCACCACGTTTAAGAGCTATGCTGGAAACAGCATAGCAAGTTTAAATA											Pdpk1_1	Pdpk1	368.786	282.265	363.587		130.658	244.085	289.406	234.415		240.791	391.623	354.511	223.96	266.007	150.001	128.78	244.383	206.23
Pgam2_3	ATATATCTTGTGGAAAGGACGAAACACCGCACCGTGGCGAACCATTACTGTTTAAGAGCTATGCTGGAAACAGCATAGCAAGTTTAAATA											Pdpk1_2	Pdpk1	323.064	277.095	305.97		89.889	71.2249	109.844	41.2687		220.061	328.6	325.462	21.1552	121.631	31.3955	36.2032	19.859	103.115
Pgam2_4	ATATATCTTGTGGAAAGGACGAAACACCGGATAGCGGTGGCCCCCCGCTGTTTAAGAGCTATGCTGGAAACAGCATAGCAAGTTTAAATA											Pdpk1_3	Pdpk1	221.764	180.939	267.085		29.7174	1.06704	26.6765	18.8537		164.704	193.173	209.266	1.83074	8.57024	1.34169	22.9287	1.40181	0.243196
Pgam2_5	ATATATCTTGTGGAAAGGACGAAACACCGCGTGGCGAACCATTACTAGGGTTTAAGAGCTATGCTGGAAACAGCATAGCAAGTTTAAATA											Pdpk1_4	Pdpk1	389.594	245.871	440.222		50.8389	0.26676	19.9513	39.3833		244.664	298.7	348.024	108.42	39.8846	1.07335	10.3438	19.3918	0.486392
Pgam2_6	ATATATCTTGTGGAAAGGACGAAACACCGGTACCTGGCGCCTCAATGAGGTTTAAGAGCTATGCTGGAAACAGCATAGCAAGTTTAAATA											Pdpk1_5	Pdpk1	507.047	475.198	520.546		3.19278	3.20112	93.704	104.533		394.332	496.564	520.062	38.0387	27.3588	24.4187	10.6886	5.37362	4.37753
Pgam5_1	ATATATCTTGTGGAAAGGACGAAACACCGGATTCGACCCAATGGTCGTGGTTTAAGAGCTATGCTGGAAACAGCATAGCAAGTTTAAATA											Pdpk1_6	Pdpk1	346.336	282.058	355.073		40.2781	25.3422	132.262	147.687		258.56	299.287	352.255	77.7046	67.9027	259.751	169.983	107.005	93.8736
Pgam5_2	ATATATCTTGTGGAAAGGACGAAACACCGTCTTCTCGGCGGTCGCGGTAGTTTAAGAGCTATGCTGGAAACAGCATAGCAAGTTTAAATA											sg_Pdpk1_24093208	Pdpk1	317.862	248.352	317.607		15.4727	90.1649	49.3179	46.2964		237.374	281.406	251.288	24.003	221.178	0	17.0672	49.7644	16.5373
Pgam5_3	ATATATCTTGTGGAAAGGACGAAACACCGAGGTCGCGCGATTTGCGGCAGTTTAAGAGCTATGCTGGAAACAGCATAGCAAGTTTAAATA											sg_Pdpk1_24093571	Pdpk1	226.966	153.85	219.969		18.6655	0.53352	11.2086	29.1185		150.808	163.567	225.905	5.89904	23.4033	12.0752	4.6547	14.0181	3.64794
Pgam5_4	ATATATCTTGTGGAAAGGACGAAACACCGAACAATATAGCGGATGACATGTTTAAGAGCTATGCTGGAAACAGCATAGCAAGTTTAAATA											sg_Pdpk1_24101670	Pdpk1	389.594	311.422	452.427		69.5043	68.0238	214.309	180.367		281.34	339.446	421.634	53.7016	67.9027	117.532	66.3725	61.6798	70.5268
Pgam5_5	ATATATCTTGTGGAAAGGACGAAACACCGCAACGGCAGTATCACCCACCGTTTAAGAGCTATGCTGGAAACAGCATAGCAAGTTTAAATA											sg_Pdpk1_24111034	Pdpk1	487.882	344.508	489.608		205.566	359.592	347.467	297.889		315.967	370.811	428.684	163.953	206.345	229.429	241.182	270.083	398.841
Pgam5_6	ATATATCTTGTGGAAAGGACGAAACACCGGGTGTCCCAGACGCCGCGCCGTTTAAGAGCTATGCTGGAAACAGCATAGCAAGTTTAAATA											Pfkfb3_1	Pfkfb3	536.068	413.369	584.692		294.472	384.134	727.887	287.833		423.719	403.641	525.138	400.118	574.206	595.978	377.03	833.846	447.967
Pgk1_1	ATATATCTTGTGGAAAGGACGAAACACCGTTGCATCACTATCATAGGTAGTTTAAGAGCTATGCTGGAAACAGCATAGCAAGTTTAAATA											Pfkfb3_2	Pfkfb3	449.826	372.011	399.35		130.658	464.162	708.16	336.434		374.969	374.915	502.576	259.354	462.463	366.281	491.157	541.801	479.339
Pgk1_2	ATATATCTTGTGGAAAGGACGAAACACCGTAAGGTGCTCAACAACATGGGTTTAAGAGCTATGCTGGAAACAGCATAGCAAGTTTAAATA											Pfkfb3_3	Pfkfb3	336.206	245.457	378.063		244.37	416.146	459.105	270.865		212.087	337.98	363.254	285.392	293.036	322.274	358.067	507.924	439.212
Pgk1_3	ATATATCTTGTGGAAAGGACGAAACACCGTACCACAGTCCAAGCCCTGGGTTTAAGAGCTATGCTGGAAACAGCATAGCAAGTTTAAATA											Pfkfb3_4	Pfkfb3	318.41	230.361	305.686		243.142	170.193	317.428	283.853		184.751	245.351	267.928	143.001	322.373	244.992	152.398	185.273	150.538
Pgk1_4	ATATATCTTGTGGAAAGGACGAAACACCGGGACTGCACACCGAGCCCATGTTTAAGAGCTATGCTGGAAACAGCATAGCAAGTTTAAATA											Pfkfb3_5	Pfkfb3	347.157	264.275	351.383		503.477	423.348	409.114	210.533		287.035	322.444	328.846	159.274	498.063	575.316	433.231	343.678	349.229
Pgk1_5	ATATATCTTGTGGAAAGGACGAAACACCGAGGTTCTTTTTGGTACCTATGTTTAAGAGCTATGCTGGAAACAGCATAGCAAGTTTAAATA											Pfkfb3_6	Pfkfb3	383.57	297.774	432.275		328.856	599.676	266.989	244.26		328.952	358.499	380.175	220.095	562.669	231.039	333.586	368.911	458.911
Pgk1_6	ATATATCTTGTGGAAAGGACGAAACACCGCTTTTTGGTACCTATGGGCTGTTTAAGAGCTATGCTGGAAACAGCATAGCAAGTTTAAATA											sg_Pfkfb3_11484261	Pfkfb3	449.826	361.051	439.938		232.336	690.375	427.048	347.537		331.458	311.598	377.637	142.798	483.23	388.017	272.731	403.021	353.607
Pik3ca_1	ATATATCTTGTGGAAAGGACGAAACACCGGCGCACTATTTATGACCCAGGTTTAAGAGCTATGCTGGAAACAGCATAGCAAGTTTAAATA											sg_Pfkfb3_11484731	Pfkfb3	624.774	505.803	825.664		577.402	428.95	886.826	453.956		390.459	472.82	710.15	500.808	466.419	432.561	332.552	427.32	473.503
Pik3ca_2	ATATATCTTGTGGAAAGGACGAAACACCGGACCATCTTCGGGTGAACTGGTTTAAGAGCTATGCTGGAAACAGCATAGCAAGTTTAAATA											sg_Pfkfb3_11490313	Pfkfb3	375.905	274.821	432.558		342.119	287.3	475.918	273.588		304.804	358.206	404.43	204.636	306.881	407.337	410.303	360.967	262.652
Pik3ca_3	ATATATCTTGTGGAAAGGACGAAACACCGGGATTCAGTTACTCCCATACGTTTAAGAGCTATGCTGGAAACAGCATAGCAAGTTTAAATA											sg_Pfkfb3_11492633	Pfkfb3	373.988	239.667	344.003		163.569	368.929	460.226	239.652		270.861	270.853	333.923	286.002	599.587	235.332	293.418	507.457	306.913
Pik3ca_4	ATATATCTTGTGGAAAGGACGAAACACCGTGGCATGCTGCCGAATTGCTGTTTAAGAGCTATGCTGGAAACAGCATAGCAAGTTTAAATA											Pfkl_1	Pfkl	430.114	328.586	451.575		316.085	235.016	366.522	400.956		319.156	413.608	411.199	351.705	545.529	634.351	236.355	386.2	453.317
Pik3ca_5	ATATATCTTGTGGAAAGGACGAAACACCGGGATTCGTGGGGGCATCAAGGTTTAAGAGCTATGCTGGAAACAGCATAGCAAGTTTAAATA											Pfkl_2	Pfkl	631.892	527.929	572.771		408.921	371.863	1026.26	632.019		422.808	492.46	581.826	365.944	697.815	615.835	446.851	585.024	941.655
Pik3ca_6	ATATATCTTGTGGAAAGGACGAAACACCGAGTTCACCCGAAGATGGTCGGTTTAAGAGCTATGCTGGAAACAGCATAGCAAGTTTAAATA											Pfkl_3	Pfkl	438.327	369.116	435.113		238.722	468.697	603.696	447.671		324.623	427.678	466.758	361.062	200.412	539.627	420.129	236.206	866.994
Pik3cb_1	ATATATCTTGTGGAAAGGACGAAACACCGACGAGTCAATGTCCATGAGGGTTTAAGAGCTATGCTGGAAACAGCATAGCAAGTTTAAATA											Pfkl_4	Pfkl	402.735	316.385	413.542		389.273	505.777	897.81	464.22		341.253	335.049	394.841	359.435	428.182	356.084	295.142	377.088	582.697
Pik3cb_2	ATATATCTTGTGGAAAGGACGAAACACCGACGGACGGCTCGTGCTCAGGGTTTAAGAGCTATGCTGGAAACAGCATAGCAAGTTTAAATA											Pfkl_5	Pfkl	460.777	345.956	393.674		262.299	482.302	698.297	369.952		307.31	402.762	380.74	472.737	400.164	166.101	477.02	408.862	335.124
Pik3cb_3	ATATATCTTGTGGAAAGGACGAAACACCGTTATTATCCCCCCTTCGATAGTTTAAGAGCTATGCTGGAAACAGCATAGCAAGTTTAAATA											Pfkl_6	Pfkl	310.197	255.59	334.921		154.236	187.799	334.689	219.541		228.945	325.962	263.697	143.204	257.107	601.077	279.971	272.419	454.29
Pik3cb_4	ATATATCTTGTGGAAAGGACGAAACACCGCCAAACTGTACGGACACAGCGTTTAAGAGCTATGCTGGAAACAGCATAGCAAGTTTAAATA											sg_Pfkl_77992466	Pfkl	453.659	376.56	421.489		547.684	378.799	626.337	398.442		418.252	418.298	425.3	337.873	628.265	366.281	528.739	395.311	592.425
Pik3cb_5	ATATATCTTGTGGAAAGGACGAAACACCGTAATTAGCTTACCTTATCGAGTTTAAGAGCTATGCTGGAAACAGCATAGCAAGTTTAAATA											sg_Pfkl_78000713	Pfkl	517.177	439.631	542.401		435.2	580.736	709.505	499.624		403.9	608.833	509.345	152.765	873.176	309.93	560.805	732.448	649.333
Pik3cb_6	ATATATCTTGTGGAAAGGACGAAACACCGATCGACGGATATGGCGCCATGTTTAAGAGCTATGCTGGAAACAGCATAGCAAGTTTAAATA											sg_Pfkl_78001458	Pfkl	605.609	536.2	644.58		430.043	412.944	595.402	692.979		400.938	532.033	611.439	560.612	409.723	592.49	551.15	548.81	359.444
Pik3ip1_1	ATATATCTTGTGGAAAGGACGAAACACCGCTTGCGCGGCCAACCAGTTGGTTTAAGAGCTATGCTGGAAACAGCATAGCAAGTTTAAATA											sg_Pfkl_78005470	Pfkl	190.006	175.77	196.411		42.2429	72.0252	117.242	77.7192		132.127	200.208	211.24	72.2124	165.801	115.654	142.227	156.536	241.25
Pik3ip1_2	ATATATCTTGTGGAAAGGACGAAACACCGCGAGCCCAGTGAGTGTCCGCGTTTAAGAGCTATGCTGGAAACAGCATAGCAAGTTTAAATA											Pfkm_1	Pfkm	398.629	347.196	466.334		324.927	423.348	720.041	380.426		328.268	357.913	344.64	331.974	288.751	389.358	509.258	280.83	419.513
Pik3ip1_3	ATATATCTTGTGGAAAGGACGAAACACCGCTCAACTGGTTGGCCGCGCAGTTTAAGAGCTATGCTGGAAACAGCATAGCAAGTTTAAATA											Pfkm_2	Pfkm	490.072	432.186	581.286		550.632	418.28	598.764	399.28		384.081	514.445	602.979	324.447	466.419	440.611	407.544	663.292	599.964
Pik3ip1_4	ATATATCTTGTGGAAAGGACGAAACACCGTCGTGGGCTACACTTACAAGGTTTAAGAGCTATGCTGGAAACAGCATAGCAAGTTTAAATA											Pfkm_3	Pfkm	560.708	450.59	534.738		441.34	287.567	590.918	432.379		360.845	445.559	462.81	558.375	483.889	429.341	269.11	435.964	510.225
Pik3ip1_5	ATATATCTTGTGGAAAGGACGAAACACCGTGGGCTCGGTGAGCGACTCGGTTTAAGAGCTATGCTGGAAACAGCATAGCAAGTTTAAATA											Pfkm_4	Pfkm	327.992	287.021	366.71		155.709	741.859	396.785	288.252		281.113	286.096	366.074	348.247	419.283	469.86	291.694	404.19	227.631
Pik3ip1_6	ATATATCTTGTGGAAAGGACGAAACACCGACCTGCGAGCCGAAGAGACGGTTTAAGAGCTATGCTGGAAACAGCATAGCAAGTTTAAATA											Pfkm_5	Pfkm	348.252	240.08	384.023		242.16	253.155	299.718	425.885		302.982	319.22	355.921	202.195	398.516	446.514	245.492	451.851	305.697
Pik3r1_1	ATATATCTTGTGGAAAGGACGAAACACCGAAGCGGAGAACCTATTGCGAGTTTAAGAGCTATGCTGGAAACAGCATAGCAAGTTTAAATA											Pfkm_6	Pfkm	458.04	305.012	477.12		350.96	237.683	260.937	282.177		352.188	385.76	417.967	187.142	372.146	434.439	260.146	200.459	460.127
Pik3r1_2	ATATATCTTGTGGAAAGGACGAAACACCGTCCACGTCTTCTCGTCATGGGTTTAAGAGCTATGCTGGAAACAGCATAGCAAGTTTAAATA											sg_Pfkm_98119442	Pfkm	588.087	461.757	594.058		409.167	556.728	531.513	450.185		440.577	567.502	632.31	808.576	576.514	471.201	431.852	351.855	538.679
Pik3r1_3	ATATATCTTGTGGAAAGGACGAAACACCGGAGCAACAGGAAGCGGTCGAGTTTAAGAGCTATGCTGGAAACAGCATAGCAAGTTTAAATA											sg_Pfkm_98123174	Pfkm	367.417	307.286	370.683		191.567	188.333	345.225	332.244		245.575	332.411	326.59	203.822	296.333	290.073	216.357	303.259	80.7411
Pik3r1_4	ATATATCTTGTGGAAAGGACGAAACACCGCGTCTCGCTTCCCTCGCAATGTTTAAGAGCTATGCTGGAAACAGCATAGCAAGTTTAAATA											sg_Pfkm_98125039	Pfkm	407.937	321.762	400.202		244.125	138.982	312.496	340.205		251.953	399.538	485.372	232.91	281.17	315.565	439.782	354.425	496.363
Pik3r1_5	ATATATCTTGTGGAAAGGACGAAACACCGCCACGTCTTCTCGTCATGGTGTTTAAGAGCTATGCTGGAAACAGCATAGCAAGTTTAAATA											sg_Pfkm_98126368	Pfkm	579.052	415.643	506.071		311.173	480.701	481.522	408.707		390.459	524.411	518.37	381.607	542.892	518.16	297.728	462.131	677.058
Pik3r1_6	ATATATCTTGTGGAAAGGACGAAACACCGAAGTCCACTGACGCGGCATCGTTTAAGAGCTATGCTGGAAACAGCATAGCAAGTTTAAATA											Pfkp_1	Pfkp	275.152	200.998	282.979		267.948	205.405	301.063	207.81		171.766	201.967	180.781	198.94	189.864	154.563	199.118	352.556	201.366
Pik3r2_1	ATATATCTTGTGGAAAGGACGAAACACCGGCGACTCAAGTCTCGCATCGGTTTAAGAGCTATGCTGGAAACAGCATAGCAAGTTTAAATA											Pfkp_2	Pfkp	510.606	439.837	586.679		386.817	489.238	709.505	578.6		346.948	412.142	566.597	486.366	412.031	739.539	311.865	224.057	501.227
Pik3r2_2	ATATATCTTGTGGAAAGGACGAAACACCGGGACTTCCCCGGGACATACGGTTTAAGAGCTATGCTGGAAACAGCATAGCAAGTTTAAATA											Pfkp_3	Pfkp	313.756	224.158	359.614		187.146	271.295	264.523	208.019		199.102	180.569	259.467	178.802	193.16	326.299	273.937	287.605	267.272
Pik3r2_3	ATATATCTTGTGGAAAGGACGAAACACCGCGTACCACGTGCGCTCCTCGGTTTAAGAGCTATGCTGGAAACAGCATAGCAAGTTTAAATA											Pfkp_4	Pfkp	383.297	367.875	338.327		254.931	290.235	308.685	363.039		312.778	316.288	366.356	258.337	197.775	213.865	115.678	216.58	77.5795
Pik3r2_4	ATATATCTTGTGGAAAGGACGAAACACCGGAGGCGTACCGGGCACTTCGGTTTAAGAGCTATGCTGGAAACAGCATAGCAAGTTTAAATA											Pfkp_5	Pfkp	620.119	472.096	512.315		374.538	765.334	534.875	360.525		446.272	427.385	619.336	157.85	551.462	605.907	299.452	408.395	778.47
Pik3r2_5	ATATATCTTGTGGAAAGGACGAAACACCGTTGGAGCGCTTCCGGCGAGAGTTTAAGAGCTATGCTGGAAACAGCATAGCAAGTTTAAATA											Pfkp_6	Pfkp	286.377	290.123	383.172		247.563	335.851	368.539	387.549		233.501	347.36	370.868	235.351	289.74	336.496	181.533	371.948	377.44
Pik3r2_6	ATATATCTTGTGGAAAGGACGAAACACCGTTTGGAGCGCTTCCGGCGAGGTTTAAGAGCTATGCTGGAAACAGCATAGCAAGTTTAAATA											sg_Pfkp_6600654	Pfkp	302.531	246.284	306.537		197.461	264.092	559.758	133.233		187.484	223.952	262.851	119.405	233.704	255.994	147.916	127.098	156.861
Pik3r3_1	ATATATCTTGTGGAAAGGACGAAACACCGGCGCGATGTACAATACGGTGGTTTAAGAGCTATGCTGGAAACAGCATAGCAAGTTTAAATA											sg_Pfkp_6603408	Pfkp	464.61	368.909	497.839		357.591	383.334	510.889	268.98		331.458	415.66	410.353	285.188	260.074	430.414	313.071	316.109	507.793
Pik3r3_2	ATATATCTTGTGGAAAGGACGAAACACCGTATCGAGCGCTTTCGCAGAGGTTTAAGAGCTATGCTGGAAACAGCATAGCAAGTTTAAATA											sg_Pfkp_6621010	Pfkp	478.299	296.74	453.846		444.779	360.126	263.851	285.948		281.568	357.327	444.196	421.273	296.662	345.082	469.607	241.346	661.493
Pik3r3_3	ATATATCTTGTGGAAAGGACGAAACACCGATTGTACATCGCGCTGTCAGGTTTAAGAGCTATGCTGGAAACAGCATAGCAAGTTTAAATA											sg_Pfkp_6621985	Pfkp	491.715	372.218	503.232		379.941	496.174	554.378	410.383		364.262	418.591	456.041	182.463	243.263	240.967	364.618	358.864	347.527
Pik3r3_4	ATATATCTTGTGGAAAGGACGAAACACCGTGACAGCGCGATGTACAATAGTTTAAGAGCTATGCTGGAAACAGCATAGCAAGTTTAAATA											Pgam1_1	Pgam1	615.739	480.781	640.89		288.333	206.205	293.666	258.924		394.788	503.892	641.617	211.348	212.938	176.03	115.333	118.921	170.967
Pik3r3_5	ATATATCTTGTGGAAAGGACGAAACACCGTGGACCGCGATGACGCAGACGTTTAAGAGCTATGCTGGAAACAGCATAGCAAGTTTAAATA											Pgam1_2	Pgam1	442.708	384.005	521.965		264.264	260.624	173.285	229.177		354.238	427.971	478.322	107.607	320.725	184.885	86.7152	289.708	247.573
Pik3r3_6	ATATATCTTGTGGAAAGGACGAAACACCGATCGAGCGCTTTCGCAGAGAGTTTAAGAGCTATGCTGGAAACAGCATAGCAAGTTTAAATA											Pgam1_3	Pgam1	415.329	286.814	382.036		218.828	225.145	187.408	243.003		300.476	344.429	397.943	221.112	308.529	278.803	190.498	174.759	305.941
Pik3r4_1	ATATATCTTGTGGAAAGGACGAAACACCGTCAGGTCTTCAAGCAACGCGGTTTAAGAGCTATGCTGGAAACAGCATAGCAAGTTTAAATA											Pgam1_4	Pgam1	390.415	345.129	353.937		12.2799	2.13408	9.19106	46.7153		256.054	309.253	313.052	22.1723	0.659249	10.1968	28.6178	31.3072	0.729588
Pik3r4_2	ATATATCTTGTGGAAAGGACGAAACACCGGCTATTCAGGTCGACAAGCGGTTTAAGAGCTATGCTGGAAACAGCATAGCAAGTTTAAATA											Pgam1_5	Pgam1	429.018	412.128	447.034		40.7693	56.5531	18.6063	68.0829		282.252	418.591	470.143	21.562	26.0403	30.0538	52.7532	28.5035	2.67516
Pik3r4_3	ATATATCTTGTGGAAAGGACGAAACACCGAAGACGCTAACGTTTTGCCAGTTTAAGAGCTATGCTGGAAACAGCATAGCAAGTTTAAATA											Pgam1_6	Pgam1	322.791	278.129	337.191		377.239	129.645	233.139	383.149		268.811	281.113	334.769	132.627	215.575	168.785	235.148	176.862	206.717
Pik3r4_4	ATATATCTTGTGGAAAGGACGAAACACCGACCACCACAACGCGGTAAGGGTTTAAGAGCTATGCTGGAAACAGCATAGCAAGTTTAAATA											sg_Pgam1_41912113	Pgam1	299.245	250.42	269.639		0	23.4749	4.25927	19.6917		215.732	259.714	256.083	1.01708	0.329625	26.5654	0.689584	24.999	0
Pik3r4_5	ATATATCTTGTGGAAAGGACGAAACACCGCCGAGCGCTTCGTTGACGGTGTTTAAGAGCTATGCTGGAAACAGCATAGCAAGTTTAAATA											sg_Pgam1_41912154	Pgam1	463.789	392.069	418.083		5.15757	0.26676	23.5381	8.37943		296.148	417.712	429.249	0.610246	12.5257	1.07335	3.10313	7.47634	0
Pik3r4_6	ATATATCTTGTGGAAAGGACGAAACACCGACAACGCGGTAAGGTGGTGAGTTTAAGAGCTATGCTGGAAACAGCATAGCAAGTTTAAATA											sg_Pgam1_41915741	Pgam1	335.111	328.586	368.98		0.491197	17.6062	1.56921	27.6521		310.5	327.134	384.406	9.76393	0	0.536676	13.4469	31.7744	47.4232
Pkm_1	ATATATCTTGTGGAAAGGACGAAACACCGGCTCCCCTAGATTGCCCGAGGTTTAAGAGCTATGCTGGAAACAGCATAGCAAGTTTAAATA											sg_Pgam1_41915783	Pgam1	263.653	263.654	267.369		20.1391	101.636	21.0722	51.324		175.638	232.746	288.516	22.1723	2.96662	33.8106	7.41303	0.233636	10.9438
Pkm_2	ATATATCTTGTGGAAAGGACGAAACACCGTCAAAAGCCGCAAAGTTGAAGTTTAAGAGCTATGCTGGAAACAGCATAGCAAGTTTAAATA											Pgam2_1	Pgam2	383.297	292.811	411.839		295.946	279.831	325.274	165.494		284.302	363.776	390.893	367.775	482.241	205.815	363.756	450.45	394.464
Pkm_3	ATATATCTTGTGGAAAGGACGAAACACCGCGCCTCCTACCTGCCAGACTGTTTAAGAGCTATGCTGGAAACAGCATAGCAAGTTTAAATA											Pgam2_2	Pgam2	833.944	740.3	891.229		493.653	645.026	835.939	722.097		602.319	760.968	723.123	749.789	531.685	572.633	609.593	654.413	845.592
Pkm_4	ATATATCTTGTGGAAAGGACGAAACACCGACCTCAGCGGTGCCGCTCTAGTTTAAGAGCTATGCTGGAAACAGCATAGCAAGTTTAAATA											Pgam2_3	Pgam2	375.905	303.151	347.977		273.842	390.003	399.699	341.043		241.019	308.374	318.693	333.804	269.633	309.93	311.347	377.322	211.824
Pkm_5	ATATATCTTGTGGAAAGGACGAAACACCGTCCATAGAGCGGCACCGCTGGTTTAAGAGCTATGCTGGAAACAGCATAGCAAGTTTAAATA											Pgam2_4	Pgam2	324.433	260.759	349.68		296.192	229.68	488.471	328.055		282.935	313.064	343.794	332.177	315.121	249.554	172.913	319.146	370.631
Pkm_6	ATATATCTTGTGGAAAGGACGAAACACCGGCCGCTCTATGGATTAAAGCGTTTAAGAGCTATGCTGGAAACAGCATAGCAAGTTTAAATA											Pgam2_5	Pgam2	338.122	306.666	404.175		213.671	368.929	436.912	264.371		245.803	280.82	357.331	175.954	384.342	503.67	374.617	331.062	271.65
Pten_1	ATATATCTTGTGGAAAGGACGAAACACCGATATACATAGCGCCTCTGACGTTTAAGAGCTATGCTGGAAACAGCATAGCAAGTTTAAATA											Pgam2_6	Pgam2	484.596	427.844	564.256		328.365	734.123	598.092	435.311		435.337	548.448	467.04	356.587	503.007	490.522	238.424	446.478	505.118
Pten_2	ATATATCTTGTGGAAAGGACGAAACACCGGAACTTGTCCTCCCGCCGCGGTTTAAGAGCTATGCTGGAAACAGCATAGCAAGTTTAAATA											sg_Pgam2_5803172	Pgam2	325.802	275.648	354.221		179.778	178.996	511.785	262.905		277.695	318.633	342.101	125.1	160.527	368.16	138.434	221.487	221.795
Pten_3	ATATATCTTGTGGAAAGGACGAAACACCGTCACCTGGATTACAGACCCGGTTTAAGAGCTATGCTGGAAACAGCATAGCAAGTTTAAATA											sg_Pgam2_5803460	Pgam2	370.976	283.713	392.538		389.028	515.113	453.725	273.379		293.87	302.218	373.971	350.281	297.981	197.228	329.449	364.004	341.204
Pten_4	ATATATCTTGTGGAAAGGACGAAACACCGCCAATTCAGGACCCACGCGGGTTTAAGAGCTATGCTGGAAACAGCATAGCAAGTTTAAATA											sg_Pgam2_5803520	Pgam2	411.77	382.971	444.763		336.47	187.532	466.278	362.829		289.997	456.698	451.811	300.241	268.644	349.108	452.885	352.089	366.01
Pten_5	ATATATCTTGTGGAAAGGACGAAACACCGGTAAATACGTTCTTCATACCGTTTAAGAGCTATGCTGGAAACAGCATAGCAAGTTTAAATA											sg_Pgam2_5803624	Pgam2	423.543	289.089	397.08		389.519	498.841	574.778	386.501		361.072	342.377	364.664	239.42	397.857	526.211	334.793	354.659	294.51
Pten_6	ATATATCTTGTGGAAAGGACGAAACACCGCAATTCAGGACCCACGCGGCGTTTAAGAGCTATGCTGGAAACAGCATAGCAAGTTTAAATA											Pgam5_1	Pgam5	510.058	338.925	440.222		140.973	229.68	481.522	259.972		270.633	369.638	404.994	243.691	215.575	332.739	246.871	371.013	495.147
Rheb_1	ATATATCTTGTGGAAAGGACGAAACACCGTCCCGGAAGATCGCCATCCTGTTTAAGAGCTATGCTGGAAACAGCATAGCAAGTTTAAATA											Pgam5_2	Pgam5	260.916	155.091	229.335		83.2579	271.295	153.782	120.035		192.268	162.101	192.344	233.928	92.2949	161.271	86.7152	144.387	176.317
Rheb_2	ATATATCTTGTGGAAAGGACGAAACACCGGATGGCGATCTTCCGGGACTGTTTAAGAGCTATGCTGGAAACAGCATAGCAAGTTTAAATA											Pgam5_3	Pgam5	422.174	394.137	457.536		187.392	335.584	336.483	463.592		390.459	451.422	406.686	234.741	441.038	262.703	201.703	255.364	355.552
Rheb_3	ATATATCTTGTGGAAAGGACGAAACACCGTCAACTTGGTGAACGCTGCAGTTTAAGAGCTATGCTGGAAACAGCATAGCAAGTTTAAATA											Pgam5_4	Pgam5	367.691	259.932	313.349		104.134	113.906	144.591	152.715		220.972	287.855	318.975	225.181	254.141	176.835	178.258	273.587	231.279
Rheb_4	ATATATCTTGTGGAAAGGACGAAACACCGGTTCTCTATGGTTGGATCGTGTTTAAGAGCTATGCTGGAAACAGCATAGCAAGTTTAAATA											Pgam5_5	Pgam5	596.3	399.307	554.606		226.933	334.25	265.868	303.754		462.446	497.15	529.651	174.327	202.39	413.509	251.698	304.895	266.056
Rheb_5	ATATATCTTGTGGAAAGGACGAAACACCGGTCCCGGAAGATCGCCATCCGTTTAAGAGCTATGCTGGAAACAGCATAGCAAGTTTAAATA											Pgam5_6	Pgam5	810.125	608.369	840.14		387.309	627.686	779.447	578.6		632.845	735.466	817.321	502.232	602.554	781.937	302.9	592.967	436.78
Rheb_6	ATATATCTTGTGGAAAGGACGAAACACCGATCTTCCGGGACTTGGACTGGTTTAAGAGCTATGCTGGAAACAGCATAGCAAGTTTAAATA											sg_Pgam5_110265798	Pgam5	399.997	363.946	442.209		237.494	680.505	154.006	160.676		296.831	383.415	417.403	280.103	310.177	133.096	174.81	243.448	302.049
Rictor_1	ATATATCTTGTGGAAAGGACGAAACACCGGTCCCGCTCGATCTGACCCGGTTTAAGAGCTATGCTGGAAACAGCATAGCAAGTTTAAATA											sg_Pgam5_110267096	Pgam5	461.599	352.987	454.697		250.019	270.761	344.104	393.624		313.461	349.998	394.559	126.931	297.981	303.758	172.051	256.999	250.005
Rictor_2	ATATATCTTGTGGAAAGGACGAAACACCGCATTGCGACATTCCGCTCGTGTTTAAGAGCTATGCTGGAAACAGCATAGCAAGTTTAAATA											sg_Pgam5_110267199	Pgam5	506.225	330.86	419.502		261.071	217.143	274.163	345.023		307.994	415.953	405.84	211.348	257.107	189.447	246.871	266.345	197.962
Rictor_3	ATATATCTTGTGGAAAGGACGAAACACCGGATCTGACCCGAGGTAACGCGTTTAAGAGCTATGCTGGAAACAGCATAGCAAGTTTAAATA											sg_Pgam5_110269745	Pgam5	522.652	409.44	593.774		226.687	218.743	262.954	197.755		413.923	460.509	568.853	234.334	162.505	319.054	306.693	167.283	223.983
Rictor_4	ATATATCTTGTGGAAAGGACGAAACACCGCGGGCTTACCTCGTATTCGGGTTTAAGAGCTATGCTGGAAACAGCATAGCAAGTTTAAATA											Pgk1_1	Pgk1	398.902	331.894	354.789		79.3283	109.372	84.0646	10.8933		364.034	341.498	329.692	62.6519	26.6996	29.5172	89.8184	61.2125	51.0711
Rictor_5	ATATATCTTGTGGAAAGGACGAAACACCGCGATCTGACCCGAGGTAACGGTTTAAGAGCTATGCTGGAAACAGCATAGCAAGTTTAAATA											Pgk1_2	Pgk1	384.666	325.277	444.479		22.5951	0	16.1404	16.3399		250.359	259.128	361.279	35.8011	38.8957	85.8681	4.3099	34.8117	41.5865
Rictor_6	ATATATCTTGTGGAAAGGACGAAACACCGCATCCGTCACAACGGGCAGAGTTTAAGAGCTATGCTGGAAACAGCATAGCAAGTTTAAATA											Pgk1_3	Pgk1	526.212	430.325	531.615		10.8063	9.87012	5.38014	5.02766		439.893	504.185	527.677	14.6459	78.4507	37.0306	10.3438	15.6536	16.2941
Rps6kb1_1	ATATATCTTGTGGAAAGGACGAAACACCGATTTATGCCTTTCAGACCGGGTTTAAGAGCTATGCTGGAAACAGCATAGCAAGTTTAAATA											Pgk1_4	Pgk1	673.507	524.207	669.557		5.40316	50.9511	22.6414	61.7983		557.897	588.021	654.308	32.7499	6.59249	11.5385	24.9974	31.3072	55.6919
Rps6kb1_2	ATATATCTTGTGGAAAGGACGAAACACCGCCGTCGTCGCCTCATGGGCCGTTTAAGAGCTATGCTGGAAACAGCATAGCAAGTTTAAATA											Pgk1_5	Pgk1	288.02	215.059	255.448		142.201	168.592	375.489	105.162		197.508	219.262	250.442	141.577	199.093	412.972	132.745	209.104	248.06
Rps6kb1_3	ATATATCTTGTGGAAAGGACGAAACACCGCTGCCCTCCTATTCGTAAGAGTTTAAGAGCTATGCTGGAAACAGCATAGCAAGTTTAAATA											Pgk1_6	Pgk1	297.329	229.121	308.808		84.7314	35.2123	74.4252	70.5967		145.568	251.506	312.77	62.2451	48.4548	0	68.0965	54.9044	13.1326
Rps6kb1_4	ATATATCTTGTGGAAAGGACGAAACACCGATGCCATCTTACGAATAGGAGTTTAAGAGCTATGCTGGAAACAGCATAGCAAGTTTAAATA											Pgk1_7	Pgk1	349.895	273.787	368.129		2.21039	26.9428	12.7778	16.5494		263.799	349.705	341.537	4.88197	28.0181	26.0288	3.62032	35.5126	19.2125
Rps6kb1_5	ATATATCTTGTGGAAAGGACGAAACACCGGCAGATGCCATCTTACGAATGTTTAAGAGCTATGCTGGAAACAGCATAGCAAGTTTAAATA											Pgk1_8	Pgk1	516.355	348.644	498.975		104.871	105.637	112.759	72.6916		346.948	376.087	448.709	25.4269	181.953	44.5441	177.051	88.3143	61.5286
Rps6kb1_6	ATATATCTTGTGGAAAGGACGAAACACCGCTACTTCGGGTACTTGGTAAGTTTAAGAGCTATGCTGGAAACAGCATAGCAAGTTTAAATA											sg_Pgk1_106194632	Pgk1	382.475	353.814	444.479		56.242	21.074	37.2126	15.9209		279.29	327.134	432.915	8.34003	13.185	27.9071	12.7573	28.0363	6.0799
Rptor_1	ATATATCTTGTGGAAAGGACGAAACACCGCGATCCGTGTCTACGACAGGGTTTAAGAGCTATGCTGGAAACAGCATAGCAAGTTTAAATA											sg_Pgk1_106194728	Pgk1	364.679	276.682	310.795		18.6655	6.13548	7.84603	3.14229		205.025	244.764	272.722	12.6117	7.58137	62.5227	27.0662	6.77543	24.5628
Rptor_2	ATATATCTTGTGGAAAGGACGAAACACCGGACGGCTCGGATGTTCCCATGTTTAAGAGCTATGCTGGAAACAGCATAGCAAGTTTAAATA											Pik3ca_1	Pik3ca	313.208	224.985	298.023		61.8908	125.911	28.0215	20.3201		188.623	260.3	234.366	24.003	53.0696	27.3705	52.4084	54.6707	19.4557
Rptor_3	ATATATCTTGTGGAAAGGACGAAACACCGATACGACCTGCAGACGTGGAGTTTAAGAGCTATGCTGGAAACAGCATAGCAAGTTTAAATA											Pik3ca_2	Pik3ca	410.401	372.838	374.373		35.8574	144.317	290.303	110.399		308.449	321.272	317.001	223.147	237.659	39.1773	54.9944	170.788	144.458
Rptor_4	ATATATCTTGTGGAAAGGACGAAACACCGGCGGTGACCCTGGTGTACCGGTTTAAGAGCTATGCTGGAAACAGCATAGCAAGTTTAAATA											Pik3ca_3	Pik3ca	284.461	230.361	298.306		46.6637	127.511	49.3179	69.5493		184.751	225.711	274.414	55.9392	1.3185	30.0538	87.5772	58.4089	9.72784
Rptor_5	ATATATCTTGTGGAAAGGACGAAACACCGGGTGCGGTGTCTCACCCCGAGTTTAAGAGCTATGCTGGAAACAGCATAGCAAGTTTAAATA											Pik3ca_4	Pik3ca	329.909	279.784	393.674		12.2799	24.0084	57.6123	64.1026		207.303	270.267	329.128	10.3742	0.988874	33.2739	38.2719	6.07453	0.729588
Rptor_6	ATATATCTTGTGGAAAGGACGAAACACCGGCGGCGAGGACTCACCTATGGTTTAAGAGCTATGCTGGAAACAGCATAGCAAGTTTAAATA											Pik3ca_5	Pik3ca	302.531	262.62	323.851		227.179	53.6187	64.5616	159.209		227.578	302.218	338.435	78.5183	68.8916	33.5422	48.4433	60.7453	94.8464
Slc16a1_1	ATATATCTTGTGGAAAGGACGAAACACCGTGGCGTGATCCTCATCATCGGTTTAAGAGCTATGCTGGAAACAGCATAGCAAGTTTAAATA											Pik3ca_6	Pik3ca	404.378	324.657	450.44		147.113	285.967	329.309	189.166		297.742	301.925	322.359	160.698	76.8025	186.763	107.92	167.517	115.518
Slc16a1_2	ATATATCTTGTGGAAAGGACGAAACACCGACTGGCCCTCCAATCGCAGGGTTTAAGAGCTATGCTGGAAACAGCATAGCAAGTTTAAATA											sg_Pik3ca_32437227	Pik3ca	392.605	330.447	380.617		15.4727	125.911	94.1524	110.818		285.669	290.2	364.664	63.8724	104.821	82.9164	81.0262	37.6153	44.0185
Slc16a1_3	ATATATCTTGTGGAAAGGACGAAACACCGAGCCGTCCAGTAATGATCGCGTTTAAGAGCTATGCTGGAAACAGCATAGCAAGTTTAAATA											sg_Pik3ca_32440702	Pik3ca	348.252	295.913	322.716		7.12235	18.1397	90.5656	39.5928		237.602	236.264	269.62	14.0357	68.2323	59.0343	37.5824	41.5871	52.2871
Slc16a1_4	ATATATCTTGTGGAAAGGACGAAACACCGCCTTTGTCTACAACCTACGTGTTTAAGAGCTATGCTGGAAACAGCATAGCAAGTTTAAATA											sg_Pik3ca_32443678	Pik3ca	439.696	303.357	363.587		42.9797	154.721	153.558	88.403		305.488	370.811	331.102	10.1708	22.4145	103.578	60.8558	38.0826	65.9061
Slc16a1_5	ATATATCTTGTGGAAAGGACGAAACACCGACTTGTCGCTGTTTACCCATGTTTAAGAGCTATGCTGGAAACAGCATAGCAAGTTTAAATA											sg_Pik3ca_32443945	Pik3ca	347.157	293.638	393.106		15.2271	112.839	168.129	76.6718		300.476	321.565	353.665	21.9688	86.032	430.951	78.0954	92.2861	35.5066
Slc16a1_6	ATATATCTTGTGGAAAGGACGAAACACCGGGATCCCTGATGAGACCAATGTTTAAGAGCTATGCTGGAAACAGCATAGCAAGTTTAAATA											Pik3cb_1	Pik3cb	513.618	367.255	454.697		356.854	280.365	583.969	265		389.548	443.214	534.163	347.23	488.174	790.792	479.778	592.266	777.984
Slc16a3_1	ATATATCTTGTGGAAAGGACGAAACACCGTATGGGTGTACCCGACACAAGTTTAAGAGCTATGCTGGAAACAGCATAGCAAGTTTAAATA											Pik3cb_2	Pik3cb	570.291	506.423	644.012		265.737	467.63	613.784	495.015		451.739	539.068	564.059	446.09	502.018	620.397	710.444	669.833	314.452
Slc16a3_2	ATATATCTTGTGGAAAGGACGAAACACCGCTCATCGGACCCCCGTCAGGGTTTAAGAGCTATGCTGGAAACAGCATAGCAAGTTTAAATA											Pik3cb_3	Pik3cb	242.298	193.967	221.672		329.839	80.2947	283.13	390.272		175.866	167.378	193.754	221.316	75.484	175.493	164.811	206.534	191.152
Slc16a3_3	ATATATCTTGTGGAAAGGACGAAACACCGAAGCGTCGCCCTATTGCCAAGTTTAAGAGCTATGCTGGAAACAGCATAGCAAGTTTAAATA											Pik3cb_4	Pik3cb	519.915	437.356	537.86		233.318	566.065	704.798	278.407		425.542	447.318	555.598	363.706	540.255	369.77	513.051	571.706	629.878
Slc16a3_4	ATATATCTTGTGGAAAGGACGAAACACCGCCGGCATCAAGGCCCCCGATGTTTAAGAGCTATGCTGGAAACAGCATAGCAAGTTTAAATA											Pik3cb_5	Pik3cb	326.897	282.058	342.868		366.187	265.96	443.189	294.537		265.394	324.789	307.694	294.138	290.07	315.834	136.365	340.173	335.124
Slc16a3_5	ATATATCTTGTGGAAAGGACGAAACACCGAGGCGGCCACGGCATAGATGGTTTAAGAGCTATGCTGGAAACAGCATAGCAAGTTTAAATA											Pik3cb_6	Pik3cb	519.367	409.44	506.638		361.03	551.393	451.035	355.916		420.985	439.697	511.883	481.077	540.914	358.768	313.071	504.419	817.382
Slc16a3_6	ATATATCTTGTGGAAAGGACGAAACACCGCGGCTTCCTCATCTATGCCGGTTTAAGAGCTATGCTGGAAACAGCATAGCAAGTTTAAATA											Pik3cb_7	Pik3cb	568.1	442.526	486.202		403.273	501.242	513.803	367.019		477.937	452.301	460.554	412.323	559.373	275.583	410.648	530.82	633.525
Slc2a1_1	ATATATCTTGTGGAAAGGACGAAACACCGCCTGCTCATCAATCGTAACGGTTTAAGAGCTATGCTGGAAACAGCATAGCAAGTTTAAATA											sg_Pik3cb_99062861	Pik3cb	336.48	280.404	323.567		226.687	229.947	476.142	298.308		185.206	282.578	316.155	222.129	211.619	275.046	330.828	280.363	325.639
Slc2a1_2	ATATATCTTGTGGAAAGGACGAAACACCGCGGCTCCGGTATCGTCAACAGTTTAAGAGCTATGCTGGAAACAGCATAGCAAGTTTAAATA											sg_Pik3cb_99070248	Pik3cb	367.417	350.505	361.601		215.635	227.546	515.372	272.541		261.066	308.081	334.769	159.884	317.758	415.924	228.597	247.42	123.787
Slc2a1_3	ATATATCTTGTGGAAAGGACGAAACACCGGTTGACGATACCGGAGCCGAGTTTAAGAGCTATGCTGGAAACAGCATAGCAAGTTTAAATA											sg_Pik3cb_99090282	Pik3cb	501.571	372.425	487.338		169.217	420.947	614.905	301.241		336.925	464.906	479.732	385.879	268.974	485.96	317.898	258.401	482.987
Slc2a1_4	ATATATCTTGTGGAAAGGACGAAACACCGAAGCGATCTCATCGAAGGTTGTTTAAGAGCTATGCTGGAAACAGCATAGCAAGTTTAAATA											Pik3ip1_1	Pik3ip1	154.961	111.872	176.543		166.516	80.5615	192.116	47.3438		91.578	122.529	105.479	61.6348	143.716	117.8	47.0641	126.397	181.667
Slc2a1_5	ATATATCTTGTGGAAAGGACGAAACACCGGACGATACCGGAGCCGATGGGTTTAAGAGCTATGCTGGAAACAGCATAGCAAGTTTAAATA											Pik3ip1_2	Pik3ip1	592.193	449.763	627.55		297.174	474.833	740.217	358.221		488.872	498.323	454.631	299.834	364.565	235.332	490.639	333.632	449.426
Slc2a1_6	ATATATCTTGTGGAAAGGACGAAACACCGGAAGGCCGTGTTGACGATACGTTTAAGAGCTATGCTGGAAACAGCATAGCAAGTTTAAATA											Pik3ip1_3	Pik3ip1	540.448	405.304	472.862		158.411	507.377	740.889	352.984		322.345	510.634	417.685	239.42	529.707	279.071	346.861	453.019	415.135
Srebf1_1	ATATATCTTGTGGAAAGGACGAAACACCGAATGCCCCAGCCGAAAAGCGGTTTAAGAGCTATGCTGGAAACAGCATAGCAAGTTTAAATA											Pik3ip1_4	Pik3ip1	427.102	307.286	430.288		268.93	343.053	330.654	228.549		353.327	392.796	352.255	160.495	348.413	269.68	342.379	415.404	249.519
Srebf1_2	ATATATCTTGTGGAAAGGACGAAACACCGCTCGGTGTGCTCCCGCCATGGTTTAAGAGCTATGCTGGAAACAGCATAGCAAGTTTAAATA											Pik3ip1_5	Pik3ip1	578.778	367.875	486.486		246.09	338.785	551.016	433.217		350.366	461.681	430.659	397.27	517.84	399.287	307.21	549.511	607.747
Srebf1_3	ATATATCTTGTGGAAAGGACGAAACACCGTCGGTGTGCTCCCGCCATGTGTTTAAGAGCTATGCTGGAAACAGCATAGCAAGTTTAAATA											Pik3ip1_6	Pik3ip1	536.342	440.664	486.77		474.496	195.268	358.452	386.711		394.56	387.812	416.557	454.633	388.298	657.964	491.329	376.387	382.061
Srebf1_4	ATATATCTTGTGGAAAGGACGAAACACCGTGGCGATCACCGGCTACTGCGTTTAAGAGCTATGCTGGAAACAGCATAGCAAGTTTAAATA											Pik3ip1_7	Pik3ip1	459.408	350.712	535.021		371.345	341.186	399.251	421.485		349.454	371.104	409.224	425.341	392.253	445.441	429.611	348.584	591.696
Srebf1_5	ATATATCTTGTGGAAAGGACGAAACACCGCAGCATAGGGGGCGTCAAACGTTTAAGAGCTATGCTGGAAACAGCATAGCAAGTTTAAATA											sg_Pik3ip1_3332152	Pik3ip1	513.344	381.316	485.919		340.891	537.788	429.738	367.019		428.047	419.47	506.243	249.794	437.742	624.154	459.436	280.363	350.445
Srebf1_6	ATATATCTTGTGGAAAGGACGAAACACCGTGTTTGACGCCCCCTATGCTGTTTAAGAGCTATGCTGGAAACAGCATAGCAAGTTTAAATA											sg_Pik3ip1_3332198	Pik3ip1	455.302	376.56	482.229		353.907	512.979	507.302	391.948		315.511	377.846	418.813	209.721	335.888	704.655	166.707	389.704	275.541
Srebf2_1	ATATATCTTGTGGAAAGGACGAAACACCGCTTCAGCGTGGTCAACACAAGTTTAAGAGCTATGCTGGAAACAGCATAGCAAGTTTAAATA											sg_Pik3ip1_3333341	Pik3ip1	481.037	409.44	503.232		325.909	253.422	531.513	208.019		390.232	405.986	445.606	303.496	272.27	390.432	346.861	298.119	298.158
Srebf2_2	ATATATCTTGTGGAAAGGACGAAACACCGAGCGACCGTCTGTACCGTGGGTTTAAGAGCTATGCTGGAAACAGCATAGCAAGTTTAAATA											Pik3r1_1	Pik3r1	317.589	231.602	270.775		143.921	200.603	165.663	79.1856		240.335	244.471	321.795	115.133	134.157	188.105	87.922	40.419	39.3977
Srebf2_3	ATATATCTTGTGGAAAGGACGAAACACCGGCCCCGATGTCATCTGCCGGGTTTAAGAGCTATGCTGGAAACAGCATAGCAAGTTTAAATA											Pik3r1_2	Pik3r1	340.586	260.346	329.528		135.816	170.46	137.193	187.071		244.891	283.458	250.16	95.6052	228.76	248.481	50.3397	116.584	180.938
Srebf2_4	ATATATCTTGTGGAAAGGACGAAACACCGCGACCGTCTGTACCGTGGCGGTTTAAGAGCTATGCTGGAAACAGCATAGCAAGTTTAAATA											Pik3r1_3	Pik3r1	472.002	365.187	513.45		252.721	216.342	623.872	205.715		393.876	338.566	514.139	444.056	458.178	295.172	309.451	292.745	390.329
Srebf2_5	ATATATCTTGTGGAAAGGACGAAACACCGAAGCCTCGTGACGTCCCCGCGTTTAAGAGCTATGCTGGAAACAGCATAGCAAGTTTAAATA											Pik3r1_4	Pik3r1	378.369	299.635	326.406		100.941	205.138	72.856	65.1501		219.833	262.645	287.106	62.4485	78.7803	138.194	56.7183	122.191	73.202
Srebf2_6	ATATATCTTGTGGAAAGGACGAAACACCGCGACAAAATCATAGAGTTGAGTTTAAGAGCTATGCTGGAAACAGCATAGCAAGTTTAAATA											Pik3r1_5	Pik3r1	521.01	362.706	493.014		170.691	346.788	368.315	156.905		333.964	455.526	461.4	383.031	290.729	225.672	143.089	212.842	129.867
Tbc1d7_1	ATATATCTTGTGGAAAGGACGAAACACCGGATGAAGCGGACGACTGTCAGTTTAAGAGCTATGCTGGAAACAGCATAGCAAGTTTAAATA											Pik3r1_6	Pik3r1	619.572	424.328	638.903		372.327	765.068	422.565	407.659		443.083	509.755	566.033	387.506	563.329	273.973	357.205	515.867	477.15
Tbc1d7_2	ATATATCTTGTGGAAAGGACGAAACACCGCCAACGCGCGATACATGGATGTTTAAGAGCTATGCTGGAAACAGCATAGCAAGTTTAAATA											sg_Pik3r1_101689080	Pik3r1	335.658	262.62	363.02		314.12	339.052	339.621	190.213		258.332	278.181	292.182	299.224	528.718	196.96	183.947	232	107.493
Tbc1d7_3	ATATATCTTGTGGAAAGGACGAAACACCGACCAACGCGCGATACATGGAGTTTAAGAGCTATGCTGGAAACAGCATAGCAAGTTTAAATA											sg_Pik3r1_101701735	Pik3r1	382.475	318.453	358.478		379.941	601.01	339.173	342.719		220.061	373.449	398.225	191.414	265.348	333.812	294.108	285.736	210.851
Tbc1d7_4	ATATATCTTGTGGAAAGGACGAAACACCGCCATACCAACGCGCGATACAGTTTAAGAGCTATGCTGGAAACAGCATAGCAAGTTTAAATA											sg_Pik3r1_101709689	Pik3r1	289.937	273.994	322.716		283.175	266.493	361.142	245.098		218.922	333.583	293.874	161.105	252.163	323.884	106.713	240.411	243.196
Tbc1d7_5	ATATATCTTGTGGAAAGGACGAAACACCGGTCGATGGCCTTGCTCACGAGTTTAAGAGCTATGCTGGAAACAGCATAGCAAGTTTAAATA											sg_Pik3r1_101757473	Pik3r1	330.183	327.758	353.37		389.273	292.902	611.542	359.478		293.186	305.443	414.019	228.232	241.615	282.023	132.745	323.585	173.156
Tbc1d7_6	ATATATCTTGTGGAAAGGACGAAACACCGACGCTTTACCTCAGCTGGTGGTTTAAGAGCTATGCTGGAAACAGCATAGCAAGTTTAAATA											Pik3r2_1	Pik3r2	484.323	350.298	526.223		293.981	358.792	538.014	421.904		333.28	424.454	520.344	362.079	363.576	527.016	290.315	348.351	675.355
Tpi1_1	ATATATCTTGTGGAAAGGACGAAACACCGCACGACCTTCTCGGTGATGCGTTTAAGAGCTATGCTGGAAACAGCATAGCAAGTTTAAATA											Pik3r2_2	Pik3r2	224.776	246.284	305.97		134.342	87.4973	258.695	246.565		222.339	193.466	228.726	280.306	191.182	220.574	317.554	212.375	385.466
Tpi1_2	ATATATCTTGTGGAAAGGACGAAACACCGCGGCACGTTGGCTGCGTTCAGTTTAAGAGCTATGCTGGAAACAGCATAGCAAGTTTAAATA											Pik3r2_3	Pik3r2	724.704	575.697	760.951		397.378	834.425	556.62	541.102		605.736	648.113	785.734	617.976	518.829	526.479	402.028	790.623	619.42
Tpi1_3	ATATATCTTGTGGAAAGGACGAAACACCGGCCAACGTGCCGGCAGGCACGTTTAAGAGCTATGCTGGAAACAGCATAGCAAGTTTAAATA											Pik3r2_4	Pik3r2	493.631	413.575	556.876		362.012	826.956	415.84	301.241		367.223	480.735	484.808	333.601	399.175	436.049	241.182	370.546	360.903
Tpi1_4	ATATATCTTGTGGAAAGGACGAAACACCGTCGGGGTGATCGCCTGCATCGTTTAAGAGCTATGCTGGAAACAGCATAGCAAGTTTAAATA											Pik3r2_5	Pik3r2	488.977	367.668	500.394		469.339	223.545	402.838	228.549		324.851	376.673	447.298	401.135	344.458	239.089	476.848	429.422	537.22
Tpi1_5	ATATATCTTGTGGAAAGGACGAAACACCGAGAGATACCTGCGATGACCTGTTTAAGAGCTATGCTGGAAACAGCATAGCAAGTTTAAATA											Pik3r2_6	Pik3r2	450.647	321.348	521.114		381.169	287.034	537.565	312.553		341.709	395.434	513.857	236.572	291.059	364.403	259.629	365.406	298.645
Tpi1_6	ATATATCTTGTGGAAAGGACGAAACACCGTCTGATCTCGTCCTCAGAGGGTTTAAGAGCTATGCTGGAAACAGCATAGCAAGTTTAAATA											sg_Pik3r2_70770392	Pik3r2	288.568	220.229	279.006		63.61	66.1565	199.738	124.435		233.501	258.835	329.128	193.651	214.586	232.649	114.471	165.414	233.711
Tsc1_1	ATATATCTTGTGGAAAGGACGAAACACCGGATCCTGTAGTTCCTCGAGGGTTTAAGAGCTATGCTGGAAACAGCATAGCAAGTTTAAATA											sg_Pik3r2_70770654	Pik3r2	429.566	361.672	414.961		176.831	215.009	714.213	295.165		322.573	353.809	375.381	226.401	368.191	362.524	202.221	147.658	651.036
Tsc1_2	ATATATCTTGTGGAAAGGACGAAACACCGGCGGATCCTGTAGTTCCTCGGTTTAAGAGCTATGCTGGAAACAGCATAGCAAGTTTAAATA											sg_Pik3r2_70772223	Pik3r2	487.882	390.208	474.565		220.302	518.581	636.649	376.236		357.2	392.502	422.762	438.563	362.587	447.051	307.555	371.948	469.611
Tsc1_3	ATATATCTTGTGGAAAGGACGAAACACCGGGATCCTGTAGTTCCTCGAGGTTTAAGAGCTATGCTGGAAACAGCATAGCAAGTTTAAATA											sg_Pik3r2_70774763	Pik3r2	442.981	359.811	440.222		236.511	447.09	493.627	206.762		353.327	464.026	480.014	447.92	183.601	382.113	435.473	642.498	649.09
Tsc1_4	ATATATCTTGTGGAAAGGACGAAACACCGCCACACGATAAGGTGAGTACGTTTAAGAGCTATGCTGGAAACAGCATAGCAAGTTTAAATA											Pik3r3_1	Pik3r3	417.52	356.088	407.865		282.929	315.31	651.893	289.928		324.623	346.774	391.739	186.328	352.698	488.375	305.486	312.371	485.419
Tsc1_5	ATATATCTTGTGGAAAGGACGAAACACCGCACCGTACTTGCAGCGGCTCGTTTAAGAGCTATGCTGGAAACAGCATAGCAAGTTTAAATA											Pik3r3_2	Pik3r3	362.215	248.352	294.333		146.622	513.78	397.682	247.403		301.159	326.255	363.818	320.989	272.929	507.964	227.218	327.324	277
Tsc1_6	ATATATCTTGTGGAAAGGACGAAACACCGGCAAAGGTTCCGTTACTCTGGTTTAAGAGCTATGCTGGAAACAGCATAGCAAGTTTAAATA											Pik3r3_3	Pik3r3	445.172	375.32	524.52		404.255	453.492	333.568	241.956		337.153	378.139	409.506	356.994	423.897	535.334	347.206	562.595	820.057
Tsc2_1	ATATATCTTGTGGAAAGGACGAAACACCGGCCCATCCTATTGCCCAATGGTTTAAGAGCTATGCTGGAAACAGCATAGCAAGTTTAAATA											Pik3r3_4	Pik3r3	454.48	375.113	547.226		463.444	510.579	601.006	406.821		363.123	431.196	488.757	431.647	531.355	499.377	366.687	560.258	587.318
Tsc2_2	ATATATCTTGTGGAAAGGACGAAACACCGTCTCATACACTCGAGTGGCGGTTTAAGAGCTATGCTGGAAACAGCATAGCAAGTTTAAATA											Pik3r3_5	Pik3r3	717.586	635.665	734.838		532.949	1721.67	613.56	763.157		455.384	733.121	838.191	434.292	666.501	537.481	743.717	807.678	690.19
Tsc2_3	ATATATCTTGTGGAAAGGACGAAACACCGCATTAAGCGTCTCCGCCAGAGTTTAAGAGCTATGCTGGAAACAGCATAGCAAGTTTAAATA											Pik3r3_6	Pik3r3	446.814	337.271	467.186		208.759	377.465	799.174	274.426		313.689	437.058	457.733	462.77	276.225	525.674	329.621	382.462	467.179
Tsc2_4	ATATATCTTGTGGAAAGGACGAAACACCGGGTATTGGCGCGTCCCTGCGGTTTAAGAGCTATGCTGGAAACAGCATAGCAAGTTTAAATA											Pik3r3_7	Pik3r3	459.956	364.153	448.737		234.055	424.949	442.292	281.13		388.181	394.847	431.223	238.81	402.472	404.654	289.281	409.33	880.856
Tsc2_5	ATATATCTTGTGGAAAGGACGAAACACCGTCATTCGGATGCGATTGTTGGTTTAAGAGCTATGCTGGAAACAGCATAGCAAGTTTAAATA											sg_Pik3r3_116259564	Pik3r3	334.837	305.632	338.327		259.598	589.273	334.241	283.225		272.228	240.661	307.976	333.601	357.643	414.85	296.866	290.175	681.921
Tsc2_6	ATATATCTTGTGGAAAGGACGAAACACCGTCTGGCGGAGACGCTTAATGGTTTAAGAGCTATGCTGGAAACAGCATAGCAAGTTTAAATA											sg_Pik3r3_116270827	Pik3r3	318.684	257.451	258.002		221.775	204.605	429.066	179.739		178.6	270.56	273.85	137.712	184.26	230.771	102.92	191.114	97.7648
Vhl_1	ATATATCTTGTGGAAAGGACGAAACACCGCGTTCCAATAATGCCCCGGAGTTTAAGAGCTATGCTGGAAACAGCATAGCAAGTTTAAATA											sg_Pik3r3_116270899	Pik3r3	525.116	390.002	501.245		490.706	330.782	750.977	342.928		431.237	416.832	501.166	394.626	581.128	360.109	442.886	475.215	637.173
Vhl_2	ATATATCTTGTGGAAAGGACGAAACACCGCCGATCTTACCACCGGGCACGTTTAAGAGCTATGCTGGAAACAGCATAGCAAGTTTAAATA											Pik3r4_1	Pik3r4	444.898	388.968	415.529		0.491197	12.8045	9.19106	33.5177		363.578	394.554	436.299	4.67855	24.3922	48.8375	4.82709	79.4361	62.5014
Vhl_3	ATATATCTTGTGGAAAGGACGAAACACCGACAAAGGCAGCACGACGCGCGTTTAAGAGCTATGCTGGAAACAGCATAGCAAGTTTAAATA											Pik3r4_2	Pik3r4	444.624	293.638	411.839		1.71919	31.4777	12.3295	87.7745		286.124	378.432	351.973	95.1983	92.9542	66.8161	150.502	73.3616	66.3925
Vhl_4	ATATATCTTGTGGAAAGGACGAAACACCGCGGTGCCCGGTGGTAAGATCGTTTAAGAGCTATGCTGGAAACAGCATAGCAAGTTTAAATA											Pik3r4_3	Pik3r4	659.27	450.383	626.983		384.116	833.091	685.519	566.031		416.885	518.842	556.726	418.629	567.284	580.415	582.699	746.933	969.865
Vhl_5	ATATATCTTGTGGAAAGGACGAAACACCGCACAAAGGCAGCACGACGCGGTTTAAGAGCTATGCTGGAAACAGCATAGCAAGTTTAAATA											Pik3r4_4	Pik3r4	776.723	585.623	752.72		164.551	213.141	385.352	273.798		585.233	637.853	679.973	103.132	143.387	221.11	197.738	217.515	196.016
Vhl_6	ATATATCTTGTGGAAAGGACGAAACACCGCGCGCGTCGTGCTGCCTTTGGTTTAAGAGCTATGCTGGAAACAGCATAGCAAGTTTAAATA											Pik3r4_5	Pik3r4	425.186	423.294	490.176		138.026	331.049	368.988	289.719		360.845	404.521	485.654	201.585	156.572	383.186	166.707	302.792	299.131
sg_Rplp0_115560974	ATATATCTTGTGGAAAGGACGAAACACCGGCATATCCCGAATCTCAGTGGTTTAAGAGCTATGCTGGAAACAGCATAGCAAGTTTAAATA											Pik3r4_6	Pik3r4	609.168	445.627	722.634		111.256	548.458	367.194	381.055		433.287	575.416	606.927	429.206	450.267	298.123	236.7	362.135	865.048
sg_Rplp0_115560881	ATATATCTTGTGGAAAGGACGAAACACCGATGATGCGCAAGGCTATCAGGTTTAAGAGCTATGCTGGAAACAGCATAGCAAGTTTAAATA											sg_Pik3r4_105644569	Pik3r4	319.505	257.864	336.624		1.47359	1.06704	17.0371	10.0553		238.057	251.8	308.258	10.3742	17.4701	0	0.517188	6.5418	0
sg_Rplp0_115561333	ATATATCTTGTGGAAAGGACGAAACACCGATCAGCTGCACATCACTCTGGTTTAAGAGCTATGCTGGAAACAGCATAGCAAGTTTAAATA											sg_Pik3r4_105644868	Pik3r4	281.175	194.38	277.019		50.1021	139.249	165.439	107.466		210.721	260.007	214.624	201.585	22.7441	211.45	57.5803	97.1924	68.3381
sg_Rplp0_115560827	ATATATCTTGTGGAAAGGACGAAACACCGCAGATCCGCATGTCGCTCCGGTTTAAGAGCTATGCTGGAAACAGCATAGCAAGTTTAAATA											sg_Pik3r4_105650809	Pik3r4	370.703	297.774	423.192		37.0854	160.589	44.8345	28.6996		242.841	343.843	357.613	30.1055	72.5174	92.5766	48.9605	32.4754	85.605
sg_Eef1a1_78479481	ATATATCTTGTGGAAAGGACGAAACACCGTGTTCTCAAGCCTGGCATGGGTTTAAGAGCTATGCTGGAAACAGCATAGCAAGTTTAAATA											sg_Pik3r4_105658568	Pik3r4	563.172	374.492	475.417		9.33274	42.1481	29.5907	79.1856		282.479	472.234	424.172	33.1567	43.1808	69.7678	18.1016	49.5308	109.681
sg_Eef1a1_78480333	ATATATCTTGTGGAAAGGACGAAACACCGGCTGGTCTCGAATTTCCACAGTTTAAGAGCTATGCTGGAAACAGCATAGCAAGTTTAAATA											Pkm_1	Pkm	389.32	329.413	462.077		101.923	54.6858	188.977	103.276		302.754	407.745	412.609	91.13	290.399	332.471	218.771	103.501	270.92
sg_Eef1a1_78480070	ATATATCTTGTGGAAAGGACGAAACACCGAGCCAGAAGAGCATGCTCGCGTTTAAGAGCTATGCTGGAAACAGCATAGCAAGTTTAAATA											Pkm_2	Pkm	403.557	235.531	381.753		204.583	457.227	605.938	210.743		303.665	286.975	344.922	178.599	325.999	293.293	260.318	306.997	249.519
sg_Eef2_81179766	ATATATCTTGTGGAAAGGACGAAACACCGGTTGTGAGCTGCTATACGAGGTTTAAGAGCTATGCTGGAAACAGCATAGCAAGTTTAAATA											Pkm_3	Pkm	481.311	368.702	455.833		296.192	146.985	124.416	190.842		287.947	384.002	510.473	159.884	194.149	125.85	115.85	254.196	201.366
sg_Eef2_81178869	ATATATCTTGTGGAAAGGACGAAACACCGCCTACGGCGAGGGCGAGAGTGTTTAAGAGCTATGCTGGAAACAGCATAGCAAGTTTAAATA											Pkm_4	Pkm	405.199	350.919	435.397		28.2438	54.419	19.2788	56.3517		327.357	418.298	365.228	41.7001	74.4952	126.387	22.0667	28.5035	27.4811
sg_Eef2_81179395	ATATATCTTGTGGAAAGGACGAAACACCGAGTCAGCCAATAGCCCAGATGTTTAAGAGCTATGCTGGAAACAGCATAGCAAGTTTAAATA											Pkm_5	Pkm	293.222	183.007	307.105		4.42077	124.844	108.275	25.1383		278.834	276.423	334.205	26.2406	53.3992	115.654	13.1021	77.567	58.6102
sg_Rpsa_120130158	ATATATCTTGTGGAAAGGACGAAACACCGGAAGCGGCCAGCGATCGGAGGTTTAAGAGCTATGCTGGAAACAGCATAGCAAGTTTAAATA											Pkm_6	Pkm	232.716	180.939	265.098		61.3996	207.539	251.97	178.272		165.159	228.056	238.315	128.762	101.195	196.96	110.506	132.471	146.404
sg_Rpsa_120130778	ATATATCTTGTGGAAAGGACGAAACACCGCTTACAGGGAGCTCACTCAGGTTTAAGAGCTATGCTGGAAACAGCATAGCAAGTTTAAATA											sg_Pkm_59665311	Pkm	307.459	274.2	264.53		26.7702	0	25.5556	27.6521		222.339	308.667	285.414	13.4254	80.4284	100.895	8.7922	2.10272	33.8042
sg_Rpsa_120129230	ATATATCTTGTGGAAAGGACGAAACACCGGACGTCAGCAGGATTCTCGAGTTTAAGAGCTATGCTGGAAACAGCATAGCAAGTTTAAATA											sg_Pkm_59665950	Pkm	334.563	261.38	331.231		31.4366	87.4973	64.7858	53.2094		229.628	250.627	312.77	42.9206	75.8137	53.3992	23.7907	40.6526	40.3705
sg_Rpsa_120130824	ATATATCTTGTGGAAAGGACGAAACACCGAGGGAAGTACTCCGCATGCGGTTTAAGAGCTATGCTGGAAACAGCATAGCAAGTTTAAATA											sg_Pkm_59670653	Pkm	513.891	425.983	525.087		9.08714	75.2263	36.0917	14.245		374.513	455.819	469.015	41.9035	6.92212	31.6639	16.2052	53.5026	16.2941
sg_Rps2_24720448	ATATATCTTGTGGAAAGGACGAAACACCGAGGTAAAGCTGAAGACAAGGGTTTAAGAGCTATGCTGGAAACAGCATAGCAAGTTTAAATA											sg_Pkm_59671724	Pkm	335.111	357.329	465.483		43.9621	23.2081	23.7623	27.4426		331.685	398.072	444.196	20.7484	7.25174	24.9554	9.13699	27.8026	0.972784
sg_Rps2_24720341	ATATATCTTGTGGAAAGGACGAAACACCGCCAGGATTAGGTGGCCGCGGGTTTAAGAGCTATGCTGGAAACAGCATAGCAAGTTTAAATA											Pten_1	Pten	417.52	316.799	384.875		517.721	733.857	1040.61	1672.32		272.456	327.427	350.562	823.425	2486.03	1768.08	491.329	1406.25	833.919
sg_Rps2_24720727	ATATATCTTGTGGAAAGGACGAAACACCGATCTTAACCAACCTTGAACCGTTTAAGAGCTATGCTGGAAACAGCATAGCAAGTTTAAATA											Pten_2	Pten	429.566	320.521	421.489		540.808	790.943	853.2	1376.32		296.148	411.556	397.661	692.019	1155.66	974.871	557.184	891.32	841.458
sg_Rps2_24721048	ATATATCTTGTGGAAAGGACGAAACACCGGGTTGCCACTGCCATCCGAGGTTTAAGAGCTATGCTGGAAACAGCATAGCAAGTTTAAATA											Pten_3	Pten	426.281	329.826	410.703		523.37	1123.59	1068.41	1085.56		314.828	329.772	435.735	645.64	1968.52	1376.3	246.699	933.842	738.1
sg_Rpl18_45719966	ATATATCTTGTGGAAAGGACGAAACACCGTGTGACCGTCCCCACAACCAGTTTAAGAGCTATGCTGGAAACAGCATAGCAAGTTTAAATA											Pten_4	Pten	522.652	424.121	420.354		277.772	904.316	1292.35	1320.81		366.995	422.109	423.044	1193.84	2050.92	1386.5	464.952	1207.9	808.87
sg_Rpl18_45719635	ATATATCTTGTGGAAAGGACGAAACACCGTGGCTGACTACTAACCATGCGTTTAAGAGCTATGCTGGAAACAGCATAGCAAGTTTAAATA											Pten_5	Pten	363.858	283.299	346.274		596.313	874.706	965.958	818.251		252.865	282.578	329.41	753.857	2074.66	707.07	432.025	918.422	633.282
sg_Rpl18_45719327	ATATATCTTGTGGAAAGGACGAAACACCGTTACCTTGACAAGCAGCCGCGTTTAAGAGCTATGCTGGAAACAGCATAGCAAGTTTAAATA											Pten_6	Pten	642.296	518.417	586.395		723.287	1413.56	961.027	1552.71		444.449	501.254	614.542	1486.76	1842.93	1294.46	864.049	1201.59	970.595
sg_Rpl18_45719281	ATATATCTTGTGGAAAGGACGAAACACCGTCGCCACAACAAGGACCGAAGTTTAAGAGCTATGCTGGAAACAGCATAGCAAGTTTAAATA											sg_Pten_32799899	Pten	213.825	178.871	235.012		333.768	289.968	457.76	677.896		213.91	197.57	192.344	569.156	890.316	543.116	494.26	511.195	558.135
sg_Rps12_23786872	ATATATCTTGTGGAAAGGACGAAACACCGCATTCCAGCATAGCTGCTGGGTTTAAGAGCTATGCTGGAAACAGCATAGCAAGTTTAAATA											sg_Pten_32800030	Pten	309.649	258.071	317.607		413.588	311.309	519.856	505.07		207.303	237.143	309.386	499.995	771.322	1110.11	283.764	436.431	716.212
sg_Rps12_23786812	ATATATCTTGTGGAAAGGACGAAACACCGAAGACCGCCCTCATCCACGAGTTTAAGAGCTATGCTGGAAACAGCATAGCAAGTTTAAATA											sg_Pten_32811824	Pten	348.252	288.055	345.706		428.569	389.736	824.954	1189.88		276.784	319.806	323.77	925.539	1042.27	930.864	640.796	834.546	291.592
sg_Rps12_23786840	ATATATCTTGTGGAAAGGACGAAACACCGCGTCAACACTGCTCTACAAGGTTTAAGAGCTATGCTGGAAACAGCATAGCAAGTTTAAATA											sg_Pten_32815476	Pten	512.249	415.436	630.672		974.78	1011.55	1347.28	1189.04		431.009	519.135	514.421	1782.32	3096.82	1159.49	1229.36	1506.25	820.3
sg_Rps12_23785991	ATATATCTTGTGGAAAGGACGAAACACCGGGATGCGAGCACACACAGATGTTTAAGAGCTATGCTGGAAACAGCATAGCAAGTTTAAATA											Rheb_1	Rheb	332.921	290.537	323		1.22799	17.8729	10.3119	47.7628		269.039	301.925	352.537	41.7001	24.7218	24.4187	23.6183	40.419	15.0781
sg_Rps15_80293642	ATATATCTTGTGGAAAGGACGAAACACCGGCTGCATCAGTTGCTCACTGGTTTAAGAGCTATGCTGGAAACAGCATAGCAAGTTTAAATA											Rheb_2	Rheb	353.18	256.417	289.791		34.875	38.6802	88.7722	69.7588		246.486	311.012	299.797	40.6831	34.6106	59.0343	33.7896	37.849	135.46
sg_Rps15_80292824	ATATATCTTGTGGAAAGGACGAAACACCGGTCGAGGTCTACGCCACGGTGTTTAAGAGCTATGCTGGAAACAGCATAGCAAGTTTAAATA											Rheb_3	Rheb	518.272	373.458	488.473		239.704	496.974	383.783	321.351		395.243	343.256	433.479	154.799	267.985	350.181	334.966	162.143	430.214
sg_Rps15_80293696	ATATATCTTGTGGAAAGGACGAAACACCGGTTGCTTCCGCCGAAGACCAGTTTAAGAGCTATGCTGGAAACAGCATAGCAAGTTTAAATA											Rheb_4	Rheb	268.308	179.285	308.24		3.19278	13.0712	29.5907	46.9248		167.437	243.006	229.008	11.7981	60.6509	20.3937	25.3422	12.6163	89.4961
sg_Rps15_80293746	ATATATCTTGTGGAAAGGACGAAACACCGCTTGAGAAAGGCCAAAAAGGGTTTAAGAGCTATGCTGGAAACAGCATAGCAAGTTTAAATA											Rheb_5	Rheb	611.358	373.458	435.681		21.6127	50.1509	152.213	68.9208		396.61	459.923	494.679	21.562	6.59249	38.6407	9.13699	21.9617	30.8859
sg_Rps24_24492049	ATATATCTTGTGGAAAGGACGAAACACCGATAGATCATGCCAAAGCCAGGTTTAAGAGCTATGCTGGAAACAGCATAGCAAGTTTAAATA											Rheb_6	Rheb	338.67	249.593	330.663		80.8019	66.69	134.055	65.988		220.972	237.143	300.925	53.2948	62.2991	60.9127	59.4767	133.64	39.3977
sg_Rps24_24491793	ATATATCTTGTGGAAAGGACGAAACACCGTTTCCTCTGAAGCAGACGGTGTTTAAGAGCTATGCTGGAAACAGCATAGCAAGTTTAAATA											sg_Rheb_24807642	Rheb	227.514	191.279	250.339		18.9111	0	24.4348	32.0513		151.035	176.758	230.136	2.03415	18.7886	4.56174	18.6188	39.9517	32.5883
sg_Rps24_24492026	ATATATCTTGTGGAAAGGACGAAACACCGTTTGGATTCAGAACCCACTTGTTTAAGAGCTATGCTGGAAACAGCATAGCAAGTTTAAATA											sg_Rheb_24807778	Rheb	361.12	275.648	337.191		17.6831	22.6746	34.9709	68.2924		272	220.435	335.897	44.3445	32.3032	38.6407	21.0323	9.34543	12.403
sg_Rps24_24491925	ATATATCTTGTGGAAAGGACGAAACACCGTCATTGATGTCCTTCATCCTGTTTAAGAGCTATGCTGGAAACAGCATAGCAAGTTTAAATA											sg_Rheb_24813807	Rheb	509.511	384.005	519.978		345.311	456.426	508.871	285.739		362.439	414.194	438.838	360.045	283.148	536.407	296.349	447.646	609.206
sg_Rps3a1_86141378	ATATATCTTGTGGAAAGGACGAAACACCGCATCATTCTGTAGATCAGCAGTTTAAGAGCTATGCTGGAAACAGCATAGCAAGTTTAAATA											sg_Rheb_24817820	Rheb	370.429	355.261	407.014		63.8556	0.26676	96.6183	114.798		336.242	309.546	364.664	13.4254	28.0181	13.6852	42.9266	163.545	89.2529
sg_Rps3a1_86141749	ATATATCTTGTGGAAAGGACGAAACACCGGATGTTCCTAATATTGAACAGTTTAAGAGCTATGCTGGAAACAGCATAGCAAGTTTAAATA											Rictor_1	Rictor	443.803	340.993	424.327		171.673	257.157	266.989	299.355		350.821	365.241	389.482	105.369	152.616	246.066	64.6485	143.219	235.657
sg_Rps3a1_86141244	ATATATCTTGTGGAAAGGACGAAACACCGCTCCATGGTCAAGAAGTGGCGTTTAAGAGCTATGCTGGAAACAGCATAGCAAGTTTAAATA											Rictor_2	Rictor	405.473	240.494	337.759		108.063	75.7598	163.87	205.925		312.094	273.491	342.101	51.2606	37.9068	60.9127	77.0611	37.849	66.1493
sg_Rps3a1_86141331	ATATATCTTGTGGAAAGGACGAAACACCGAAAATTCAAGCTAATCACTGGTTTAAGAGCTATGCTGGAAACAGCATAGCAAGTTTAAATA											Rictor_3	Rictor	545.924	401.995	551.2		645.678	131.513	508.647	469.248		384.309	455.232	536.984	173.31	420.931	380.771	284.281	456.29	232.982
sg_Rps7_28634342	ATATATCTTGTGGAAAGGACGAAACACCGTCCCAGGAAATCGAAGTTGGGTTTAAGAGCTATGCTGGAAACAGCATAGCAAGTTTAAATA											Rictor_4	Rictor	436.958	368.082	416.096		93.573	367.862	356.21	124.016		276.101	341.498	324.334	97.4359	135.146	311.272	182.912	99.2951	244.655
sg_Rps7_28635623	ATATATCTTGTGGAAAGGACGAAACACCGGCCAAGATCGTGAAGCCCAAGTTTAAGAGCTATGCTGGAAACAGCATAGCAAGTTTAAATA											Rictor_5	Rictor	485.692	333.755	485.351		301.349	402.808	526.805	511.774		319.84	363.482	443.35	473.754	421.26	164.759	374.272	329.193	289.16
sg_Rpl8_76904865	ATATATCTTGTGGAAAGGACGAAACACCGCAACACACGATCGTACCCTCGTTTAAGAGCTATGCTGGAAACAGCATAGCAAGTTTAAATA											Rictor_6	Rictor	419.436	386.073	510.612		121.326	89.3646	269.455	274.845		279.518	405.107	496.936	54.5153	190.193	271.021	91.7147	204.198	192.611
sg_Rpl8_76904553	ATATATCTTGTGGAAAGGACGAAACACCGTAGGACATCATTCATGACCCGTTTAAGAGCTATGCTGGAAACAGCATAGCAAGTTTAAATA											sg_Rictor_6750681	Rictor	466.801	324.243	485.635		257.633	180.063	233.363	293.699		285.669	442.628	436.863	158.257	170.086	138.999	86.3705	188.077	138.378
sg_Rps11_45123462	ATATATCTTGTGGAAAGGACGAAACACCGCGATATTCTTGTAGTACCGAGTTTAAGAGCTATGCTGGAAACAGCATAGCAAGTTTAAATA											sg_Rictor_6759622	Rictor	238.739	175.563	254.88		23.0862	162.19	197.272	212.419		217.782	203.433	241.417	62.8553	83.395	70.5729	48.9605	85.5106	150.538
sg_Rps11_45123424	ATATATCTTGTGGAAAGGACGAAACACCGAGGCTTCAAGACGCCTAAAGGTTTAAGAGCTATGCTGGAAACAGCATAGCAAGTTTAAATA											sg_Rictor_6769822	Rictor	409.032	336.857	381.469		164.305	84.0294	379.3	297.26		289.997	369.052	363.254	221.112	72.847	284.706	135.848	204.198	195.53
sg_Rps11_45122923	ATATATCTTGTGGAAAGGACGAAACACCGATAGTCCCGGCGGATGACAAGTTTAAGAGCTATGCTGGAAACAGCATAGCAAGTTTAAATA											sg_Rictor_6783579	Rictor	387.13	305.839	373.522		71.4691	44.5489	142.574	234.205		290.225	376.966	390.329	139.339	149.979	92.0399	180.844	124.294	71.2564
sg_Rps11_45123165	ATATATCTTGTGGAAAGGACGAAACACCGCAACATCCCACTCACCAGACGTTTAAGAGCTATGCTGGAAACAGCATAGCAAGTTTAAATA											Rpl14_1	Rpl14	268.034	222.917	280.709		3.92957	0	1.56921	6.91303		220.516	260.007	311.642	1.83074	14.5035	0	0.861981	0	0.729588
sg_Rplp1_61914374	ATATATCTTGTGGAAAGGACGAAACACCGCCTCATCCTGCACGACGACGGTTTAAGAGCTATGCTGGAAACAGCATAGCAAGTTTAAATA											Rpl14_2	Rpl14	262.832	253.315	326.122		0	106.971	27.349	23.8814		220.972	252.972	305.72	15.4596	138.772	37.5673	4.82709	45.3253	3.64794
sg_Rplp1_61913900	ATATATCTTGTGGAAAGGACGAAACACCGCTTACCTTGGCAAACAAGCCGTTTAAGAGCTATGCTGGAAACAGCATAGCAAGTTTAAATA											Rpl14_3	Rpl14	412.044	334.169	395.66		92.8362	93.366	212.515	122.759		315.967	392.502	436.863	76.2807	33.9513	134.706	116.195	161.209	136.433
sg_Rplp1_61913509	ATATATCTTGTGGAAAGGACGAAACACCGGAGGCTCCCAATGTTGACATGTTTAAGAGCTATGCTGGAAACAGCATAGCAAGTTTAAATA											Rpl14_4	Rpl14	144.284	145.579	137.09		0	0	0.448345	10.8933		151.491	125.46	180.781	3.66147	7.58137	1.07335	0.172396	4.43908	0.243196
sg_Rpl14_120572861	ATATATCTTGTGGAAAGGACGAAACACCGAGAACAAGGTGTTACCTGTGGTTTAAGAGCTATGCTGGAAACAGCATAGCAAGTTTAAATA											Rpl14_5	Rpl14	303.626	210.096	326.973		21.6127	0	0.896689	8.7984		176.322	253.265	274.132	12.4083	1.97775	2.68338	44.4782	7.2427	0.486392
sg_Rpl14_120572769	ATATATCTTGTGGAAAGGACGAAACACCGGGGTCCATCCACTAAAGCCTGTTTAAGAGCTATGCTGGAAACAGCATAGCAAGTTTAAATA											Rpl14_6	Rpl14	387.677	254.969	360.749		0	0	0.448345	20.7391		253.548	279.94	298.669	12.4083	0	0	0.689584	13.3172	0.243196
sg_Rpl14_120573608	ATATATCTTGTGGAAAGGACGAAACACCGTGTCCGAAAAGCTTGGGAGAGTTTAAGAGCTATGCTGGAAACAGCATAGCAAGTTTAAATA											sg_Rpl14_120572769	Rpl14	189.458	174.736	241.54		1.22799	0	6.94934	19.2727		158.781	210.175	158.782	8.95027	0	0	101.369	2.33636	0
sg_Rpl14_120573671	ATATATCTTGTGGAAAGGACGAAACACCGGAAAATTGATGCCAGAGAAAGTTTAAGAGCTATGCTGGAAACAGCATAGCAAGTTTAAATA											sg_Rpl14_120572861	Rpl14	377.273	346.163	381.469		0	0	0.896689	21.577		289.314	309.253	336.179	6.50929	0	0	28.273	30.3726	0.729588
sg_Rpl4_64176992	ATATATCTTGTGGAAAGGACGAAACACCGGCAAAATGAGAAACCGACGGGTTTAAGAGCTATGCTGGAAACAGCATAGCAAGTTTAAATA											sg_Rpl14_120573608	Rpl14	208.897	218.988	221.388		0	0.80028	0.224172	20.5296		208.215	212.813	199.959	1.01708	0.329625	8.05014	3.62032	0	0.243196
sg_Rpl4_64175592	ATATATCTTGTGGAAAGGACGAAACACCGAGAAAACAGATGTGTCGTGGGTTTAAGAGCTATGCTGGAAACAGCATAGCAAGTTTAAATA											sg_Rpl14_120573671	Rpl14	126.214	101.119	146.173		0	0	0.448345	5.65612		108.891	107.579	160.475	27.8679	0	14.4902	0.517188	0	0.729588
sg_Rpl4_64177447	ATATATCTTGTGGAAAGGACGAAACACCGGCTGTATGGCACTTGGCGGAGTTTAAGAGCTATGCTGGAAACAGCATAGCAAGTTTAAATA											Rpl17_1	Rpl17	236.549	203.893	243.811		0.245598	1.86732	15.4679	6.70354		176.777	226.297	259.749	0.203415	28.0181	0	5.51668	14.4854	0.243196
sg_Rps25_44408694	ATATATCTTGTGGAAAGGACGAAACACCGGATGAGCAGAAGTGGTCCAAGTTTAAGAGCTATGCTGGAAACAGCATAGCAAGTTTAAATA											Rpl17_2	Rpl17	200.136	150.541	239.269		162.586	0	3.58676	4.81817		189.99	182.914	208.702	1.01708	15.4924	0.268338	7.41303	7.70998	0
sg_Rps25_44408804	ATATATCTTGTGGAAAGGACGAAACACCGCTTCAGTCTCTCAGAGACCAGTTTAAGAGCTATGCTGGAAACAGCATAGCAAGTTTAAATA											Rpl17_3	Rpl17	197.398	151.989	190.734		13.0167	8.80308	3.36258	2.9328		128.483	197.57	118.452	1.22049	0.329625	0	0.517188	3.50453	0
sg_Rps25_44408765	ATATATCTTGTGGAAAGGACGAAACACCGATACGACAAGCTCTGTAAGGGTTTAAGAGCTATGCTGGAAACAGCATAGCAAGTTTAAATA											Rpl17_4	Rpl17	251.607	190.038	236.147		7.85915	8.26956	18.6063	52.5809		198.191	227.47	207.574	2.6444	4.28512	0	19.9979	23.8308	0
sg_Rps25_44408025	ATATATCTTGTGGAAAGGACGAAACACCGGAAGAAAGATGCCGGAAAGTGTTTAAGAGCTATGCTGGAAACAGCATAGCAAGTTTAAATA											Rpl17_5	Rpl17	259.547	237.185	295.184		15.4727	38.947	49.5421	44.411		129.166	268.508	220.547	30.1055	17.7997	0.536676	12.5849	43.4562	11.9166
sg_Rpl17_75001378	ATATATCTTGTGGAAAGGACGAAACACCGTTACCTTAAAGTGAACACGAGTTTAAGAGCTATGCTGGAAACAGCATAGCAAGTTTAAATA											Rpl17_6	Rpl17	152.497	141.443	166.893		0.245598	18.6732	0.224172	23.4624		128.483	142.169	119.298	2.6444	0	0	2.06875	0.934543	7.29588
sg_Rpl17_75002663	ATATATCTTGTGGAAAGGACGAAACACCGGAGAATCTACGTCTAAACCCGTTTAAGAGCTATGCTGGAAACAGCATAGCAAGTTTAAATA											sg_Rpl17_75001378	Rpl17	237.918	206.788	208.332		2.21039	0.26676	0.672517	24.3003		163.337	163.86	160.757	0.203415	0.329625	0	0.517188	0	18.7261
sg_Rpl17_75001796	ATATATCTTGTGGAAAGGACGAAACACCGTGGAGTTGGTAGGTGCGCCCGTTTAAGAGCTATGCTGGAAACAGCATAGCAAGTTTAAATA											sg_Rpl17_75001765	Rpl17	267.76	254.142	267.653		0	0	0.672517	0		193.179	252.386	224.495	0	0	0	6.20626	0	0
sg_Rpl17_75001765	ATATATCTTGTGGAAAGGACGAAACACCGAGCAATGTGTGCCATTCCGGGTTTAAGAGCTATGCTGGAAACAGCATAGCAAGTTTAAATA											sg_Rpl17_75001796	Rpl17	311.839	241.321	297.455		18.9111	0	1.56921	21.3675		244.208	230.987	273.568	4.06831	8.89987	0.268338	6.03386	1.16818	0
Eef1a1_1	ATATATCTTGTGGAAAGGACGAAACACCGCTCAGATCAGGCTTACCAAGGTTTAAGAGCTATGCTGGAAACAGCATAGCAAGTTTAAATA											sg_Rpl17_75002663	Rpl17	202.052	167.291	207.197		0	0	1.56921	27.8616		164.932	209.296	177.96	0.203415	0	4.02507	2.58594	0.934543	25.2924
Eef1a1_2	ATATATCTTGTGGAAAGGACGAAACACCGGATCAGGCTTACCAAGTGGAGTTTAAGAGCTATGCTGGAAACAGCATAGCAAGTTTAAATA											Rpl18_1	Rpl18	321.969	295.706	348.544		36.3486	41.081	34.9709	56.3517		234.185	314.53	360.997	26.2406	26.6996	37.0306	22.7563	44.6244	24.5628
Eef1a1_3	ATATATCTTGTGGAAAGGACGAAACACCGAAGTCACTTACATTAGCACTGTTTAAGAGCTATGCTGGAAACAGCATAGCAAGTTTAAATA											Rpl18_2	Rpl18	301.983	282.886	298.874		0	0	4.0351	16.7589		286.808	252.386	257.211	0.610246	11.5369	20.662	16.2052	3.97181	39.8841
Eef1a1_4	ATATATCTTGTGGAAAGGACGAAACACCGAGGTGACACATTTTTAAGATGTTTAAGAGCTATGCTGGAAACAGCATAGCAAGTTTAAATA											Rpl18_3	Rpl18	390.141	366.428	378.63		69.7499	117.108	245.02	272.75		266.989	386.64	309.95	50.8538	92.6245	192.935	123.091	95.557	165.616
Eef1a1_5	ATATATCTTGTGGAAAGGACGAAACACCGATGGGTAAATTTTACACACCGTTTAAGAGCTATGCTGGAAACAGCATAGCAAGTTTAAATA											Rpl18_4	Rpl18	293.77	284.126	307.957		0	0.26676	29.1424	25.5573		241.019	287.855	273.568	13.4254	0.988874	11.2702	34.6516	9.11179	34.0474
Eef1a1_6	ATATATCTTGTGGAAAGGACGAAACACCGTTTTAGATGCCTTGGTTCAAGTTTAAGAGCTATGCTGGAAACAGCATAGCAAGTTTAAATA											Rpl18_5	Rpl18	293.496	232.843	328.676		28.735	36.2794	113.655	123.178		253.548	273.784	315.027	32.5464	93.2838	40.519	100.679	81.5388	65.1765
Eef2_1	ATATATCTTGTGGAAAGGACGAAACACCGAGGTACTTTGATCCGGCCAAGTTTAAGAGCTATGCTGGAAACAGCATAGCAAGTTTAAATA											Rpl18_6	Rpl18	389.867	364.567	430.572		2.21039	2.40084	66.355	24.9288		253.092	342.377	337.307	2.84781	8.24062	0.268338	0.344792	0	0.243196
Eef2_2	ATATATCTTGTGGAAAGGACGAAACACCGCCGATTGAGGACGTGCCATGGTTTAAGAGCTATGCTGGAAACAGCATAGCAAGTTTAAATA											sg_Rpl18_45719281	Rpl18	446.814	327.345	395.093		12.7711	0	1.12086	4.81817		302.071	373.449	344.64	0.406831	0.988874	17.9786	1.89636	3.03726	112.113
Eef2_3	ATATATCTTGTGGAAAGGACGAAACACCGCGCACCATGATATTGCCCATGTTTAAGAGCTATGCTGGAAACAGCATAGCAAGTTTAAATA											sg_Rpl18_45719327	Rpl18	277.343	197.275	273.329		0	0	5.60431	14.664		189.99	224.538	197.985	6.50929	0.659249	6.97678	15.8604	12.85	9.72784
Eef2_4	ATATATCTTGTGGAAAGGACGAAACACCGCCGCTACGTGGAGCCGATTGGTTTAAGAGCTATGCTGGAAACAGCATAGCAAGTTTAAATA											sg_Rpl18_45719635	Rpl18	318.958	261.173	289.224		0	138.982	2.69007	1.88537		269.039	246.523	279.209	6.7127	12.1961	4.02507	1.20677	40.1853	1.21598
Eef2_5	ATATATCTTGTGGAAAGGACGAAACACCGCCCGACGATGAGGCCGCCATGTTTAAGAGCTATGCTGGAAACAGCATAGCAAGTTTAAATA											sg_Rpl18_45719966	Rpl18	360.846	303.564	384.875		7.12235	10.9372	11.4328	22.2055		297.287	340.032	375.945	4.47514	0	0	1.37917	0.467271	0.243196
Eef2_6	ATATATCTTGTGGAAAGGACGAAACACCGGTCGAACACCTGTTTGCACAGTTTAAGAGCTATGCTGGAAACAGCATAGCAAGTTTAAATA											Rpl36_1	Rpl36	339.491	231.395	328.96		53.7861	42.1481	39.2302	62.0078		270.406	261.18	306.284	29.0884	34.281	105.993	62.0626	26.1672	53.0167
Rpl14_1	ATATATCTTGTGGAAAGGACGAAACACCGTTAGGTGTTCAGGCGTTACGGTTTAAGAGCTATGCTGGAAACAGCATAGCAAGTTTAAATA											Rpl36_2	Rpl36	188.363	158.399	210.603		0.245598	0	0.448345	6.28457		198.191	189.069	197.703	5.08538	12.5257	14.2219	0.172396	0.233636	0.243196
Rpl14_2	ATATATCTTGTGGAAAGGACGAAACACCGGGTGTTCAGGCGTTACGTGGGTTTAAGAGCTATGCTGGAAACAGCATAGCAAGTTTAAATA											Rpl36_3	Rpl36	283.366	290.743	346.558		0.245598	0.26676	8.96689	9.63635		221.427	338.273	315.309	14.2391	1.3185	33.0056	26.3766	18.4572	0.729588
Rpl14_3	ATATATCTTGTGGAAAGGACGAAACACCGAGCCGCCGCAATGGCAGCTTGTTTAAGAGCTATGCTGGAAACAGCATAGCAAGTTTAAATA											Rpl36_4	Rpl36	453.933	374.906	433.694		6.13996	21.8743	17.7096	18.4347		348.315	425.04	404.994	9.15369	6.59249	0.268338	1.89636	3.03726	29.4267
Rpl14_4	ATATATCTTGTGGAAAGGACGAAACACCGGGCGGATATCAATACGAAATGTTTAAGAGCTATGCTGGAAACAGCATAGCAAGTTTAAATA											Rpl36_5	Rpl36	392.605	294.466	407.581		7.61355	0.26676	33.1775	53.2094		289.769	339.446	364.664	11.7981	11.5369	9.9285	29.3073	10.5136	2.18876
Rpl14_5	ATATATCTTGTGGAAAGGACGAAACACCGATTTCCTTCGGGCCCCATGCGTTTAAGAGCTATGCTGGAAACAGCATAGCAAGTTTAAATA											Rpl36_6	Rpl36	337.301	301.496	363.304		15.7183	18.1397	111.862	102.02		278.151	327.134	281.183	22.3757	29.6662	9.66016	23.4459	35.0453	10.2142
Rpl14_6	ATATATCTTGTGGAAAGGACGAAACACCGGGCGTTACGTGGAGGTTGGCGTTTAAGAGCTATGCTGGAAACAGCATAGCAAGTTTAAATA											sg_Rpl36_56613676	Rpl36	430.661	390.002	386.01		13.2623	3.46788	0.672517	27.6521		356.972	355.568	389.2	13.0186	6.59249	18.5153	13.4469	5.84089	36.7226
Rpl17_1	ATATATCTTGTGGAAAGGACGAAACACCGTCTACGTCTAAACCCTGGAAGTTTAAGAGCTATGCTGGAAACAGCATAGCAAGTTTAAATA											sg_Rpl36_56613932	Rpl36	331.825	310.388	354.789		0.736795	0.26676	0.672517	38.7549		224.389	336.808	296.413	2.6444	0	0	0.344792	0	0.243196
Rpl17_2	ATATATCTTGTGGAAAGGACGAAACACCGAAACCTTCGTGTTCACTTTAGTTTAAGAGCTATGCTGGAAACAGCATAGCAAGTTTAAATA											sg_Rpl36_56613954	Rpl36	220.669	209.889	223.943		28.9806	6.40224	0.672517	19.4822		210.948	162.101	215.47	1.62732	0	17.9786	5.68907	2.33636	0.243196
Rpl17_3	ATATATCTTGTGGAAAGGACGAAACACCGTTCGTGTTCACTTTAAGGTAGTTTAAGAGCTATGCTGGAAACAGCATAGCAAGTTTAAATA											sg_Rpl36_56613973	Rpl36	259.82	246.698	267.369		2.45598	48.8171	39.2302	47.7628		164.704	254.145	236.623	0.813661	16.8109	0.268338	0.344792	5.37362	0.243196
Rpl17_4	ATATATCTTGTGGAAAGGACGAAACACCGTACGTCTAAACCCTGGAAAGGTTTAAGAGCTATGCTGGAAACAGCATAGCAAGTTTAAATA											Rpl4_1	Rpl4	311.292	324.45	388.565		3.19278	0	5.82848	17.8063		272.684	306.322	315.027	0.203415	29.6662	0.268338	3.44792	15.8872	0.972784
Rpl17_5	ATATATCTTGTGGAAAGGACGAAACACCGCTACGTCTAAACCCTGGAAAGTTTAAGAGCTATGCTGGAAACAGCATAGCAAGTTTAAATA											Rpl4_2	Rpl4	138.808	114.147	130.562		0	0.26676	0.672517	0.628457		101.146	92.6294	106.043	0.406831	3.9555	4.02507	15.8604	0	0
Rpl17_6	ATATATCTTGTGGAAAGGACGAAACACCGTGGCTTCTATTAGAACACCCGTTTAAGAGCTATGCTGGAAACAGCATAGCAAGTTTAAATA											Rpl4_3	Rpl4	317.041	245.871	310.511		0.491197	1.60056	34.7467	30.5849		203.203	262.645	234.084	33.3601	1.64812	0	14.6537	3.73817	0
Rpl18_1	ATATATCTTGTGGAAAGGACGAAACACCGGAACGGACATAGGGTCTGTGGTTTAAGAGCTATGCTGGAAACAGCATAGCAAGTTTAAATA											Rpl4_4	Rpl4	273.51	180.526	250.907		24.0686	0	22.1931	5.8656		231.906	203.726	162.449	0	0.329625	0	1.20677	14.9527	0
Rpl18_2	ATATATCTTGTGGAAAGGACGAAACACCGGACTACTAACCATGCGGGACGTTTAAGAGCTATGCTGGAAACAGCATAGCAAGTTTAAATA											Rpl4_5	Rpl4	347.705	279.99	326.122		2.21039	0.26676	4.70762	31.8418		283.618	330.652	344.922	27.2576	0.659249	0	4.4823	0.700907	1.70237
Rpl18_3	ATATATCTTGTGGAAAGGACGAAACACCGATCATGGTAAGCTCGCTGAGGTTTAAGAGCTATGCTGGAAACAGCATAGCAAGTTTAAATA											Rpl4_6	Rpl4	335.658	348.23	374.941		5.89436	0	71.7351	37.7074		326.218	334.462	395.969	19.5279	3.62587	10.7335	30.6865	26.4008	0.729588
Rpl18_4	ATATATCTTGTGGAAAGGACGAAACACCGGGCGAATGTCAACACCCTGAGTTTAAGAGCTATGCTGGAAACAGCATAGCAAGTTTAAATA											Rpl4_7	Rpl4	384.666	308.114	331.515		30.9454	3.73464	33.1775	4.3992		305.032	343.55	293.874	29.4952	20.1071	37.8356	47.7537	80.3707	24.5628
Rpl18_5	ATATATCTTGTGGAAAGGACGAAACACCGTATGGTGGTTCACCTCCCTCGTTTAAGAGCTATGCTGGAAACAGCATAGCAAGTTTAAATA											sg_Rpl4_64175592	Rpl4	222.038	160.467	165.757		0.491197	0	24.2106	10.2648		168.576	205.192	205.599	1.83074	0.988874	27.6388	3.27553	0	2.18876
Rpl18_6	ATATATCTTGTGGAAAGGACGAAACACCGTGGCGAATGTCAACACCCTGGTTTAAGAGCTATGCTGGAAACAGCATAGCAAGTTTAAATA											sg_Rpl4_64176992	Rpl4	240.656	201.618	193.857		0	0	16.5888	3.98023		156.503	196.984	172.32	0	17.4701	2.95172	0	0.467271	19.4557
Rpl4_1	ATATATCTTGTGGAAAGGACGAAACACCGCGACGGCGGATCCAGCGCAGGTTTAAGAGCTATGCTGGAAACAGCATAGCAAGTTTAAATA											sg_Rpl4_64177447	Rpl4	243.941	168.946	209.183		9.57834	0	0.672517	12.3597		179.055	192.001	249.878	0.203415	0.329625	0.268338	4.3099	1.16818	9.72784
Rpl4_2	ATATATCTTGTGGAAAGGACGAAACACCGATATCGGTGTACTCCGAAAAGTTTAAGAGCTATGCTGGAAACAGCATAGCAAGTTTAAATA											Rpl8_1	Rpl8	326.35	232.843	256.016		13.9991	0.26676	2.24172	18.0158		222.339	229.815	275.825	2.44098	0.329625	0	3.96511	0.934543	0.243196
Rpl4_3	ATATATCTTGTGGAAAGGACGAAACACCGGACGGCGGATCCAGCGCAGGGTTTAAGAGCTATGCTGGAAACAGCATAGCAAGTTTAAATA											Rpl8_2	Rpl8	500.476	419.986	446.466		8.59594	4.26816	23.9864	102.02		469.508	385.76	466.758	0.203415	7.58137	12.8802	11.5505	17.289	32.1019
Rpl4_4	ATATATCTTGTGGAAAGGACGAAACACCGGTTAGGTCATCGTATTGAGGGTTTAAGAGCTATGCTGGAAACAGCATAGCAAGTTTAAATA											Rpl8_3	Rpl8	342.503	285.367	355.64		6.13996	5.60196	4.48345	1.88537		273.823	280.233	340.691	1.01708	2.96662	9.39183	6.20626	0.233636	28.6971
Rpl4_5	ATATATCTTGTGGAAAGGACGAAACACCGCAACGACGCCAGGTTTTGGTGTTTAAGAGCTATGCTGGAAACAGCATAGCAAGTTTAAATA											Rpl8_4	Rpl8	363.037	286.194	339.746		0.736795	0.26676	10.9844	17.8063		246.258	350.878	297.259	2.23757	0.329625	1.87837	4.99949	1.40181	0
Rpl4_6	ATATATCTTGTGGAAAGGACGAAACACCGTCTGCGGTGCCAACGACGCCGTTTAAGAGCTATGCTGGAAACAGCATAGCAAGTTTAAATA											Rpl8_5	Rpl8	247.5	200.791	294.617		0	89.6313	4.70762	49.6481		183.612	213.986	229.854	0.406831	0	0	4.3099	7.47634	0
Rpl8_1	ATATATCTTGTGGAAAGGACGAAACACCGGACTGTGGCGTAGTTCCCGGGTTTAAGAGCTATGCTGGAAACAGCATAGCAAGTTTAAATA											Rpl8_6	Rpl8	480.49	380.076	439.938		0	0	1.79338	22.415		364.034	401.296	402.174	5.89904	0	0	2.06875	0	0
Rpl8_2	ATATATCTTGTGGAAAGGACGAAACACCGGCGCACGTGAAGCACCGTAAGTTTAAGAGCTATGCTGGAAACAGCATAGCAAGTTTAAATA											Rpl8_7	Rpl8	232.442	224.158	241.256		0	2.40084	0	16.5494		188.623	230.401	272.158	4.06831	3.9555	0	0.689584	0.233636	0
Rpl8_3	ATATATCTTGTGGAAAGGACGAAACACCGCTTTGGCGAGGGGAGCGCCGGTTTAAGAGCTATGCTGGAAACAGCATAGCAAGTTTAAATA											Rpl8_8	Rpl8	243.393	215.886	230.471		0.245598	8.26956	2.91424	6.28457		175.411	181.155	188.396	10.781	8.89987	0.536676	0.172396	0.233636	0
Rpl8_4	ATATATCTTGTGGAAAGGACGAAACACCGCGAAAGACGACTTTGGCGAGGTTTAAGAGCTATGCTGGAAACAGCATAGCAAGTTTAAATA											sg_Rpl8_76904553	Rpl8	257.904	170.186	209.467		0	21.8743	0.896689	6.49406		175.866	218.089	195.728	2.84781	4.28512	0	9.30939	2.56999	0.243196
Rpl8_5	ATATATCTTGTGGAAAGGACGAAACACCGTACGGTGCTTCACGTGCGCAGTTTAAGAGCTATGCTGGAAACAGCATAGCAAGTTTAAATA											sg_Rpl8_76904865	Rpl8	459.956	393.31	440.506		0.245598	0	5.15596	22.415		420.985	390.451	384.688	2.44098	5.60362	0.536676	0.861981	0.934543	0.972784
Rpl8_6	ATATATCTTGTGGAAAGGACGAAACACCGTGCGCACGTGAAGCACCGTAGTTTAAGAGCTATGCTGGAAACAGCATAGCAAGTTTAAATA											Rplp0_1	Rplp0	391.51	267.583	334.069		87.1874	414.545	464.037	396.976		214.593	254.145	312.206	325.668	354.017	261.093	305.314	365.64	505.361
Rplp0_1	ATATATCTTGTGGAAAGGACGAAACACCGTCGTAAGTGTGGAGCGGGCCGTTTAAGAGCTATGCTGGAAACAGCATAGCAAGTTTAAATA											Rplp0_2	Rplp0	429.84	306.666	346.841		63.3644	186.465	115.449	47.7628		242.386	289.32	281.747	77.908	80.758	94.9916	186.36	188.077	72.7156
Rplp0_2	ATATATCTTGTGGAAAGGACGAAACACCGGATCATCGTAAGTGTGGAGCGTTTAAGAGCTATGCTGGAAACAGCATAGCAAGTTTAAATA											Rplp0_3	Rplp0	411.496	391.863	431.139		225.459	594.875	201.979	174.502		324.168	359.085	358.177	117.777	196.456	227.551	124.298	168.218	137.892
Rplp0_3	ATATATCTTGTGGAAAGGACGAAACACCGCGTAAGTGTGGAGCGGGCCGGTTTAAGAGCTATGCTGGAAACAGCATAGCAAGTTTAAATA											Rplp0_4	Rplp0	405.473	302.324	370.116		210.232	49.0838	182.476	82.1184		250.587	298.994	368.33	192.431	194.479	265.118	103.61	138.78	185.802
Rplp0_4	ATATATCTTGTGGAAAGGACGAAACACCGATCGTAAGTGTGGAGCGGGCGTTTAAGAGCTATGCTGGAAACAGCATAGCAAGTTTAAATA											Rplp0_5	Rplp0	383.57	320.934	346.558		21.1215	0.80028	0.896689	21.996		274.506	310.133	297.823	0.610246	0	4.83008	0.689584	0	12.8894
Rplp0_5	ATATATCTTGTGGAAAGGACGAAACACCGCATACAGGGTGTCCGCAACGGTTTAAGAGCTATGCTGGAAACAGCATAGCAAGTTTAAATA											Rplp0_6	Rplp0	490.62	319.9	458.671		181.743	96.8339	286.941	134.49		350.366	337.687	399.353	64.2792	141.739	201.522	114.816	159.34	113.573
Rplp0_6	ATATATCTTGTGGAAAGGACGAAACACCGAGATCATCGTAAGTGTGGAGGTTTAAGAGCTATGCTGGAAACAGCATAGCAAGTTTAAATA											sg_Rplp0_115560827	Rplp0	333.194	266.963	305.97		0	6.93576	0.448345	36.0316		294.781	322.737	329.128	2.84781	0	0.268338	0.861981	2.80363	0
Rplp1_1	ATATATCTTGTGGAAAGGACGAAACACCGCGGTAAGTGCGGGATAACCCGTTTAAGAGCTATGCTGGAAACAGCATAGCAAGTTTAAATA											sg_Rplp0_115560881	Rplp0	350.169	267.997	349.68		0.245598	10.4036	0.672517	11.7312		234.64	280.82	293.31	0.813661	5.93324	0.268338	2.93073	0	0
Rplp1_2	ATATATCTTGTGGAAAGGACGAAACACCGCGGGTTGGCGTTTGTGTTCCGTTTAAGAGCTATGCTGGAAACAGCATAGCAAGTTTAAATA											sg_Rplp0_115560974	Rplp0	316.767	211.957	229.619		15.7183	24.5419	0.672517	0.628457		170.854	241.54	247.34	0.406831	8.89987	12.8802	0.172396	16.5881	13.619
Rplp1_3	ATATATCTTGTGGAAAGGACGAAACACCGGGTAAGTGCGGGATAACCCCGTTTAAGAGCTATGCTGGAAACAGCATAGCAAGTTTAAATA											sg_Rplp0_115561333	Rplp0	439.148	331.067	375.508		17.1919	12.271	3.13841	121.292		246.03	351.757	383.56	5.89904	2.30737	22.5404	2.58594	3.03726	6.56629
Rplp1_4	ATATATCTTGTGGAAAGGACGAAACACCGGTGACGGTCACGGTAAGTGCGTTTAAGAGCTATGCTGGAAACAGCATAGCAAGTTTAAATA											Rplp1_1	Rplp1	285.83	250.213	283.263		76.6267	206.739	243.675	97.2014		264.483	377.26	243.673	135.475	233.374	76.208	87.7496	224.757	92.1713
Rplp1_5	ATATATCTTGTGGAAAGGACGAAACACCGGGTGACGGTCACGGTAAGTGGTTTAAGAGCTATGCTGGAAACAGCATAGCAAGTTTAAATA											Rplp1_2	Rplp1	386.034	291.157	407.297		98.2394	129.112	240.985	153.134		274.051	346.481	350.28	186.125	164.483	311.004	301.693	100.23	139.351
Rplp1_6	ATATATCTTGTGGAAAGGACGAAACACCGGGGCATTGATCTTATCCTCCGTTTAAGAGCTATGCTGGAAACAGCATAGCAAGTTTAAATA											Rplp1_3	Rplp1	301.435	234.084	309.092		164.797	89.0978	214.757	186.023		279.974	257.369	276.671	152.561	151.957	249.286	59.1319	277.092	111.627
Rps11_1	ATATATCTTGTGGAAAGGACGAAACACCGGTAAGCACGCTCCGTCTGTAGTTTAAGAGCTATGCTGGAAACAGCATAGCAAGTTTAAATA											Rplp1_4	Rplp1	559.066	497.945	540.414		99.9586	19.4735	94.8249	121.921		385.448	462.268	546.009	69.1612	80.4284	66.5478	5.17188	54.9044	9.97103
Rps11_2	ATATATCTTGTGGAAAGGACGAAACACCGGGTAAGCACGCTCCGTCTGTGTTTAAGAGCTATGCTGGAAACAGCATAGCAAGTTTAAATA											Rplp1_5	Rplp1	521.557	422.881	537.86		102.169	18.6732	67.2517	56.3517		398.205	386.933	496.089	31.9362	66.5842	12.8802	102.92	0.233636	0.972784
Rps11_3	ATATATCTTGTGGAAAGGACGAAACACCGTTCATCTTCGTCACGACACCGTTTAAGAGCTATGCTGGAAACAGCATAGCAAGTTTAAATA											Rplp1_6	Rplp1	228.609	165.017	229.335		5.64876	0.26676	0.224172	3.56126		131.216	187.604	165.269	0	3.62587	0	1.03438	0	0.243196
Rps11_4	ATATATCTTGTGGAAAGGACGAAACACCGCTCCGATCTGTACATCCCTGGTTTAAGAGCTATGCTGGAAACAGCATAGCAAGTTTAAATA											Rplp1_7	Rplp1	271.319	198.516	266.233		61.6452	73.0922	53.1288	80.8615		199.786	206.071	270.184	28.4781	87.6802	27.1021	65.8553	73.3616	120.382
Rps11_5	ATATATCTTGTGGAAAGGACGAAACACCGTCATCTTCGTCACGACACCTGTTTAAGAGCTATGCTGGAAACAGCATAGCAAGTTTAAATA											sg_Rplp1_61913509	Rplp1	288.02	229.741	270.775		1.96479	0	12.5536	7.96046		213.91	247.403	257.493	16.4766	0	0.268338	0.344792	1.86909	13.1326
Rps11_6	ATATATCTTGTGGAAAGGACGAAACACCGTCCGATCTGTACATCCCTGTGTTTAAGAGCTATGCTGGAAACAGCATAGCAAGTTTAAATA											sg_Rplp1_61913900	Rplp1	392.605	332.101	431.139		16.2095	83.2291	35.4192	88.822		293.414	384.881	373.125	36.8182	48.7844	55.8143	115.161	32.0081	120.868
Rps12_1	ATATATCTTGTGGAAAGGACGAAACACCGCGCTCACCCTTCCTCGGCCAGTTTAAGAGCTATGCTGGAAACAGCATAGCAAGTTTAAATA											sg_Rplp1_61914374	Rplp1	608.073	517.176	584.976		28.4894	0.80028	51.7838	24.9288		467.686	527.343	562.648	42.7172	3.29625	0.536676	35.686	65.1843	10.9438
Rps12_2	ATATATCTTGTGGAAAGGACGAAACACCGCACGTACTTGTCTAAGGCTTGTTTAAGAGCTATGCTGGAAACAGCATAGCAAGTTTAAATA											Rps11_1	Rps11	305.816	239.874	350.531		6.38556	258.224	49.3179	82.3279		282.252	286.096	346.614	64.4826	22.0849	74.0613	70.8548	35.5126	93.3872
Rps12_3	ATATATCTTGTGGAAAGGACGAAACACCGTCACCGCCATGGCCGAGGAAGTTTAAGAGCTATGCTGGAAACAGCATAGCAAGTTTAAATA											Rps11_2	Rps11	262.284	239.047	314.201		0.245598	42.9484	6.94934	35.1936		230.312	296.062	263.979	15.2561	10.2184	0	12.7573	11.4481	0.243196
Rps12_4	ATATATCTTGTGGAAAGGACGAAACACCGCACTAAGGCTTACCTTTATCGTTTAAGAGCTATGCTGGAAACAGCATAGCAAGTTTAAATA											Rps11_3	Rps11	614.917	441.492	534.17		69.9955	82.6956	132.262	100.972		407.773	486.304	455.477	98.2496	82.4062	104.652	99.1278	141.116	103.601
Rps12_5	ATATATCTTGTGGAAAGGACGAAACACCGCTGAGACACGTACTTGTCTAGTTTAAGAGCTATGCTGGAAACAGCATAGCAAGTTTAAATA											Rps11_4	Rps11	370.703	276.682	297.171		19.4023	31.2109	3.13841	21.577		289.769	318.34	332.795	4.88197	25.0515	0	1.20677	1.16818	0
Rps12_6	ATATATCTTGTGGAAAGGACGAAACACCGCCCACTCGCTCACCCTTCCTGTTTAAGAGCTATGCTGGAAACAGCATAGCAAGTTTAAATA											Rps11_5	Rps11	348.526	273.994	337.759		0.736795	2.40084	2.69007	12.3597		235.779	275.836	255.519	0.610246	1.64812	0	3.27553	2.80363	8.51186
Rps15_1	ATATATCTTGTGGAAAGGACGAAACACCGACGAATACTCACCATCTTGGGTTTAAGAGCTATGCTGGAAACAGCATAGCAAGTTTAAATA											Rps11_6	Rps11	303.078	250.42	259.138		0.245598	0	1.12086	7.12252		243.069	285.51	247.622	10.3742	11.8665	9.9285	0.861981	0	53.9895
Rps15_2	ATATATCTTGTGGAAAGGACGAAACACCGCGGCCTGCGTGAGCGCGAGTGTTTAAGAGCTATGCTGGAAACAGCATAGCAAGTTTAAATA											sg_Rps11_45122923	Rps11	248.869	233.67	251.758		0	0	13.002	16.1304		185.89	256.49	227.598	3.25464	4.28512	0.805014	0.689584	19.1581	0
Rps15_3	ATATATCTTGTGGAAAGGACGAAACACCGACCCCGACTCGCGCTCACGCGTTTAAGAGCTATGCTGGAAACAGCATAGCAAGTTTAAATA											sg_Rps11_45123165	Rps11	415.329	335.203	364.155		36.8398	0	0.672517	19.9011		271.089	332.117	368.894	4.06831	24.0626	0.805014	9.99897	1.40181	13.1326
Rps15_4	ATATATCTTGTGGAAAGGACGAAACACCGGCCTGCGTGAGCGCGAGTCGGTTTAAGAGCTATGCTGGAAACAGCATAGCAAGTTTAAATA											sg_Rps11_45123424	Rps11	377.273	272.133	322.148		0	0.53352	1.56921	12.9881		243.525	283.458	266.8	0.203415	0	0	0.689584	0	1.94557
Rps15_5	ATATATCTTGTGGAAAGGACGAAACACCGGCTCGACATGTCCTAGTAAGGTTTAAGAGCTATGCTGGAAACAGCATAGCAAGTTTAAATA											sg_Rps11_45123462	Rps11	204.79	189.004	207.764		14.2447	0.26676	0.896689	21.996		152.63	142.169	153.424	15.0527	25.7107	54.2042	7.93022	35.7463	0.729588
Rps15_6	ATATATCTTGTGGAAAGGACGAAACACCGCGCGCTCACGCAGGCCGAAGGTTTAAGAGCTATGCTGGAAACAGCATAGCAAGTTTAAATA											Rps12_1	Rps12	455.028	370.563	429.436		35.8574	89.6313	74.4252	67.2449		374.057	440.869	447.298	122.659	32.6328	100.09	24.4802	63.0816	64.2037
Rps2_1	ATATATCTTGTGGAAAGGACGAAACACCGCAGCGGACCAGGTTCAAGGTGTTTAAGAGCTATGCTGGAAACAGCATAGCAAGTTTAAATA											Rps12_2	Rps12	294.865	267.583	260.273		14.7359	0	24.8831	38.7549		220.061	233.039	279.491	4.67855	0.329625	0.536676	0.344792	20.0927	0
Rps2_2	ATATATCTTGTGGAAAGGACGAAACACCGCCTTATCAGGTATTCGGATTGTTTAAGAGCTATGCTGGAAACAGCATAGCAAGTTTAAATA											Rps12_3	Rps12	522.105	459.689	475.985		11.5431	35.2123	44.1619	29.1185		393.193	486.891	548.547	31.5294	36.5883	29.5172	27.411	27.3354	29.9131
Rps2_3	ATATATCTTGTGGAAAGGACGAAACACCGATCAGGTATTCGGATTCGGTGTTTAAGAGCTATGCTGGAAACAGCATAGCAAGTTTAAATA											Rps12_4	Rps12	346.61	232.223	312.498		10.5607	8.0028	1.56921	24.0909		254.459	274.664	298.669	0.610246	10.2184	0.805014	0.689584	3.03726	0.729588
Rps2_4	ATATATCTTGTGGAAAGGACGAAACACCGGATACCTACCAAAGTTGCCCGTTTAAGAGCTATGCTGGAAACAGCATAGCAAGTTTAAATA											Rps12_5	Rps12	330.456	317.419	344.571		16.4551	0.26676	28.6941	16.5494		228.489	302.804	244.237	2.23757	0.329625	0	0.689584	5.84089	0
Rps2_5	ATATATCTTGTGGAAAGGACGAAACACCGATACCTACCAAAGTTGCCCAGTTTAAGAGCTATGCTGGAAACAGCATAGCAAGTTTAAATA											Rps12_6	Rps12	415.056	329.206	308.808		0	0	3.36258	14.4545		232.818	309.253	363.818	30.5123	0.659249	15.0269	23.2735	2.10272	0.486392
Rps2_6	ATATATCTTGTGGAAAGGACGAAACACCGGTAGGTCTGGGCCGCTGGCGGTTTAAGAGCTATGCTGGAAACAGCATAGCAAGTTTAAATA											sg_Rps12_23785991	Rps12	335.658	246.904	319.594		0	0.53352	0.672517	33.5177		233.273	343.843	294.721	35.5977	0.329625	0.536676	2.75834	7.2427	0
Rps24_1	ATATATCTTGTGGAAAGGACGAAACACCGCTCCGGCGCCGTAGCCATCAGTTTAAGAGCTATGCTGGAAACAGCATAGCAAGTTTAAATA											sg_Rps12_23786812	Rps12	383.57	397.446	414.109		0.245598	10.9372	13.8987	30.166		312.55	364.069	413.737	0.406831	0.329625	0.536676	0.689584	4.20544	11.9166
Rps24_2	ATATATCTTGTGGAAAGGACGAAACACCGCACCATGATGGCTACGGCGCGTTTAAGAGCTATGCTGGAAACAGCATAGCAAGTTTAAATA											sg_Rps12_23786840	Rps12	359.204	321.762	445.331		3.92957	66.4232	0.896689	0.418972		330.091	389.571	304.31	25.6303	0	0.268338	0.861981	4.43908	29.6699
Rps24_3	ATATATCTTGTGGAAAGGACGAAACACCGCCATCATGGTGAGTCTCCTCGTTTAAGAGCTATGCTGGAAACAGCATAGCAAGTTTAAATA											sg_Rps12_23786872	Rps12	210.539	177.424	234.161		4.66637	18.6732	8.51855	23.2529		144.657	182.914	183.037	26.2406	16.8109	61.7177	11.0334	15.6536	2.67516
Rps24_4	ATATATCTTGTGGAAAGGACGAAACACCGATCTCCACTCACTGAATCAGGTTTAAGAGCTATGCTGGAAACAGCATAGCAAGTTTAAATA											Rps14_1	Rps14	289.937	279.784	290.075		0	6.93576	30.4874	12.7786		230.767	261.473	281.465	17.4937	0	14.4902	0.689584	2.10272	9.97103
Rps24_5	ATATATCTTGTGGAAAGGACGAAACACCGTGGCAAAAAGGTATGGTTCAGTTTAAGAGCTATGCTGGAAACAGCATAGCAAGTTTAAATA											Rps14_2	Rps14	385.761	281.024	405.594		11.7887	19.4735	28.6941	124.225		235.779	322.444	320.103	17.6971	4.94437	67.3528	38.4443	51.3998	108.465
Rps24_6	ATATATCTTGTGGAAAGGACGAAACACCGCCTGCCACTGATTCAGTGAGGTTTAAGAGCTATGCTGGAAACAGCATAGCAAGTTTAAATA											Rps14_3	Rps14	321.969	263.241	340.597		2.45598	0	1.34503	17.8063		233.501	281.699	300.643	15.663	0	0	9.13699	10.0463	0.486392
Rps25_1	ATATATCTTGTGGAAAGGACGAAACACCGTCGCCATGGTAAGGCCCGCGGTTTAAGAGCTATGCTGGAAACAGCATAGCAAGTTTAAATA											Rps14_4	Rps14	384.939	339.132	361.033		9.33274	23.7416	17.2613	20.5296		302.298	381.363	383.842	26.8508	59.3324	92.5766	3.79271	11.9154	99.7103
Rps25_2	ATATATCTTGTGGAAAGGACGAAACACCGAACCCTCGCGGGCCTTACCAGTTTAAGAGCTATGCTGGAAACAGCATAGCAAGTTTAAATA											Rps14_5	Rps14	342.503	260.966	340.313		0	0	2.01755	15.2925		223.25	323.03	234.93	1.22049	0.659249	0.805014	3.44792	32.709	2.91835
Rps25_3	ATATATCTTGTGGAAAGGACGAAACACCGGGCGAAGATGCATGAACAGGGTTTAAGAGCTATGCTGGAAACAGCATAGCAAGTTTAAATA											Rps14_6	Rps14	384.939	282.058	420.637		112.238	34.1453	126.433	62.0078		303.21	375.501	419.378	61.228	48.4548	94.1866	159.984	47.428	125.489
Rps25_4	ATATATCTTGTGGAAAGGACGAAACACCGCGCCATGGTAAGGCCCGCGAGTTTAAGAGCTATGCTGGAAACAGCATAGCAAGTTTAAATA											sg_Rps14_60776501	Rps14	291.305	277.923	288.94		46.9093	1.86732	1.12086	13.8261		234.64	279.061	262.851	0.610246	0	8.31847	5.86147	3.73817	0.243196
Rps25_5	ATATATCTTGTGGAAAGGACGAAACACCGCACATCACCTACCTTTACTAGTTTAAGAGCTATGCTGGAAACAGCATAGCAAGTTTAAATA											sg_Rps14_60776930	Rps14	275.7	246.077	290.927		0	5.86872	0.896689	14.664		207.303	263.818	222.239	11.5947	0.659249	23.8821	0.172396	0.467271	27.4811
Rps25_6	ATATATCTTGTGGAAAGGACGAAACACCGAACCAGCTTGATAAGTCCTAGTTTAAGAGCTATGCTGGAAACAGCATAGCAAGTTTAAATA											sg_Rps14_60776965	Rps14	363.037	290.743	350.531		5.40316	5.86872	9.63941	20.7391		279.518	312.478	322.641	0.406831	0	0	16.2052	8.17725	7.05268
Rps3a1_1	ATATATCTTGTGGAAAGGACGAAACACCGGTGTGAGTGGCGGATCGCGCGTTTAAGAGCTATGCTGGAAACAGCATAGCAAGTTTAAATA											sg_Rps14_60776992	Rps14	419.162	295.086	340.029		0.245598	0	2.24172	15.9209		248.992	357.327	337.025	4.27172	0.659249	0	0.689584	0.233636	25.7788
Rps3a1_2	ATATATCTTGTGGAAAGGACGAAACACCGAGTGTGAGTGGCGGATCGCGGTTTAAGAGCTATGCTGGAAACAGCATAGCAAGTTTAAATA											Rps15_1	Rps15	348.8	222.71	314.769		2.21039	119.508	47.0762	51.1145		168.576	291.665	284.568	16.0698	59.6621	93.3816	33.6172	28.0363	34.777
Rps3a1_3	ATATATCTTGTGGAAAGGACGAAACACCGCTTAGAAAATGGATCGACCCGTTTAAGAGCTATGCTGGAAACAGCATAGCAAGTTTAAATA											Rps15_2	Rps15	534.699	400.341	576.745		13.0167	109.372	105.137	91.1263		413.24	442.335	444.478	48.4128	23.0737	10.1968	30.6865	45.7926	26.2652
Rps3a1_4	ATATATCTTGTGGAAAGGACGAAACACCGAAAATGGATCGACCCTGGATGTTTAAGAGCTATGCTGGAAACAGCATAGCAAGTTTAAATA											Rps15_3	Rps15	578.504	491.741	639.755		72.6971	49.6174	78.6845	80.2331		452.65	566.329	620.746	61.8382	77.4618	102.505	43.961	28.7372	33.0746
Rps3a1_5	ATATATCTTGTGGAAAGGACGAAACACCGGAAAATGGATCGACCCTGGAGTTTAAGAGCTATGCTGGAAACAGCATAGCAAGTTTAAATA											Rps15_4	Rps15	528.676	427.637	449.304		2.21039	42.6816	20.6239	31.8418		397.294	372.57	451.529	7.72978	44.1697	50.7159	47.0641	10.28	34.5338
Rps3a1_6	ATATATCTTGTGGAAAGGACGAAACACCGAGGTTATTTTTCTCCCATCCGTTTAAGAGCTATGCTGGAAACAGCATAGCAAGTTTAAATA											Rps15_5	Rps15	355.097	322.382	416.38		16.4551	0.26676	13.2262	16.1304		269.494	362.31	351.973	3.05123	28.0181	3.48839	5.86147	0	0.243196
Rps7_1	ATATATCTTGTGGAAAGGACGAAACACCGATAAGCAGAAGCGCCCCAGAGTTTAAGAGCTATGCTGGAAACAGCATAGCAAGTTTAAATA											Rps15_6	Rps15	601.228	471.476	632.375		22.5951	20.2738	46.852	58.0276		382.031	441.162	652.052	36.4113	61.3102	43.2024	59.4767	65.1843	262.165
Rps7_2	ATATATCTTGTGGAAAGGACGAAACACCGGCACGTGGTCTTCATTGCTCGTTTAAGAGCTATGCTGGAAACAGCATAGCAAGTTTAAATA											sg_Rps15_80292824	Rps15	251.881	240.08	242.675		0	0.26676	6.501	27.8616		184.067	207.83	238.597	0	2.96662	0.268338	8.7922	0.233636	36.2362
Rps7_3	ATATATCTTGTGGAAAGGACGAAACACCGTCTCAGGTGAGCTTGTCGCCGTTTAAGAGCTATGCTGGAAACAGCATAGCAAGTTTAAATA											sg_Rps15_80293642	Rps15	265.57	199.964	273.897		9.82394	0.26676	2.01755	18.8537		210.493	228.642	261.723	0.203415	66.2546	0	0.689584	18.9245	0
Rps7_4	ATATATCTTGTGGAAAGGACGAAACACCGGCAACGGAACACTCACCTTCGTTTAAGAGCTATGCTGGAAACAGCATAGCAAGTTTAAATA											sg_Rps15_80293696	Rps15	295.138	189.624	215.144		7.12235	0	16.1404	38.7549		223.25	191.708	203.625	0.610246	0	0	5.68907	5.84089	0.243196
Rps7_5	ATATATCTTGTGGAAAGGACGAAACACCGACCAACTTCGATTTCCTGGGGTTTAAGAGCTATGCTGGAAACAGCATAGCAAGTTTAAATA											sg_Rps15_80293746	Rps15	298.971	194.794	286.953		2.21039	0.26676	0	11.7312		189.307	241.54	238.597	3.45806	0.329625	0	7.41303	1.63545	0.486392
Rps7_6	ATATATCTTGTGGAAAGGACGAAACACCGTCTCCAGCTCGAGCAGCGCCGTTTAAGAGCTATGCTGGAAACAGCATAGCAAGTTTAAATA											Rps2_1	Rps2	386.582	342.44	424.611		0.245598	4.0014	1.56921	11.9407		296.376	310.426	342.666	1.22049	0.659249	0.805014	11.7229	10.28	0
Rpsa_1	ATATATCTTGTGGAAAGGACGAAACACCGGGCCTTGATACGCACCCGTGGTTTAAGAGCTATGCTGGAAACAGCATAGCAAGTTTAAATA											Rps2_2	Rps2	234.906	195.621	217.415		96.029	144.317	153.11	62.2173		164.932	200.208	208.138	136.085	145.035	118.874	73.6131	155.835	226.415
Rpsa_2	ATATATCTTGTGGAAAGGACGAAACACCGCACGGGTGCGTATCAAGGCCGTTTAAGAGCTATGCTGGAAACAGCATAGCAAGTTTAAATA											Rps2_3	Rps2	252.976	209.269	303.131		33.647	145.918	105.809	130.51		203.659	200.208	217.445	64.6861	114.38	130.144	21.8943	140.882	152.241
Rpsa_3	ATATATCTTGTGGAAAGGACGAAACACCGACGGGTGCGTATCAAGGCCAGTTTAAGAGCTATGCTGGAAACAGCATAGCAAGTTTAAATA											Rps2_4	Rps2	242.298	185.282	225.646		0	0	35.1951	4.3992		205.025	204.899	221.393	19.3244	13.5146	0	32.9277	2.10272	0.243196
Rpsa_4	ATATATCTTGTGGAAAGGACGAAACACCGACGCACCCGTGGGGAACTGCGTTTAAGAGCTATGCTGGAAACAGCATAGCAAGTTTAAATA											Rps2_5	Rps2	283.913	259.932	326.406		0	0.26676	2.91424	4.60869		254.915	246.816	277.799	16.4766	3.62587	4.29341	12.2401	3.2709	0
Rpsa_5	ATATATCTTGTGGAAAGGACGAAACACCGCTGGCCTTGATACGCACCCGGTTTAAGAGCTATGCTGGAAACAGCATAGCAAGTTTAAATA											Rps2_6	Rps2	315.672	230.155	320.729		77.8547	158.455	121.277	52.9999		205.937	295.769	234.366	116.15	45.8178	151.074	108.954	113.313	68.0949
Rpsa_6	ATATATCTTGTGGAAAGGACGAAACACCGTGGCCTTGATACGCACCCGTGTTTAAGAGCTATGCTGGAAACAGCATAGCAAGTTTAAATA											sg_Rps2_24720341	Rps2	266.939	252.695	293.481		0.245598	128.045	1.56921	14.4545		213.226	337.687	254.108	12.8152	9.55911	1.07335	0.344792	0	1.21598
BRDN0000737877	ATATATCTTGTGGAAAGGACGAAACACCGCATATACTCTTGCGCTAGACGTTTAAGAGCTATGCTGGAAACAGCATAGCAAGTTTAAATA											sg_Rps2_24720448	Rps2	310.47	267.17	333.785		10.8063	0	0.896689	10.6838		240.335	329.772	309.386	17.0869	0.659249	2.1467	2.06875	8.64452	20.6717
BRDN0000737952	ATATATCTTGTGGAAAGGACGAAACACCGCGGTAAGATGGTTATACCGTGTTTAAGAGCTATGCTGGAAACAGCATAGCAAGTTTAAATA											sg_Rps2_24720727	Rps2	302.257	245.871	304.551		37.331	42.1481	15.2437	140.774		193.407	278.768	265.39	3.25464	5.60362	15.2953	60.1662	25.6999	23.8332
BRDN0000737594	ATATATCTTGTGGAAAGGACGAAACACCGCCTTGTGGCGTGCCAAACGAGTTTAAGAGCTATGCTGGAAACAGCATAGCAAGTTTAAATA											sg_Rps2_24721048	Rps2	274.605	199.757	271.059		0.245598	0	0.896689	33.7272		225.756	245.058	197.985	1.22049	17.7997	0.805014	15.1709	0.233636	13.619
BRDN0000737705	ATATATCTTGTGGAAAGGACGAAACACCGACTTTACATCATGTCGTCGTGTTTAAGAGCTATGCTGGAAACAGCATAGCAAGTTTAAATA											Rps24_1	Rps24	333.742	262.827	341.732		0	0	69.7176	17.5968		286.352	295.476	335.897	4.06831	14.8331	0	12.0677	0	1.70237
BRDN0000737772	ATATATCTTGTGGAAAGGACGAAACACCGCGTACCGACAGTAGTCCAAGGTTTAAGAGCTATGCTGGAAACAGCATAGCAAGTTTAAATA											Rps24_2	Rps24	383.57	305.839	413.826		67.0484	165.391	49.3179	64.5216		336.697	358.499	384.97	30.5123	17.1405	23.6137	16.3776	7.00907	30.6427
BRDN0000737828	ATATATCTTGTGGAAAGGACGAAACACCGACAATTCGGTTTATGCGCGTGTTTAAGAGCTATGCTGGAAACAGCATAGCAAGTTTAAATA											Rps24_3	Rps24	373.714	327.138	437.951		31.9278	142.45	177.32	31.2134		320.295	383.122	330.82	91.9437	78.7803	102.237	50.3397	139.714	95.0896
BRDN0000737624	ATATATCTTGTGGAAAGGACGAAACACCGCGGTCGTGACAGACCTGGTGGTTTAAGAGCTATGCTGGAAACAGCATAGCAAGTTTAAATA											Rps24_4	Rps24	402.461	336.237	428.301		42.4885	168.059	91.6865	159.838		332.597	413.022	404.712	163.342	193.16	130.412	134.641	143.686	250.005
BRDN0000737551	ATATATCTTGTGGAAAGGACGAAACACCGGGTCTGTCCGTTGCGACCACGTTTAAGAGCTATGCTGGAAACAGCATAGCAAGTTTAAATA											Rps24_5	Rps24	533.604	382.144	540.13		175.603	198.469	326.843	188.537		405.722	427.385	357.613	323.023	252.163	329.787	249.802	199.758	163.428
BRDN0000738024	ATATATCTTGTGGAAAGGACGAAACACCGTAATGGCACTTACCGGGTCTGTTTAAGAGCTATGCTGGAAACAGCATAGCAAGTTTAAATA											Rps24_6	Rps24	493.358	400.134	502.948		198.689	213.141	250.625	126.11		438.982	475.458	447.298	147.679	293.696	92.3082	38.2719	314.474	157.591
BRDN0000738017	ATATATCTTGTGGAAAGGACGAAACACCGGCGGGACCCCCGGTATAGTCGTTTAAGAGCTATGCTGGAAACAGCATAGCAAGTTTAAATA											sg_Rps24_24491793	Rps24	211.635	175.77	232.174		0	0.26676	1.56921	13.6166		126.888	207.83	161.885	9.76393	0	0.268338	0.517188	2.80363	0
BRDN0000737496	ATATATCTTGTGGAAAGGACGAAACACCGTGTGCCACGCCGCTGCAACGGTTTAAGAGCTATGCTGGAAACAGCATAGCAAGTTTAAATA											sg_Rps24_24491925	Rps24	247.5	204.099	287.521		6.63116	2.93436	0.448345	5.8656		174.272	204.605	210.394	23.7996	0	0	1.55157	1.63545	11.187
BRDN0000737602	ATATATCTTGTGGAAAGGACGAAACACCGTACTTACCGACCGACAAACGGTTTAAGAGCTATGCTGGAAACAGCATAGCAAGTTTAAATA											sg_Rps24_24492026	Rps24	200.683	174.529	200.385		0.245598	0.26676	10.3119	17.8063		130.533	144.514	180.499	3.45806	0.329625	0	0.689584	0.467271	0
BRDN0000737678	ATATATCTTGTGGAAAGGACGAAACACCGGCACCTCTAGCGCGCTCGGCGTTTAAGAGCTATGCTGGAAACAGCATAGCAAGTTTAAATA											sg_Rps24_24492049	Rps24	334.016	266.549	298.023		0.491197	0.26676	16.1404	15.7114		279.062	281.699	312.206	0.406831	0	0.536676	7.75783	0.233636	0.486392
BRDN0000737799	ATATATCTTGTGGAAAGGACGAAACACCGCGGTCAGTCGTCTTCCCGGAGTTTAAGAGCTATGCTGGAAACAGCATAGCAAGTTTAAATA											Rps25_1	Rps25	545.924	387.106	431.707		136.553	65.0894	222.827	109.771		401.85	421.816	500.602	115.133	239.637	184.348	104.817	341.342	174.615
BRDN0000737563	ATATATCTTGTGGAAAGGACGAAACACCGGATGCGGGTGGAAAACGTTAGTTTAAGAGCTATGCTGGAAACAGCATAGCAAGTTTAAATA											Rps25_2	Rps25	272.414	185.902	237.567		9.82394	0	4.48345	19.0632		192.268	212.227	245.365	0.203415	16.1516	10.1968	3.44792	0	0
BRDN0000737574	ATATATCTTGTGGAAAGGACGAAACACCGACCCTAGCCTCATCGCGACCGTTTAAGAGCTATGCTGGAAACAGCATAGCAAGTTTAAATA											Rps25_3	Rps25	305.542	259.932	349.396		22.1039	32.5447	93.704	19.6917		208.215	367	315.873	18.104	0.329625	44.5441	30.8589	21.2608	6.56629
BRDN0000737609	ATATATCTTGTGGAAAGGACGAAACACCGAAACTCATACGTAGCGAATCGTTTAAGAGCTATGCTGGAAACAGCATAGCAAGTTTAAATA											Rps25_4	Rps25	447.088	366.428	495.285		151.78	26.1425	89.4447	150.62		363.123	338.273	403.866	117.981	93.6134	166.101	144.985	162.143	163.184
BRDN0000738007	ATATATCTTGTGGAAAGGACGAAACACCGGTTACTTACCTGACCGGCAAGTTTAAGAGCTATGCTGGAAACAGCATAGCAAGTTTAAATA											Rps25_5	Rps25	480.216	323.416	405.878		0	0	2.4659	21.7865		303.438	317.754	390.046	2.03415	0	0.268338	5.51668	0	0
BRDN0000737384	ATATATCTTGTGGAAAGGACGAAACACCGGACTCCGGGTACTAAATGTCGTTTAAGAGCTATGCTGGAAACAGCATAGCAAGTTTAAATA											Rps25_6	Rps25	392.605	250.006	410.703		0.982394	3.46788	5.60431	31.8418		264.027	354.982	327.436	4.06831	0	1.61003	2.24115	5.37362	0.486392
BRDN0000738093	ATATATCTTGTGGAAAGGACGAAACACCGTAGTTATCTGCAACGCATAGGTTTAAGAGCTATGCTGGAAACAGCATAGCAAGTTTAAATA											sg_Rps25_44408025	Rps25	237.918	180.939	227.065		9.82394	20.2738	0.224172	1.88537		141.012	170.309	173.166	20.7484	14.5035	0.268338	4.82709	11.4481	0
BRDN0000737568	ATATATCTTGTGGAAAGGACGAAACACCGTCACACGGGATCTCGCCGGTGTTTAAGAGCTATGCTGGAAACAGCATAGCAAGTTTAAATA											sg_Rps25_44408694	Rps25	322.517	297.154	374.657		20.6303	2.13408	0.896689	20.7391		284.074	272.905	371.433	19.5279	5.27399	24.1504	18.274	20.0927	14.835
BRDN0000737930	ATATATCTTGTGGAAAGGACGAAACACCGGCTCATACTGATGAACGTCCGTTTAAGAGCTATGCTGGAAACAGCATAGCAAGTTTAAATA											sg_Rps25_44408765	Rps25	289.115	287.848	291.778		11.5431	3.46788	21.9689	26.8142		273.595	271.732	344.64	0.610246	0	21.1987	0.689584	0	52.5303
BRDN0000738112	ATATATCTTGTGGAAAGGACGAAACACCGCTGTCTTCAACGTCTGGCCGGTTTAAGAGCTATGCTGGAAACAGCATAGCAAGTTTAAATA											sg_Rps25_44408804	Rps25	272.688	274.821	295.184		8.84154	0	1.12086	14.245		229.856	245.058	271.594	2.23757	0.659249	8.05014	0.517188	0	11.4302
BRDN0000737588	ATATATCTTGTGGAAAGGACGAAACACCGGTTATTTGTCTGTCGAAACGGTTTAAGAGCTATGCTGGAAACAGCATAGCAAGTTTAAATA											Rps3a1_1	Rps3a1	308.28	250.213	337.191		59.4348	63.2221	47.7487	36.4505		239.88	273.198	309.95	94.1813	52.7399	10.7335	85.1637	186.675	96.0624
BRDN0000738274	ATATATCTTGTGGAAAGGACGAAACACCGGTCACAAAAAACGAGCGTTAGTTTAAGAGCTATGCTGGAAACAGCATAGCAAGTTTAAATA											Rps3a1_2	Rps3a1	313.208	245.043	304.551		11.7887	30.6774	33.85	36.241		252.409	262.939	262.851	16.2732	31.644	44.8124	44.9954	39.0172	2.91835
BRDN0000737700	ATATATCTTGTGGAAAGGACGAAACACCGTGCGTAAAACTTGCGCTCGAGTTTAAGAGCTATGCTGGAAACAGCATAGCAAGTTTAAATA											Rps3a1_3	Rps3a1	192.196	170.6	206.629		0	0	5.38014	19.9011		124.154	187.311	160.475	5.49221	26.0403	0.805014	3.44792	21.9617	19.9421
BRDN0000737451	ATATATCTTGTGGAAAGGACGAAACACCGTTCGACGTGCGGCGTATTGGGTTTAAGAGCTATGCTGGAAACAGCATAGCAAGTTTAAATA											Rps3a1_4	Rps3a1	274.878	240.287	288.372		0	49.0838	1.79338	0		216.643	294.597	263.133	1.01708	30.9847	13.9536	62.9246	17.5227	2.67516
BRDN0000737595	ATATATCTTGTGGAAAGGACGAAACACCGTGCCGACGCGACGCAGCGTAGTTTAAGAGCTATGCTGGAAACAGCATAGCAAGTTTAAATA											Rps3a1_5	Rps3a1	267.76	216.92	247.501		1.96479	12.271	15.6921	6.49406		164.476	206.071	246.494	3.86489	61.9694	52.8626	2.75834	14.719	5.59351
BRDN0000737871	ATATATCTTGTGGAAAGGACGAAACACCGATATGCTCGACCCATCGTCCGTTTAAGAGCTATGCTGGAAACAGCATAGCAAGTTTAAATA											Rps3a1_6	Rps3a1	151.128	118.076	123.183		20.6303	11.7374	13.8987	56.3517		83.8326	153.014	160.193	0.610246	13.8442	94.9916	21.2047	22.6627	28.4539
BRDN0000738272	ATATATCTTGTGGAAAGGACGAAACACCGCGTTGCGAATCCACCCTATTGTTTAAGAGCTATGCTGGAAACAGCATAGCAAGTTTAAATA											sg_Rps3a1_86141244	Rps3a1	374.262	310.388	354.789		9.82394	0	1.79338	38.3359		256.737	332.997	289.926	3.05123	56.0362	0.268338	0	2.80363	11.4302
BRDN0000737591	ATATATCTTGTGGAAAGGACGAAACACCGAGCAGTTCGGGTAACGCCCAGTTTAAGAGCTATGCTGGAAACAGCATAGCAAGTTTAAATA											sg_Rps3a1_86141331	Rps3a1	233.263	244.216	288.94		20.1391	0.26676	2.4659	26.3952		186.117	265.577	251.57	15.663	0	0	4.3099	11.2145	15.3213
BRDN0000737784	ATATATCTTGTGGAAAGGACGAAACACCGTCACGCACGACTAAGGGAATGTTTAAGAGCTATGCTGGAAACAGCATAGCAAGTTTAAATA											sg_Rps3a1_86141378	Rps3a1	251.333	198.103	228.768		0.491197	0.26676	2.91424	23.6719		159.464	183.5	192.062	3.45806	0	0.268338	13.9641	0	3.89114
BRDN0000738304	ATATATCTTGTGGAAAGGACGAAACACCGGCTCCAGGTGCGAGATAGGCGTTTAAGAGCTATGCTGGAAACAGCATAGCAAGTTTAAATA											sg_Rps3a1_86141749	Rps3a1	145.653	150.541	166.041		0.245598	10.9372	0.224172	8.58892		89.9833	145.686	159.065	3.05123	31.644	0.536676	7.93022	2.56999	0.243196
BRDN0000737760	ATATATCTTGTGGAAAGGACGAAACACCGTGACTTGACACGTTCGATATGTTTAAGAGCTATGCTGGAAACAGCATAGCAAGTTTAAATA											Rps6kb1_1	Rps6kb1	368.239	278.75	384.875		128.939	291.569	347.691	121.083		237.146	295.769	295.003	162.936	143.716	151.343	146.881	272.419	95.0896
BRDN0000737573	ATATATCTTGTGGAAAGGACGAAACACCGGGCTTTACGTAAGGAGCGTAGTTTAAGAGCTATGCTGGAAACAGCATAGCAAGTTTAAATA											Rps6kb1_2	Rps6kb1	436.137	344.301	372.102		385.835	320.379	420.547	630.343		341.709	414.487	384.688	316.921	249.526	360.914	182.395	446.01	451.615
BRDN0000737610	ATATATCTTGTGGAAAGGACGAAACACCGCGATTGACGTTGGGCTCTCAGTTTAAGAGCTATGCTGGAAACAGCATAGCAAGTTTAAATA											Rps6kb1_3	Rps6kb1	442.981	307.7	385.726		255.914	487.37	485.781	452.28		375.196	362.896	397.661	160.291	268.974	293.293	221.874	299.988	259.49
BRDN0000738184	ATATATCTTGTGGAAAGGACGAAACACCGACGCTCTTGGCAGATAATCGGTTTAAGAGCTATGCTGGAAACAGCATAGCAAGTTTAAATA											Rps6kb1_4	Rps6kb1	532.509	359.19	495.569		314.857	317.978	572.312	330.15		350.821	381.363	462.246	360.655	410.053	413.509	449.954	373.583	471.557
BRDN0000737506	ATATATCTTGTGGAAAGGACGAAACACCGTTATCGCACAACCCCGAAAGGTTTAAGAGCTATGCTGGAAACAGCATAGCAAGTTTAAATA											Rps6kb1_5	Rps6kb1	367.143	316.178	378.063		208.759	211.274	366.97	256.411		240.791	276.423	310.796	185.718	349.402	138.462	392.201	143.452	253.897
BRDN0000738158	ATATATCTTGTGGAAAGGACGAAACACCGACACAAACTGGTCGTAGATGGTTTAAGAGCTATGCTGGAAACAGCATAGCAAGTTTAAATA											Rps6kb1_6	Rps6kb1	499.928	365.807	433.694		247.563	407.076	226.414	131.767		377.019	322.737	432.069	316.514	434.775	421.559	226.011	261.672	177.047
BRDN0000738063	ATATATCTTGTGGAAAGGACGAAACACCGGAGCGCCAAGCGTGCGTTGAGTTTAAGAGCTATGCTGGAAACAGCATAGCAAGTTTAAATA											sg_Rps6kb1_86512904	Rps6kb1	440.244	384.005	484.499		156.937	439.354	468.52	227.921		354.466	376.087	410.635	303.089	394.561	266.46	189.119	403.255	249.762
BRDN0000737529	ATATATCTTGTGGAAAGGACGAAACACCGGATTCATTATCGGCATACGGGTTTAAGAGCTATGCTGGAAACAGCATAGCAAGTTTAAATA											sg_Rps6kb1_86517588	Rps6kb1	406.021	285.574	389.132		340.645	640.491	456.191	242.794		270.178	265.284	359.869	205.856	221.837	383.186	174.81	265.644	230.793
BRDN0000738276	ATATATCTTGTGGAAAGGACGAAACACCGGGCAGCCTAATCAGTCGAGGGTTTAAGAGCTATGCTGGAAACAGCATAGCAAGTTTAAATA											sg_Rps6kb1_86520021	Rps6kb1	483.228	375.526	457.819		155.955	251.821	249.728	200.687		335.33	387.226	401.046	133.034	185.579	88.8198	388.581	192.983	122.814
BRDN0000737817	ATATATCTTGTGGAAAGGACGAAACACCGGGCGCTACTGTAATGACGGTGTTTAAGAGCTATGCTGGAAACAGCATAGCAAGTTTAAATA											sg_Rps6kb1_86534043	Rps6kb1	302.257	214.439	314.201		187.637	235.282	198.617	161.723		180.878	257.955	266.518	168.224	166.131	272.095	149.812	128.733	197.232
BRDN0000738363	ATATATCTTGTGGAAAGGACGAAACACCGCTCGTGAACCTGTTCGCGCAGTTTAAGAGCTATGCTGGAAACAGCATAGCAAGTTTAAATA											Rps7_1	Rps7	318.958	233.463	269.072		0.736795	0	6.05265	7.12252		247.169	268.215	221.675	15.4596	24.0626	1.34169	1.55157	13.0836	0
BRDN0000738377	ATATATCTTGTGGAAAGGACGAAACACCGACCCACGTATGTACTCGGGAGTTTAAGAGCTATGCTGGAAACAGCATAGCAAGTTTAAATA											Rps7_2	Rps7	285.556	246.904	280.425		0	0	0.896689	25.5573		218.922	218.969	214.342	1.62732	0	0	0.689584	0	0
BRDN0000737695	ATATATCTTGTGGAAAGGACGAAACACCGAGTAGACGCTATGTTCGCGCGTTTAAGAGCTATGCTGGAAACAGCATAGCAAGTTTAAATA											Rps7_3	Rps7	300.888	216.3	272.478		49.3653	15.7388	88.7722	107.466		183.384	273.784	260.595	153.579	112.072	58.4977	51.2016	82.0061	68.3381
BRDN0000737740	ATATATCTTGTGGAAAGGACGAAACACCGTTTCAGTTGTCGCGCGACTCGTTTAAGAGCTATGCTGGAAACAGCATAGCAAGTTTAAATA											Rps7_4	Rps7	418.341	280.611	327.257		0.982394	1.60056	2.24172	10.0553		270.406	335.635	331.102	21.1552	0	0	28.6178	0.467271	0
BRDN0000737606	ATATATCTTGTGGAAAGGACGAAACACCGGGCCCAACGAAACTAGCGTGGTTTAAGAGCTATGCTGGAAACAGCATAGCAAGTTTAAATA											Rps7_5	Rps7	257.083	236.772	224.226		0	27.4763	4.70762	3.14229		179.967	223.073	221.393	6.91612	12.1961	19.052	2.24115	88.0806	0.486392
BRDN0000737868	ATATATCTTGTGGAAAGGACGAAACACCGTTATTTACGCGCTGAACTTGGTTTAAGAGCTATGCTGGAAACAGCATAGCAAGTTTAAATA											Rps7_6	Rps7	350.716	312.043	361.601		0.245598	0.53352	2.01755	14.664		277.468	279.354	302.053	50.447	6.26287	21.7354	40.1683	6.5418	0
BRDN0000737734	ATATATCTTGTGGAAAGGACGAAACACCGCGACTCGCTTAACCGTGCAGGTTTAAGAGCTATGCTGGAAACAGCATAGCAAGTTTAAATA											Rps7_7	Rps7	409.306	307.7	375.792		3.68398	2.40084	1.56921	50.905		351.277	319.806	357.331	11.5947	10.2184	1.07335	1.20677	14.9527	15.0781
BRDN0000738218	ATATATCTTGTGGAAAGGACGAAACACCGATTCAGTGTACCGGTCAAATGTTTAAGAGCTATGCTGGAAACAGCATAGCAAGTTTAAATA											Rps7_8	Rps7	457.766	368.082	505.787		0	0.80028	1.34503	15.5019		335.33	380.484	343.794	8.54344	10.548	0	0.689584	0	1.21598
BRDN0000737631	ATATATCTTGTGGAAAGGACGAAACACCGAACGGTAGCGTACCCGTGAAGTTTAAGAGCTATGCTGGAAACAGCATAGCAAGTTTAAATA											sg_Rps7_28634342	Rps7	216.563	212.371	232.458		0	0	17.0371	5.44663		116.864	258.835	235.494	6.10246	0.329625	0	2.06875	0	0
BRDN0000737842	ATATATCTTGTGGAAAGGACGAAACACCGACCAGGCGCGGACCGCACATGTTTAAGAGCTATGCTGGAAACAGCATAGCAAGTTTAAATA											sg_Rps7_28635623	Rps7	349.895	285.781	364.723		1.96479	0	0.896689	16.7589		273.139	300.459	294.721	18.7142	16.1516	18.247	5.34428	5.13998	21.6444
BRDN0000737753	ATATATCTTGTGGAAAGGACGAAACACCGACTGTCCCATTGTACGACGGGTTTAAGAGCTATGCTGGAAACAGCATAGCAAGTTTAAATA											Rpsa_1	Rpsa	347.431	310.181	373.238		16.2095	7.46928	30.2633	25.1383		353.555	336.514	328.564	2.03415	22.0849	7.7818	1.55157	10.9809	1.45918
BRDN0000738212	ATATATCTTGTGGAAAGGACGAAACACCGGAACCTTCGCGCAACTTAACGTTTAAGAGCTATGCTGGAAACAGCATAGCAAGTTTAAATA											Rpsa_2	Rpsa	517.45	366.014	472.011		161.358	152.053	276.404	282.596		356.061	403.935	423.608	162.122	288.092	242.041	159.122	371.247	337.799
BRDN0000737849	ATATATCTTGTGGAAAGGACGAAACACCGCACGTATACTTAGGTCAGCGGTTTAAGAGCTATGCTGGAAACAGCATAGCAAGTTTAAATA											Rpsa_3	Rpsa	396.438	277.509	405.594		159.393	146.451	272.369	129.462		250.131	326.841	338.999	142.391	263.37	185.153	152.571	136.21	367.226
BRDN0000737444	ATATATCTTGTGGAAAGGACGAAACACCGTGCACCGGTACGGGCGACTCGTTTAAGAGCTATGCTGGAAACAGCATAGCAAGTTTAAATA											Rpsa_4	Rpsa	409.306	413.162	431.991		16.4551	75.4931	79.8053	71.0157		280.885	379.312	396.815	21.562	52.0807	31.3955	9.13699	28.0363	70.5268
BRDN0000737431	ATATATCTTGTGGAAAGGACGAAACACCGCGCTTCGTCTCTCGCAAACAGTTTAAGAGCTATGCTGGAAACAGCATAGCAAGTTTAAATA											Rpsa_5	Rpsa	460.504	395.378	479.958		1.96479	24.5419	31.16	49.2292		349.227	374.035	500.884	23.7996	31.9736	11.5385	6.37866	68.4552	48.1528
BRDN0000738078	ATATATCTTGTGGAAAGGACGAAACACCGCGTTAATAAACGCGGTTTCAGTTTAAGAGCTATGCTGGAAACAGCATAGCAAGTTTAAATA											Rpsa_6	Rpsa	367.417	322.382	355.356		0.491197	33.0782	45.7312	43.573		274.051	359.672	333.359	6.91612	9.22949	16.6369	13.2745	14.0181	37.209
BRDN0000737888	ATATATCTTGTGGAAAGGACGAAACACCGAATAGGAACTCCGCACCCGAGTTTAAGAGCTATGCTGGAAACAGCATAGCAAGTTTAAATA											sg_Rpsa_120129230	Rpsa	367.143	330.653	390.551		23.3318	0.26676	1.12086	34.7746		202.519	383.122	325.18	3.86489	1.97775	0	0.861981	17.5227	0
BRDN0000738315	ATATATCTTGTGGAAAGGACGAAACACCGAATTCTGAGATTCCGCGGCTGTTTAAGAGCTATGCTGGAAACAGCATAGCAAGTTTAAATA											sg_Rpsa_120130158	Rpsa	354.549	305.012	386.294		0.491197	2.6676	12.1053	37.079		269.95	405.693	351.69	0.406831	83.7247	15.8319	0.689584	41.1199	0.729588
BRDN0000737528	ATATATCTTGTGGAAAGGACGAAACACCGAACCCCGGCTGTCATCGCCGGTTTAAGAGCTATGCTGGAAACAGCATAGCAAGTTTAAATA											sg_Rpsa_120130778	Rpsa	320.6	244.216	317.607		0	0.26676	4.48345	20.5296		226.895	282.578	293.874	3.25464	0	0.268338	1.03438	3.73817	21.158
BRDN0000738049	ATATATCTTGTGGAAAGGACGAAACACCGAGGCCCCGAGACGCGCCACAGTTTAAGAGCTATGCTGGAAACAGCATAGCAAGTTTAAATA											sg_Rpsa_120130824	Rpsa	265.844	264.688	324.135		0	7.20252	0.672517	8.7984		270.861	286.682	223.649	21.3586	0.659249	0	6.37866	0	0
BRDN0000738141	ATATATCTTGTGGAAAGGACGAAACACCGGTGTTGTCCGAGAACCCGACGTTTAAGAGCTATGCTGGAAACAGCATAGCAAGTTTAAATA											Rptor_1	Rptor	472.55	398.066	482.796		1.71919	9.87012	17.7096	29.5375		373.146	378.725	448.144	1.01708	0.659249	13.1486	49.9949	27.1017	0.243196
BRDN0000738229	ATATATCTTGTGGAAAGGACGAAACACCGAACGTTATAGCTTCGTCTCTGTTTAAGAGCTATGCTGGAAACAGCATAGCAAGTTTAAATA											Rptor_2	Rptor	437.506	327.138	416.38		113.958	227.279	501.249	283.644		321.434	402.762	395.687	244.098	195.797	339.179	173.43	406.993	339.258
BRDN0000738298	ATATATCTTGTGGAAAGGACGAAACACCGTCGCTGAGCAACGAAGCAACGTTTAAGAGCTATGCTGGAAACAGCATAGCAAGTTTAAATA											Rptor_3	Rptor	617.108	478.507	594.342		26.279	26.4092	99.3083	49.6481		450.372	541.999	576.186	20.7484	45.4882	13.9536	20.5151	147.19	10.7006
BRDN0000737385	ATATATCTTGTGGAAAGGACGAAACACCGCCGCGCCGTTAGGGAACGAGGTTTAAGAGCTATGCTGGAAACAGCATAGCAAGTTTAAATA											Rptor_4	Rptor	369.881	326.931	437.384		7.36795	60.5545	20.6239	72.6916		243.752	343.843	332.513	35.5977	35.5995	31.3955	74.9923	34.5781	2.67516
BRDN0000737405	ATATATCTTGTGGAAAGGACGAAACACCGTCTCAGTTCGTAGCGAACGAGTTTAAGAGCTATGCTGGAAACAGCATAGCAAGTTTAAATA											Rptor_5	Rptor	282.544	222.917	251.474		23.0862	0	49.3179	10.2648		162.653	232.746	269.902	6.7127	0	58.2293	3.96511	2.33636	11.187
BRDN0000738256	ATATATCTTGTGGAAAGGACGAAACACCGAGTCCCACGTTTGCCGTCAAGTTTAAGAGCTATGCTGGAAACAGCATAGCAAGTTTAAATA											Rptor_6	Rptor	422.174	353.814	462.077		107.081	106.437	265.42	95.735		291.364	357.62	399.071	69.3646	141.079	149.464	113.264	181.301	135.947
BRDN0000738159	ATATATCTTGTGGAAAGGACGAAACACCGCTTGACACCTCGTCCGCATCGTTTAAGAGCTATGCTGGAAACAGCATAGCAAGTTTAAATA											sg_Rptor_119671286	Rptor	375.905	269.444	310.795		34.6294	27.2095	81.1504	62.6362		221.2	286.682	337.307	45.9718	44.829	65.2061	100.335	71.9598	126.462
BRDN0000738124	ATATATCTTGTGGAAAGGACGAAACACCGCGCGACGTACGGCTGGAGCAGTTTAAGAGCTATGCTGGAAACAGCATAGCAAGTTTAAATA											sg_Rptor_119743891	Rptor	482.406	385.866	462.361		0	34.1453	34.5225	23.2529		415.974	398.365	408.378	24.6132	9.55911	36.2256	23.9631	16.5881	0.243196
BRDN0000738357	ATATATCTTGTGGAAAGGACGAAACACCGCCGATACCATTGTCACCAATGTTTAAGAGCTATGCTGGAAACAGCATAGCAAGTTTAAATA											sg_Rptor_119812001	Rptor	467.074	386.693	472.579		85.4682	133.913	176.872	158.371		420.302	517.083	481.424	92.5539	127.565	75.6713	98.6106	202.328	125.732
BRDN0000737746	ATATATCTTGTGGAAAGGACGAAACACCGGCTTCATTATTAACCGGCGTGTTTAAGAGCTATGCTGGAAACAGCATAGCAAGTTTAAATA											sg_Rptor_119871519	Rptor	430.661	372.218	391.403		113.466	269.961	206.687	107.257		262.888	367.879	380.175	71.6022	86.6913	159.124	190.67	115.65	236.63
BRDN0000737909	ATATATCTTGTGGAAAGGACGAAACACCGGCTAGCGTTCAGCCCGATGTGTTTAAGAGCTATGCTGGAAACAGCATAGCAAGTTTAAATA											sg_Slc16a1_104650929	Slc16a1	499.381	391.449	525.371		376.011	441.221	464.485	580.066		374.513	472.234	470.143	529.083	589.698	1001.17	521.326	570.538	679.976
BRDN0000738170	ATATATCTTGTGGAAAGGACGAAACACCGCGTAGATGCCTGCTCGAGCAGTTTAAGAGCTATGCTGGAAACAGCATAGCAAGTTTAAATA											sg_Slc16a1_104652964	Slc16a1	509.785	282.886	446.466		132.378	464.162	364.056	246.774		332.141	396.899	450.683	366.554	376.431	301.88	289.281	483.392	483.23
BRDN0000738343	ATATATCTTGTGGAAAGGACGAAACACCGGGTCTAGATAATCTTACCGAGTTTAAGAGCTATGCTGGAAACAGCATAGCAAGTTTAAATA											sg_Slc16a1_104653201	Slc16a1	334.289	216.713	307.673		211.46	180.063	252.418	281.549		208.898	242.712	282.311	295.156	137.453	343.472	158.949	215.412	610.422
BRDN0000737691	ATATATCTTGTGGAAAGGACGAAACACCGTACTTAGGTCCGCGTAAAGCGTTTAAGAGCTATGCTGGAAACAGCATAGCAAGTTTAAATA											sg_Slc16a1_104653326	Slc16a1	531.14	487.605	570.216		419.973	707.714	915.071	576.924		519.853	534.671	633.72	440.597	655.623	788.108	410.303	518.437	753.178
BRDN0000737674	ATATATCTTGTGGAAAGGACGAAACACCGTAATAAACTATGTCCCGCCGGTTTAAGAGCTATGCTGGAAACAGCATAGCAAGTTTAAATA											Slc16a1_1	Slc16a1	579.052	473.13	567.662		516.002	703.98	786.845	411.64		472.242	517.083	573.93	870.21	749.237	649.109	518.568	813.753	543.786
BRDN0000738323	ATATATCTTGTGGAAAGGACGAAACACCGGCGCTACTCCCACCGATGTTGTTTAAGAGCTATGCTGGAAACAGCATAGCAAGTTTAAATA											Slc16a1_2	Slc16a1	558.518	449.556	569.081		567.332	396.139	890.861	442.643		519.625	465.785	564.059	456.26	718.911	536.676	395.132	591.332	733.236
BRDN0000737618	ATATATCTTGTGGAAAGGACGAAACACCGTACCCCTCTGCGATGCCGGTGTTTAAGAGCTATGCTGGAAACAGCATAGCAAGTTTAAATA											Slc16a1_3	Slc16a1	465.979	352.987	475.985		327.137	683.439	683.95	399.908		336.014	336.221	322.359	434.088	299.958	626.837	319.795	330.594	275.298
BRDN0000738095	ATATATCTTGTGGAAAGGACGAAACACCGAAGCGAGCCGCAGACCGTTTGTTTAAGAGCTATGCTGGAAACAGCATAGCAAGTTTAAATA											Slc16a1_4	Slc16a1	363.584	302.117	376.644		164.305	491.639	785.724	223.102		197.736	282.578	289.926	251.218	445.982	322.81	396.856	423.815	446.265
BRDN0000738234	ATATATCTTGTGGAAAGGACGAAACACCGCGGTCGATTGTGGAGTAATGGTTTAAGAGCTATGCTGGAAACAGCATAGCAAGTTTAAATA											Slc16a1_5	Slc16a1	339.218	285.987	344.003		440.849	345.721	326.843	217.446		236.918	305.149	301.771	345.196	455.871	345.619	415.992	328.492	493.931
BRDN0000737662	ATATATCTTGTGGAAAGGACGAAACACCGGCCCTCGAGCTCACGATGAGGTTTAAGAGCTATGCTGGAAACAGCATAGCAAGTTTAAATA											Slc16a1_6	Slc16a1	420.805	333.962	403.608		220.793	328.381	793.57	259.553		275.645	325.375	346.614	354.756	291.059	542.042	281.006	403.489	497.579
BRDN0000737494	ATATATCTTGTGGAAAGGACGAAACACCGGTGTGCCTCGACAGCGTAAGGTTTAAGAGCTATGCTGGAAACAGCATAGCAAGTTTAAATA											sg_Slc16a3_120955366	Slc16a3	649.962	491.121	625.563		719.849	403.074	604.369	483.912		550.607	655.441	693.228	351.705	703.749	621.739	465.125	489.467	666.843
BRDN0000738098	ATATATCTTGTGGAAAGGACGAAACACCGTGGGCGGTTCAAAGCGAATTGTTTAAGAGCTATGCTGGAAACAGCATAGCAAGTTTAAATA											sg_Slc16a3_120956392	Slc16a3	565.636	422.674	553.754		398.361	401.207	600.782	329.521		333.736	425.333	448.991	270.339	550.473	477.91	398.063	547.175	576.374
BRDN0000738160	ATATATCTTGTGGAAAGGACGAAACACCGCCCGGGTACACCAATAGCCAGTTTAAGAGCTATGCTGGAAACAGCATAGCAAGTTTAAATA											sg_Slc16a3_120956674	Slc16a3	568.922	458.035	549.497		597.541	452.158	483.315	367.648		338.292	413.022	453.785	416.594	703.749	823.261	352.378	370.312	716.212
BRDN0000737442	ATATATCTTGTGGAAAGGACGAAACACCGCGCTTCATTGCCCGAACGCTGTTTAAGAGCTATGCTGGAAACAGCATAGCAAGTTTAAATA											Slc16a3_1	Slc16a3	412.044	302.944	366.142		201.636	210.74	400.82	169.474		248.081	287.562	350.562	113.302	325.669	204.742	204.117	249.99	330.99
BRDN0000738258	ATATATCTTGTGGAAAGGACGAAACACCGATCGCTAATTTACGAAGGCGGTTTAAGAGCTATGCTGGAAACAGCATAGCAAGTTTAAATA											Slc16a3_2	Slc16a3	390.141	346.576	411.555		257.633	385.735	292.545	347.956		291.364	344.722	374.253	240.844	392.583	448.124	215.84	494.84	257.301
BRDN0000737825	ATATATCTTGTGGAAAGGACGAAACACCGACTCGCGAAACCGTACATGAGTTTAAGAGCTATGCTGGAAACAGCATAGCAAGTTTAAATA											Slc16a3_3	Slc16a3	536.889	419.986	439.086		354.89	376.132	499.68	391.11		363.578	400.124	456.323	385.472	255.459	464.761	221.701	329.193	393.734
BRDN0000738251	ATATATCTTGTGGAAAGGACGAAACACCGGACCGTCGGGATCCTTAATTGTTTAAGAGCTATGCTGGAAACAGCATAGCAAGTTTAAATA											Slc16a3_4	Slc16a3	550.852	453.072	547.226		423.903	1115.59	546.532	283.644		350.366	442.921	502.294	313.463	363.906	837.751	315.657	266.111	893.259
BRDN0000737754	ATATATCTTGTGGAAAGGACGAAACACCGCTATCGGCCCGCAGTGATGGGTTTAAGAGCTATGCTGGAAACAGCATAGCAAGTTTAAATA											Slc16a3_5	Slc16a3	452.564	357.743	514.302		125.746	419.347	625.665	456.888		292.958	412.142	441.94	415.374	587.061	282.291	450.299	423.114	528.951
BRDN0000737497	ATATATCTTGTGGAAAGGACGAAACACCGGCAAATAGGTCGGAGCGTGTGTTTAAGAGCTATGCTGGAAACAGCATAGCAAGTTTAAATA											Slc16a3_6	Slc16a3	528.128	386.073	492.447		275.316	605.278	441.844	226.664		393.193	425.04	400.482	322.82	273.588	405.727	415.475	540.633	417.811
BRDN0000738347	ATATATCTTGTGGAAAGGACGAAACACCGTTGCACCCCCAGTTCGTTGCGTTTAAGAGCTATGCTGGAAACAGCATAGCAAGTTTAAATA											Slc16a3_7	Slc16a3	425.733	354.227	488.189		388.537	419.613	474.573	241.747		330.774	406.573	434.325	211.959	338.525	532.114	243.768	422.647	430.214
BRDN0000737790	ATATATCTTGTGGAAAGGACGAAACACCGGGCACCGTTCGGAAACCGACGTTTAAGAGCTATGCTGGAAACAGCATAGCAAGTTTAAATA											sg_Slc2a1_119132161	Slc2a1	507.594	411.301	487.338		544.983	739.459	1126.69	651.501		371.552	473.407	465.63	958.086	753.852	629.789	939.042	668.899	458.181
BRDN0000737904	ATATATCTTGTGGAAAGGACGAAACACCGTATCCCGATCCGGAAACTAGGTTTAAGAGCTATGCTGGAAACAGCATAGCAAGTTTAAATA											sg_Slc2a1_119132443	Slc2a1	455.575	420.193	476.552		677.115	1186.01	1349.29	857.425		319.84	405.4	522.036	579.53	803.295	1115.75	656.14	1055.57	813.004
BRDN0000737703	ATATATCTTGTGGAAAGGACGAAACACCGCTAATACACCCGGACGGTACGTTTAAGAGCTATGCTGGAAACAGCATAGCAAGTTTAAATA											sg_Slc2a1_119132623	Slc2a1	454.754	369.116	564.824		815.878	1127.86	1575.48	904.141		384.536	448.784	375.381	681.034	1188.96	740.344	929.043	1317.7	992.969
BRDN0000738039	ATATATCTTGTGGAAAGGACGAAACACCGCCGTGATTTCGGTAGCGTACGTTTAAGAGCTATGCTGGAAACAGCATAGCAAGTTTAAATA											Slc2a1_1	Slc2a1	439.696	349.264	515.153		551.123	938.728	1073.56	634.951		367.679	412.728	550.239	755.077	1023.81	1232.74	643.038	824.5	800.844
BRDN0000737728	ATATATCTTGTGGAAAGGACGAAACACCGGTGCCTGATAGTGTGAAGCGGTTTAAGAGCTATGCTGGAAACAGCATAGCAAGTTTAAATA											Slc2a1_2	Slc2a1	439.97	352.159	473.998		485.794	679.171	1183.85	637.046		390.004	413.901	427.838	784.573	1112.15	878.807	487.019	779.642	971.081
BRDN0000738076	ATATATCTTGTGGAAAGGACGAAACACCGTAACTCTAATGCGTTCCAAGGTTTAAGAGCTATGCTGGAAACAGCATAGCAAGTTTAAATA											Slc2a1_3	Slc2a1	442.434	368.082	558.579		672.203	592.741	925.607	685.856		380.664	375.794	511.601	553.493	870.209	751.346	406.51	1074.72	913.444
BRDN0000738055	ATATATCTTGTGGAAAGGACGAAACACCGCGTGTGTTTACAGCCCTTACGTTTAAGAGCTATGCTGGAAACAGCATAGCAAGTTTAAATA											Slc2a1_4	Slc2a1	436.137	367.875	412.406		495.126	636.489	796.484	531.046		331.685	402.469	433.761	485.552	600.246	467.176	538.738	746.699	963.299
Akt1s1_1	ATATATCTTGTGGAAAGGACGAAACACCGGCCCGACCTAGACCGAATAGGTTTAAGAGCTATGCTGGAAACAGCATAGCAAGTTTAAATA											Slc2a1_5	Slc2a1	467.074	409.026	442.492		502.986	606.345	1006.76	640.398		342.62	433.248	533.317	405.203	867.572	1011.1	873.186	810.015	810.329
Akt1s1_2	ATATATCTTGTGGAAAGGACGAAACACCGAAGTCGCTGGTATTGAGCCGGTTTAAGAGCTATGCTGGAAACAGCATAGCAAGTTTAAATA											Slc2a1_6	Slc2a1	555.233	448.729	547.794		937.449	1302.59	1396.82	710.157		440.349	513.272	487.629	681.441	942.726	1508.6	708.376	1019.82	682.408
Akt1s1_3	ATATATCTTGTGGAAAGGACGAAACACCGTATTCGGTCTAGGTCGGGCGGTTTAAGAGCTATGCTGGAAACAGCATAGCAAGTTTAAATA											Slc2a1_7	Slc2a1	596.026	448.729	633.227		698.482	1373.28	1335.62	882.773		469.736	529.395	560.11	971.308	1472.43	999.29	1094.37	1107.67	1252.7
Akt1s1_4	ATATATCTTGTGGAAAGGACGAAACACCGCTGGTATTGAGCCGCGGCCGGTTTAAGAGCTATGCTGGAAACAGCATAGCAAGTTTAAATA											sg_Srebf1_60204596	Srebf1	388.225	283.506	395.944		245.353	154.988	82.9438	107.676		302.526	357.327	366.074	153.579	127.235	214.939	364.618	180.834	117.95
Akt1s1_5	ATATATCTTGTGGAAAGGACGAAACACCGGCCGCTATTCGGTCTAGGTCGTTTAAGAGCTATGCTGGAAACAGCATAGCAAGTTTAAATA											sg_Srebf1_60206289	Srebf1	660.365	443.56	657.069		159.885	343.854	290.303	214.513		407.089	581.865	611.157	143.815	275.237	188.105	165.5	269.382	232.495
Akt1s1_6	ATATATCTTGTGGAAAGGACGAAACACCGCGGTCTAGGTCGGGCGAGGAGTTTAAGAGCTATGCTGGAAACAGCATAGCAAGTTTAAATA											sg_Srebf1_60206871	Srebf1	485.692	393.724	574.758		118.133	414.011	349.709	342.719		300.02	482.787	523.446	136.492	207.334	226.477	196.704	272.419	209.392
Gja1_1	ATATATCTTGTGGAAAGGACGAAACACCGCGCTGATCCACGATAGCTAAGTTTAAGAGCTATGCTGGAAACAGCATAGCAAGTTTAAATA											Srebf1_1	Srebf1	372.345	310.802	416.948		117.15	251.555	99.3083	63.0552		311.411	353.516	402.174	120.218	106.798	51.7892	130.159	94.1552	101.17
Gja1_2	ATATATCTTGTGGAAAGGACGAAACACCGTCGCTGATCCACGATAGCTAGTTTAAGAGCTATGCTGGAAACAGCATAGCAAGTTTAAATA											Srebf1_2	Srebf1	561.803	392.276	508.909		363.977	291.302	554.826	332.873		445.816	432.661	449.555	365.537	321.714	412.435	428.749	488.766	602.64
Gja1_3	ATATATCTTGTGGAAAGGACGAAACACCGGCAGACCGACGGGGTCAACGGTTTAAGAGCTATGCTGGAAACAGCATAGCAAGTTTAAATA											Srebf1_3	Srebf1	359.751	321.762	403.608		240.441	514.58	488.023	284.063		226.439	359.085	371.151	100.487	245.9	323.615	148.433	253.728	272.866
Gja1_4	ATATATCTTGTGGAAAGGACGAAACACCGGGCGTTAAGGATCGCGTGAAGTTTAAGAGCTATGCTGGAAACAGCATAGCAAGTTTAAATA											Srebf1_4	Srebf1	593.562	497.324	573.906		431.516	685.306	429.962	440.758		448.094	520.014	563.212	344.179	344.787	707.607	353.412	311.203	418.297
Gja1_5	ATATATCTTGTGGAAAGGACGAAACACCGTCAAAGTGGCGCAGACCGACGTTTAAGAGCTATGCTGGAAACAGCATAGCAAGTTTAAATA											Srebf1_5	Srebf1	468.443	333.548	424.327		122.062	85.0964	186.063	129.672		290.68	413.901	392.585	50.0402	70.21	88.8198	51.2016	118.22	57.151
Gja1_6	ATATATCTTGTGGAAAGGACGAAACACCGATTCGCCCAGTTTTGCTCGCGTTTAAGAGCTATGCTGGAAACAGCATAGCAAGTTTAAATA											Srebf1_6	Srebf1	445.445	316.592	413.258		181.006	231.548	75.5461	297.051		326.218	429.144	387.508	164.563	98.5578	215.744	143.434	133.172	173.885
sg_Rps14_60776992	ATATATCTTGTGGAAAGGACGAAACACCGCAACATGGCTGCATATGGAGGTTTAAGAGCTATGCTGGAAACAGCATAGCAAGTTTAAATA											Srebf1_7	Srebf1	444.624	354.434	508.057		291.771	449.491	501.698	637.256		393.876	431.782	494.115	346.823	552.121	244.187	218.253	377.088	362.119
sg_Rps14_60776930	ATATATCTTGTGGAAAGGACGAAACACCGCTCGGCAGATGGTTTCCCTGGTTTAAGAGCTATGCTGGAAACAGCATAGCAAGTTTAAATA											sg_Srebf2_82170095	Srebf2	481.585	339.752	473.714		123.782	171.527	268.558	116.265		379.069	379.605	426.146	92.1471	135.146	134.706	112.919	102.8	157.348
sg_Rps14_60776965	ATATATCTTGTGGAAAGGACGAAACACCGGACTGGTGGGATGAAGGTGAGTTTAAGAGCTATGCTGGAAACAGCATAGCAAGTTTAAATA											sg_Srebf2_82172889	Srebf2	267.213	245.25	308.24		39.0501	19.4735	109.62	49.0197		244.208	274.077	259.467	27.6645	161.186	9.12349	44.9954	116.117	2.91835
sg_Rps14_60776501	ATATATCTTGTGGAAAGGACGAAACACCGCATTGAAGGATGCAAAGATGGTTTAAGAGCTATGCTGGAAACAGCATAGCAAGTTTAAATA											sg_Srebf2_82178890	Srebf2	381.106	351.332	477.971		0.982394	1.86732	45.7312	37.079		253.548	359.965	396.815	3.66147	0.329625	21.467	7.41303	5.13998	3.16155
Rps14_1	ATATATCTTGTGGAAAGGACGAAACACCGACTCGGCAGATGGTTTCCCTGTTTAAGAGCTATGCTGGAAACAGCATAGCAAGTTTAAATA											Srebf2_1	Srebf2	371.798	297.567	434.545		66.8028	6.93576	70.6143	91.3358		327.129	351.464	348.588	75.6705	83.7247	79.6963	53.7876	77.8007	62.015
Rps14_2	ATATATCTTGTGGAAAGGACGAAACACCGTACTCACTTGCCAGAAAGATGTTTAAGAGCTATGCTGGAAACAGCATAGCAAGTTTAAATA											Srebf2_2	Srebf2	548.114	467.547	537.86		66.5572	53.352	292.769	93.2212		430.325	392.209	499.756	131.813	127.894	63.5961	140.33	176.395	149.322
Rps14_3	ATATATCTTGTGGAAAGGACGAAACACCGTAGAAATGGCGCCACGCAAGGTTTAAGAGCTATGCTGGAAACAGCATAGCAAGTTTAAATA											Srebf2_3	Srebf2	405.473	346.163	407.014		10.3151	29.3436	156.248	109.561		356.516	412.435	335.897	45.7684	21.4256	6.97678	30.1693	33.8772	73.6884
Rps14_4	ATATATCTTGTGGAAAGGACGAAACACCGAATGGCGCCACGCAAGGGGAGTTTAAGAGCTATGCTGGAAACAGCATAGCAAGTTTAAATA											Srebf2_4	Srebf2	564.815	484.71	592.639		253.703	319.845	244.348	260.6		381.347	464.32	543.752	176.564	299.958	158.856	228.425	224.29	329.044
Rps14_5	ATATATCTTGTGGAAAGGACGAAACACCGCACTCGGCAGATGGTTTCCCGTTTAAGAGCTATGCTGGAAACAGCATAGCAAGTTTAAATA											Srebf2_5	Srebf2	629.428	455.76	544.388		112.484	507.377	328.861	240.909		487.277	555.19	577.314	94.7915	219.53	263.508	118.781	186.208	127.921
Rps14_6	ATATATCTTGTGGAAAGGACGAAACACCGCGAAGAAAAGGGGGTCGTCGGTTTAAGAGCTATGCTGGAAACAGCATAGCAAGTTTAAATA											Srebf2_6	Srebf2	347.705	217.541	312.782		125.01	298.771	469.641	99.5057		258.56	267.629	259.749	82.1798	171.734	72.4512	96.7142	119.855	237.846
Eno1_7	ATATATCTTGTGGAAAGGACGAAACACCGAAAGGGCCACTCACCGGGACGTTTAAGAGCTATGCTGGAAACAGCATAGCAAGTTTAAATA											Srebf2_7	Srebf2	374.536	250.006	304.267		117.887	260.624	190.322	251.802		243.069	281.992	288.516	260.575	246.23	429.877	186.188	181.535	364.308
Eno1_8	ATATATCTTGTGGAAAGGACGAAACACCGCCTGCTCTGGTTAGCAAGGTGTTTAAGAGCTATGCTGGAAACAGCATAGCAAGTTTAAATA											sg_Tbc1d7_43159286	Tbc1d7	241.477	241.735	287.805		359.065	348.655	336.483	287.414		181.789	287.562	333.641	273.797	218.212	139.267	134.469	438.768	460.856
Eno1_9	ATATATCTTGTGGAAAGGACGAAACACCGCTAGGCTACTCACGCCTGCAGTTTAAGAGCTATGCTGGAAACAGCATAGCAAGTTTAAATA											sg_Tbc1d7_43165315	Tbc1d7	422.995	337.684	442.492		512.073	473.499	470.089	426.723		298.881	431.196	450.683	599.261	237.989	708.412	393.753	439.936	515.332
Eno1_10	ATATATCTTGTGGAAAGGACGAAACACCGTCTATTCACCTCTAATGGGCGTTTAAGAGCTATGCTGGAAACAGCATAGCAAGTTTAAATA											sg_Tbc1d7_43165450	Tbc1d7	408.485	284.54	360.181		241.669	642.891	638.443	358.849		301.615	322.151	316.155	361.469	461.145	481.398	694.239	393.442	424.62
sg_Rpl36_56613676	ATATATCTTGTGGAAAGGACGAAACACCGGAGACACAGCCGGCGACGCGGTTTAAGAGCTATGCTGGAAACAGCATAGCAAGTTTAAATA											Tbc1d7_1	Tbc1d7	538.258	433.634	531.332		659.432	897.114	616.25	431.96		424.175	520.308	508.217	791.285	703.749	618.787	683.551	653.479	922.685
sg_Rpl36_56613973	ATATATCTTGTGGAAAGGACGAAACACCGGCGGCTTCGCACCCTACGAGGTTTAAGAGCTATGCTGGAAACAGCATAGCAAGTTTAAATA											Tbc1d7_2	Tbc1d7	432.03	377.594	448.169		353.416	671.435	607.059	402.213		294.097	402.469	376.227	448.531	611.783	283.901	500.294	773.334	563.728
sg_Rpl36_56613954	ATATATCTTGTGGAAAGGACGAAACACCGGACATGATCCGGGAGGTGTGGTTTAAGAGCTATGCTGGAAACAGCATAGCAAGTTTAAATA											Tbc1d7_3	Tbc1d7	619.572	497.738	677.788		338.435	1117.46	909.019	698.635		442.855	565.45	639.078	510.572	749.566	645.889	471.503	845.995	927.063
sg_Rpl36_56613932	ATATATCTTGTGGAAAGGACGAAACACCGCAAACACACCAAGTTCGTGCGTTTAAGAGCTATGCTGGAAACAGCATAGCAAGTTTAAATA											Tbc1d7_4	Tbc1d7	562.899	495.463	566.243		572.981	894.98	1073.79	571.477		465.863	454.646	566.315	428.393	737.041	797.5	645.451	740.391	965.731
Rpl36_1	ATATATCTTGTGGAAAGGACGAAACACCGGACATGCGACTACTCCTCGCGTTTAAGAGCTATGCTGGAAACAGCATAGCAAGTTTAAATA											Tbc1d7_5	Tbc1d7	593.562	420.606	579.015		484.32	828.823	773.17	456.26		397.977	527.343	584.083	659.879	943.056	801.525	517.361	874.732	736.884
Rpl36_2	ATATATCTTGTGGAAAGGACGAAACACCGTGCGACTACTCCTCGCAGGTGTTTAAGAGCTATGCTGGAAACAGCATAGCAAGTTTAAATA											Tbc1d7_6	Tbc1d7	309.375	280.818	281.276		332.786	579.136	286.941	161.304		208.442	288.148	291.618	197.516	287.762	459.931	178.775	294.381	436.537
Rpl36_3	ATATATCTTGTGGAAAGGACGAAACACCGATGCGACTACTCCTCGCAGGGTTTAAGAGCTATGCTGGAAACAGCATAGCAAGTTTAAATA											Tbc1d7_7	Tbc1d7	363.037	239.047	380.617		316.085	398.806	536.893	250.754		244.664	272.612	285.414	219.282	339.843	240.967	335.828	256.766	616.988
Rpl36_4	ATATATCTTGTGGAAAGGACGAAACACCGCGGCGACGCGGGGTGAGTGCGTTTAAGAGCTATGCTGGAAACAGCATAGCAAGTTTAAATA											sg_Tpi1_124812506	Tpi1	611.084	462.17	653.379		209.987	391.337	326.619	236.3		428.959	558.708	580.416	363.3	275.896	359.304	296.694	279.662	478.366
Rpl36_5	ATATATCTTGTGGAAAGGACGAAACACCGCAGCACTCACCCCGCGTCGCGTTTAAGAGCTATGCTGGAAACAGCATAGCAAGTTTAAATA											sg_Tpi1_124812894	Tpi1	354.002	278.336	353.086		98.485	235.016	267.662	158.162		242.386	262.352	284.85	171.682	162.505	337.032	178.085	161.676	130.353
Rpl36_6	ATATATCTTGTGGAAAGGACGAAACACCGGGCGACGCGGGGTGAGTGCTGTTTAAGAGCTATGCTGGAAACAGCATAGCAAGTTTAAATA											sg_Tpi1_124814111	Tpi1	405.199	332.515	418.367		215.39	200.07	345.225	297.26		266.533	345.601	441.658	129.576	202.719	352.864	114.816	199.992	247.33
Eef1a1_7	ATATATCTTGTGGAAAGGACGAAACACCGGGCAAGTATAAGGCAAAAGGGTTTAAGAGCTATGCTGGAAACAGCATAGCAAGTTTAAATA											sg_Tpi1_124814159	Tpi1	455.302	402.616	488.757		261.562	370.796	447.896	321.561		310.5	398.365	403.866	270.339	396.538	328.446	306.176	539.932	374.765
Rps7_7	ATATATCTTGTGGAAAGGACGAAACACCGCTCCAGCTCGAGCAGCGCCTGTTTAAGAGCTATGCTGGAAACAGCATAGCAAGTTTAAATA											Tpi1_1	Tpi1	671.864	493.189	666.719		286.122	277.697	553.706	503.394		420.53	548.448	579.288	254.879	347.095	329.519	478.054	340.173	430.214
Rps7_8	ATATATCTTGTGGAAAGGACGAAACACCGACAACGTGGAACACAAGGTAGTTTAAGAGCTATGCTGGAAACAGCATAGCAAGTTTAAATA											Tpi1_2	Tpi1	651.331	495.256	627.834		506.915	250.488	503.491	351.727		458.801	528.515	593.954	208.297	331.273	313.15	317.554	227.094	386.438
Eef2_7	ATATATCTTGTGGAAAGGACGAAACACCGCCTCAGATTGACCCCGTCCTGTTTAAGAGCTATGCTGGAAACAGCATAGCAAGTTTAAATA											Tpi1_3	Tpi1	391.51	348.437	409.568		178.55	195.535	218.792	166.751		299.109	310.426	357.613	113.709	310.177	204.473	144.64	188.077	235.657
Rpl8_7	ATATATCTTGTGGAAAGGACGAAACACCGTGTCCGCTTCTTGAATCGGTGTTTAAGAGCTATGCTGGAAACAGCATAGCAAGTTTAAATA											Tpi1_4	Tpi1	409.306	318.246	389.416		127.711	169.926	215.654	190.632		342.392	337.394	359.023	147.476	271.611	215.207	158.432	232.234	400.544
Rpl8_8	ATATATCTTGTGGAAAGGACGAAACACCGGGGTACGATCGTGTGTTGTCGTTTAAGAGCTATGCTGGAAACAGCATAGCAAGTTTAAATA											Tpi1_5	Tpi1	492.262	406.751	513.166		125.501	221.678	485.781	358.849		387.726	473.7	521.754	245.319	323.032	225.135	187.912	263.307	348.013
Rplp1_7	ATATATCTTGTGGAAAGGACGAAACACCGGTTGGCGTTTGTGTTCCAGGGTTTAAGAGCTATGCTGGAAACAGCATAGCAAGTTTAAATA											Tpi1_6	Tpi1	329.635	267.997	372.954		271.141	142.45	243.227	306.268		365.401	340.325	358.177	224.774	221.178	90.4299	196.876	228.496	141.783
Rpl4_7	ATATATCTTGTGGAAAGGACGAAACACCGACCACGTGCAAGGATTTACCGTTTAAGAGCTATGCTGGAAACAGCATAGCAAGTTTAAATA											sg_Tsc1_28665072	Tsc1	331.825	278.336	353.653		949.483	1589.62	301.063	310.877		289.997	315.116	280.901	185.718	171.734	493.473	189.636	135.041	394.707
Aldoc_7	ATATATCTTGTGGAAAGGACGAAACACCGACGGATCGTGACCCCCGGCAGTTTAAGAGCTATGCTGGAAACAGCATAGCAAGTTTAAATA											sg_Tsc1_28675238	Tsc1	525.938	478.507	487.338		976.254	3165.91	650.996	281.758		388.865	460.802	540.65	487.18	741.326	848.753	267.386	288.306	623.068
Aldoc_8	ATATATCTTGTGGAAAGGACGAAACACCGGAATCGCCGGCTGTACCGCCGTTTAAGAGCTATGCTGGAAACAGCATAGCAAGTTTAAATA											sg_Tsc1_28676062	Tsc1	370.703	291.157	378.347		866.471	1378.08	360.917	239.652		294.781	378.139	394.559	514.234	308.858	591.148	301.693	355.827	434.591
Srebf1_7	ATATATCTTGTGGAAAGGACGAAACACCGCATCGAAGGTGCGTGTCCCGGTTTAAGAGCTATGCTGGAAACAGCATAGCAAGTTTAAATA											sg_Tsc1_28680059	Tsc1	623.678	496.084	584.408		623.82	1930.01	773.394	338.11		384.309	514.738	552.213	548.001	513.226	1132.65	602.697	422.18	505.848
Pik3cb_7	ATATATCTTGTGGAAAGGACGAAACACCGGCATACTGTCGAGGAAGCGTGTTTAAGAGCTATGCTGGAAACAGCATAGCAAGTTTAAATA											Tsc1_1	Tsc1	365.227	291.571	364.439		553.333	931.259	254.211	196.917		324.623	320.978	383.278	274.611	629.583	624.154	307.037	247.42	451.128
Akt1_7	ATATATCTTGTGGAAAGGACGAAACACCGTACGTCGTTCATGGTATCCGGTTTAAGAGCTATGCTGGAAACAGCATAGCAAGTTTAAATA											Tsc1_2	Tsc1	419.436	331.894	407.297		740.725	1664.85	416.064	300.403		317.561	438.231	393.713	583.192	428.182	426.926	268.248	391.106	248.303
Epas1_7	ATATATCTTGTGGAAAGGACGAAACACCGTACATTTCGGCCCTACTAAGGTTTAAGAGCTATGCTGGAAACAGCATAGCAAGTTTAAATA											Tsc1_3	Tsc1	452.016	292.398	460.09		566.841	1211.89	462.692	267.723		321.662	361.724	359.305	663.541	226.123	727.464	155.674	261.672	321.262
Srebf2_7	ATATATCTTGTGGAAAGGACGAAACACCGTCTGAGTGGGGCGCCGCCGTGTTTAAGAGCTATGCTGGAAACAGCATAGCAAGTTTAAATA											Tsc1_4	Tsc1	1026.41	774.42	1019.8		1604	3870.15	1200.22	900.998		813.951	910.172	947.054	1129.97	1159.29	1656.45	1202.81	901.6	1782.63
Car13_7	ATATATCTTGTGGAAAGGACGAAACACCGCTCCATCGAGGACCATGGCGGTTTAAGAGCTATGCTGGAAACAGCATAGCAAGTTTAAATA											Tsc1_5	Tsc1	515.808	430.532	588.949		539.334	1971.62	497.438	539.845		422.352	474.579	522.318	347.026	620.354	876.66	480.813	262.373	466.45
Car12_7	ATATATCTTGTGGAAAGGACGAAACACCGGTGTATATCTCCTTCCGACAGTTTAAGAGCTATGCTGGAAACAGCATAGCAAGTTTAAATA											Tsc1_6	Tsc1	423.817	299.635	441.073		851.49	1751.55	567.604	250.754		289.086	439.11	405.276	298.207	653.975	682.383	194.463	230.131	453.56
Tbc1d7_7	ATATATCTTGTGGAAAGGACGAAACACCGGTATCGCGCGTTGGTATGGAGTTTAAGAGCTATGCTGGAAACAGCATAGCAAGTTTAAATA											sg_Tsc2_24604400	Tsc2	737.572	537.648	617.616		1116.24	2702.55	807.02	381.893		469.508	589.78	629.771	995.107	814.502	1359.13	513.223	379.892	738.1
Slc2a1_7	ATATATCTTGTGGAAAGGACGAAACACCGCACCGATGATGAAGCGGCCCGTTTAAGAGCTATGCTGGAAACAGCATAGCAAGTTTAAATA											sg_Tsc2_24607766	Tsc2	582.063	490.707	624.996		1062.95	4131.04	448.12	324.912		416.885	520.308	645.847	730.871	781.54	1271.65	228.252	343.912	972.054
Insr_7	ATATATCTTGTGGAAAGGACGAAACACCGGATCCGCCGCTCCTATGCTCGTTTAAGAGCTATGCTGGAAACAGCATAGCAAGTTTAAATA											sg_Tsc2_24610551	Tsc2	475.835	360.844	525.087		646.906	1899.06	357.331	197.126		339.203	399.538	495.525	480.467	395.55	1160.02	66.0277	175.928	378.17
Insr_8	ATATATCTTGTGGAAAGGACGAAACACCGCTCCGGAACTAAGGGCCGTCGTTTAAGAGCTATGCTGGAAACAGCATAGCAAGTTTAAATA											sg_Tsc2_24626306	Tsc2	405.747	431.359	490.176		1235.61	2381.63	307.789	164.446		282.024	491.288	397.097	647.674	610.135	1136.95	389.615	273.821	511.927
Hk1_7	ATATATCTTGTGGAAAGGACGAAACACCGCGGCGATCATGTTGACGGTGGTTTAAGAGCTATGCTGGAAACAGCATAGCAAGTTTAAATA											Tsc2_1	Tsc2	558.792	506.216	623.577		1002.78	3162.97	363.159	400.537		406.634	505.944	527.677	812.237	989.204	909.397	319.45	358.631	284.053
Higd1a_7	ATATATCTTGTGGAAAGGACGAAACACCGCATCAGCCAACTTACCAATGGTTTAAGAGCTATGCTGGAAACAGCATAGCAAGTTTAAATA											Tsc2_2	Tsc2	441.339	385.245	451.007		1593.2	2575.57	233.812	277.359		342.165	404.521	381.586	897.875	558.714	1619.69	132.4	209.805	621.852
Irs2_7	ATATATCTTGTGGAAAGGACGAAACACCGATAGGCGGTATACACCAGTCGTTTAAGAGCTATGCTGGAAACAGCATAGCAAGTTTAAATA											Tsc2_3	Tsc2	429.566	320.314	468.605		888.329	1561.61	417.409	186.652		277.923	368.466	387.508	364.317	397.857	774.96	329.104	367.509	765.581
Gja1_7	ATATATCTTGTGGAAAGGACGAAACACCGCAAAGTGGCGCAGACCGACGGTTTAAGAGCTATGCTGGAAACAGCATAGCAAGTTTAAATA											Tsc2_4	Tsc2	422.174	306.253	478.255		337.207	634.088	462.916	297.679		330.774	386.64	376.509	407.237	546.188	387.212	433.749	679.412	511.684
Myc_7	ATATATCTTGTGGAAAGGACGAAACACCGTAGCTTACCAGAGTCGCTGCGTTTAAGAGCTATGCTGGAAACAGCATAGCAAGTTTAAATA											Tsc2_5	Tsc2	491.715	335.41	467.186		999.586	2072.19	692.692	180.996		324.396	344.136	431.787	1127.73	547.507	1681.94	399.269	436.198	638.876
Myc_8	ATATATCTTGTGGAAAGGACGAAACACCGGAGGCGGACACACAACGTCTGTTTAAGAGCTATGCTGGAAACAGCATAGCAAGTTTAAATA											Tsc2_6	Tsc2	516.629	422.674	573.622		813.668	2154.09	421.444	322.399		353.555	436.472	488.757	687.544	545.529	1212.89	121.022	347.183	987.132
Pgk1_7	ATATATCTTGTGGAAAGGACGAAACACCGGACATAGACATCTCCTAGTTGTTTAAGAGCTATGCTGGAAACAGCATAGCAAGTTTAAATA											sg_Vhl_113624300	Vhl	430.935	366.841	450.724		229.635	195.535	445.43	330.359		363.123	453.767	406.404	218.061	409.064	412.972	430.473	458.393	313.966
Pgk1_8	ATATATCTTGTGGAAAGGACGAAACACCGGTGCTCAACAACATGGAGGTGTTTAAGAGCTATGCTGGAAACAGCATAGCAAGTTTAAATA											sg_Vhl_113624334	Vhl	271.045	203.893	240.121		94.801	51.4847	200.186	129.462		160.148	224.831	195.728	67.7373	111.743	75.4029	83.7845	142.05	150.052
Ndufa4l2_7	ATATATCTTGTGGAAAGGACGAAACACCGCGGCAGATAAAAAGACACCCGTTTAAGAGCTATGCTGGAAACAGCATAGCAAGTTTAAATA											sg_Vhl_113628169	Vhl	525.938	410.887	542.685		170.445	124.31	518.735	312.762		372.235	547.276	449.837	618.993	252.492	85.0631	443.058	466.337	369.658
Bnip3_7	ATATATCTTGTGGAAAGGACGAAACACCGGCGACATGGTGGCTCGGCAAGTTTAAGAGCTATGCTGGAAACAGCATAGCAAGTTTAAATA											sg_Vhl_113628203	Vhl	395.343	354.848	392.822		105.362	261.158	385.128	273.169		291.592	383.708	340.973	141.984	302.595	79.9647	151.191	391.573	216.931
Pik3r3_7	ATATATCTTGTGGAAAGGACGAAACACCGGTCAGCTTCACGTCGAGTTTGTTTAAGAGCTATGCTGGAAACAGCATAGCAAGTTTAAATA											Vhl_1	Vhl	331.278	261.38	325.554		120.098	536.454	341.639	166.332		251.953	337.101	291.054	430.02	479.604	332.202	268.248	170.554	187.747
Slc16a3_7	ATATATCTTGTGGAAAGGACGAAACACCGTCGGGGGCCTTGATGCCGGTGTTTAAGAGCTATGCTGGAAACAGCATAGCAAGTTTAAATA											Vhl_2	Vhl	396.164	323.416	395.093		38.0678	124.043	341.639	318.837		299.109	366.121	407.25	153.579	145.035	121.825	183.257	341.809	319.559
Ddit4_7	ATATATCTTGTGGAAAGGACGAAACACCGTGAAGCCGGTACTTAGCGTCGTTTAAGAGCTATGCTGGAAACAGCATAGCAAGTTTAAATA											Vhl_3	Vhl	557.97	531.031	640.606		274.088	172.86	392.75	286.367		482.949	569.554	547.419	136.898	198.434	142.487	298.762	397.181	342.42
Egln3_7	ATATATCTTGTGGAAAGGACGAAACACCGGCATCTCGCCCACAGAGCCGGTTTAAGAGCTATGCTGGAAACAGCATAGCAAGTTTAAATA											Vhl_4	Vhl	342.229	244.423	340.597		128.694	178.462	262.506	157.952		303.665	284.923	321.231	181.04	247.878	119.41	135.676	322.884	183.127
Pik3ip1_7	ATATATCTTGTGGAAAGGACGAAACACCGCGACTCGCGGCTGCCTTGCGGTTTAAGAGCTATGCTGGAAACAGCATAGCAAGTTTAAATA											Vhl_5	Vhl	627.238	598.65	737.96		178.304	279.031	390.956	332.663		481.81	559.001	593.108	229.656	521.137	207.425	373.41	504.419	495.39
Higd1a_8	ATATATCTTGTGGAAAGGACGAAACACCGACGCATGTGGATCAAGTGAAGTTTAAGAGCTATGCTGGAAACAGCATAGCAAGTTTAAATA											Vhl_6	Vhl	404.652	398.893	393.106		158.165	295.837	298.822	350.47		400.027	419.47	383.278	131.61	212.938	143.829	182.223	352.556	280.162

## Sheet: Supplementary Table 2
	Raw counts		RNAseq		Related to Extended Data Figure 4d, Figure 4f-g, Extended Data Figure 6a-I, k-m
	Pik3cawt/wt cells (uninduced) CTL					Pik3caH1047R/wt cells (induced) CTL					Pik3cawt/wt cells (uninduced) +INS					Pik3caH1047R/wt cells (induced) +INS
Gene	Animal 1	Animal 2	Animal 3	Animal 4		Animal 1	Animal 2	Animal 3	Animal 4		Animal 1	Animal 2	Animal 3	Animal 4		Animal 1	Animal 2	Animal 3	Animal 4
Gnai3	32604	31557	27485	34430		32062	31702	37633	32184		24439	24624	26383	26055		35373	41033	31809	36999
Pbsn	0	0	0	0		0	0	0	0		0	0	0	0		0	0	0	0
Cdc45	995	600	468	944		567	762	1075	1765		1350	1067	1327	977		1850	1687	1925	1361
H19	1	8	2	5		3	17	11	25		75	57	81	79		92	110	90	175
Scml2	106	92	60	76		117	351	179	272		146	136	161	134		297	259	257	251
Apoh	15	43	15	31		24	17	24	35		13	12	11	8		12	17	19	23
Narf	10721	11774	10463	11415		15442	13430	16211	11111		6928	6603	7042	6728		9247	10692	8264	10039
Cav2	30872	22055	22000	30653		26471	19924	27438	25588		12242	12675	12442	10489		20839	26820	16150	20156
Klf6	34450	35923	28841	35896		38148	36359	39756	32557		18820	20562	22888	20515		28018	32808	25479	32878
Scmh1	15411	10960	10114	12643		12564	9021	14905	10056		5004	5290	5813	5399		9774	10215	7991	9611
Cox5a	5084	4693	4506	5446		5277	4694	6033	5218		6087	4407	4807	4524		7149	7293	6321	7061
Tbx2	9394	9397	9713	7031		12292	11479	19226	6985		7645	8573	9584	9592		12582	12524	11970	13337
Tbx4	1	1	0	1		1	0	0	0		0	0	0	0		0	0	0	0
Zfy2	0	0	0	0		0	0	0	0		0	0	0	0		0	0	1	0
Ngfr	27752	11943	13245	11130		24727	9356	22856	5552		2506	3158	3538	3671		4519	5530	4661	6787
Wnt3	0	1	1	0		0	2	1	1		0	0	0	0		0	0	0	0
Wnt9a	5867	3835	4799	4777		5591	2791	4994	2653		2061	1704	1984	1841		2662	3329	2594	3450
Fer	4978	4936	4541	5100		5911	5807	6593	4917		3465	3791	3849	3693		5540	6753	5052	5970
Xpo6	14912	13040	12828	15480		15444	13078	15734	11588		7025	7447	9047	8325		12441	13686	11794	14210
Tfe3	12343	8922	9705	12790		11486	8514	12839	9501		5360	5440	6692	6531		9218	9523	8391	9687
Axin2	1037	1083	885	889		530	442	1022	688		1060	689	738	715		926	1022	843	987
Brat1	4362	3965	3843	4833		4923	3761	4974	3686		1442	1493	1686	1749		2547	2572	2498	2719
Gna12	7755	7608	6590	8807		7955	6429	7949	6571		3371	2662	2833	2631		4445	5639	3792	4761
Slc22a18	4322	4145	3383	4062		3859	3564	4448	3546		1840	1975	2048	2103		2606	3024	2351	3605
Itgb2l	17	16	12	11		16	5	8	9		0	0	0	0		0	0	1	2
Igsf5	336	294	216	318		273	216	216	356		26	25	27	27		45	72	48	55
Pih1d2	501	359	368	420		400	273	344	321		164	154	139	179		232	251	241	299
Dlat	14580	13924	12426	14937		14582	12153	14958	12185		6693	6145	6736	6567		10291	11398	9132	10148
Sdhd	15654	17088	13791	15446		14795	12395	14360	12348		9747	7181	8238	7807		11989	12949	10532	11739
Fgf23	0	2	0	0		1	0	0	0		0	0	0	0		0	1	0	0
Fgf6	0	0	0	0		0	1	0	0		0	0	0	0		0	0	0	1
Ccnd2	22330	14574	14369	33438		21088	27298	29079	30227		21943	21835	24551	21630		49766	47441	36346	40081
Gpr107	20189	18797	16408	19894		20410	15181	22373	13807		7611	7729	7954	8285		12328	13779	10726	13316
Nalcn	34	28	26	25		34	18	20	10		1	3	1	2		0	4	7	4
Btbd17	8	22	8	8		9	6	5	4		0	0	1	0		1	2	2	2
Slfn4	21	88	27	14		29	93	72	6		44	98	161	108		120	79	205	231
Th	0	1	0	0		0	1	0	2		5	3	9	0		5	3	6	7
Ins2	0	0	0	0		0	0	0	0		0	0	0	0		0	0	0	0
Scnn1g	111	148	143	78		120	104	902	28		96	86	76	125		176	125	119	139
Drp2	10	10	4	12		13	26	24	29		24	15	37	30		60	48	56	47
Tspan32	34	8	16	16		14	24	28	63		2	4	5	10		11	22	9	13
Lhx2	0	4	1	3		0	0	6	11		3	2	1	4		2	1	5	1
Clec2g	184	175	141	121		134	85	137	94		67	74	101	107		116	83	116	144
Gmpr	3027	2095	1080	909		1354	659	1156	836		1110	1204	1050	1097		1390	1771	1238	1642
Glra1	0	0	0	4		0	0	0	0		0	0	0	0		0	0	0	0
Mid2	14148	13613	11691	15928		14667	13935	11527	13125		6435	8502	8566	8046		10315	12995	9395	12037
Trim25	42350	50704	37068	41962		48595	40382	34049	35298		27903	30945	38271	31980		41234	48997	39793	61567
Dgke	5655	4451	4250	5691		5156	3411	4551	3758		1606	1556	1886	1757		2616	2533	2435	2830
Scpep1	14659	12830	9241	10692		9092	9530	6938	10185		5762	6879	7575	7290		8938	9806	8735	12785
Mnt	12344	10348	9867	12001		12810	9793	13044	8918		3724	4502	5556	5139		7217	7800	6907	8458
Itgb2	258	177	183	236		126	98	179	135		57	62	92	89		90	113	76	170
Hddc2	1554	1576	1297	1697		1779	1689	1743	1891		1845	1546	1688	1577		2413	2822	2368	2580
Tpd52l1	2128	1318	1143	1634		1312	915	1204	1552		626	441	526	406		1045	1170	813	1040
Pemt	225	196	195	217		163	171	163	248		170	121	157	153		229	246	212	230
Cdh1	200185	181087	198396	251598		262993	171071	249084	199159		78463	106244	119537	117387		156220	187744	152196	194372
Cdh4	14	6	6	0		11	16	38	6		69	101	84	99		115	105	124	152
Ckmt1	34076	37468	21732	26552		36054	42588	49387	43644		36081	44173	46047	46736		56464	63436	53643	66374
Bcl6b	71	78	58	115		80	92	108	135		44	66	94	77		93	92	155	165
Clec10a	1	3	2	1		2	0	0	0		0	2	1	1		0	1	1	0
Alox12	27724	22378	35524	33647		78061	29236	96384	46335		7798	8457	8420	8575		17278	21164	12711	14481
Arvcf	6036	5804	4857	5799		6368	5016	6219	5749		1325	1435	1677	1492		2250	2502	2306	2898
Comt	12974	10840	9663	12408		11540	9375	11512	9708		6171	5281	5681	5757		9028	9780	7970	8641
Rtca	2626	1983	1877	2324		2042	1759	2218	1749		1273	1129	1127	1090		1795	1956	1644	1626
Dbt	4034	3826	3271	4329		3931	3774	3357	4203		1819	2209	2336	2234		3142	3784	2915	3674
Dazap2	59602	62755	48817	57441		60899	55135	54125	51317		38058	36116	37819	32377		50061	63976	43622	62240
Mcts1	5507	3945	4621	5517		6026	4253	5717	4224		3023	2718	3235	3110		4627	4975	4381	5091
Rem1	0	0	0	0		0	0	1	0		1	0	0	0		0	0	0	0
Rnf17	4	2	7	0		1	4	7	1		7	1	17	11		2	4	18	11
Trappc10	20027	17013	15043	18734		17843	16073	18662	15342		9570	10041	10828	10807		14829	16779	13770	15973
Ccm2	1881	1752	1569	2276		2022	1436	1978	1751		1144	925	1095	1020		1560	1655	1456	1610
Wap	0	0	0	2		0	0	0	0		0	0	0	1		6	0	0	2
Tbrg4	6396	5397	5547	7603		6463	5511	7453	6671		3922	3514	4808	4586		6406	5971	6758	6870
Tmprss2	58258	37671	29845	31239		27787	23095	34616	23483		15270	15301	17632	15298		20270	21481	18241	28885
Mx1	1137	567	767	733		531	456	436	396		61	65	101	106		168	118	133	170
Fap	31	26	38	38		51	44	38	20		10	9	10	6		21	8	17	30
Gcg	0	0	1	0		0	0	0	0		0	0	0	0		0	0	0	0
Ndufa9	7116	6710	6091	7246		7570	6733	7582	7425		4742	3994	4328	4217		6030	6622	5444	6435
Egfl6	68	54	159	32		49	40	152	44		61	63	73	117		142	213	110	299
Lck	48	38	60	63		76	74	56	68		27	29	32	28		40	53	50	48
Tssk3	4	5	2	7		4	2	2	1		2	0	3	1		3	2	3	4
Cttnbp2	8	12	3	8		11	1	8	9		0	1	0	1		0	0	0	0
Galnt1	15420	13429	13383	16700		16528	12857	16386	17232		7916	7735	8079	7777		12521	14954	10851	12589
Myf5	0	0	0	0		0	0	0	0		0	0	0	0		0	0	0	0
Mkrn2	3878	3813	3143	3724		4207	3119	4000	3308		1724	1576	1776	1724		2598	2934	2196	3108
Pparg	2304	1831	1831	2192		2507	2002	2776	1744		2258	2353	3144	2768		3335	4064	3392	4269
Raf1	9371	8853	8305	10763		9803	7852	10348	8121		5199	5146	5388	5438		7752	8343	7263	7961
2001-09-01	488	254	358	446		418	284	461	257		60	76	94	90		96	88	157	179
Pdgfb	10117	7559	8301	10692		10096	5507	11439	5353		2056	1769	2212	2236		3024	3490	2741	3650
Acvrl1	1190	743	933	1022		1776	1427	1309	1147		355	490	559	481		652	901	678	1019
Grasp	14481	11068	12395	13905		11119	8962	6917	10130		1766	2132	2767	1892		2871	4387	2653	4972
Acvr1b	26161	23562	20206	24480		29887	23273	27005	23759		12796	15863	18018	16311		22295	26957	20522	30299
Tom1l2	15658	16330	13702	17321		16941	13740	14570	18664		9321	10316	12124	11732		14353	15727	12464	19138
Gpa33	335	372	301	191		361	573	376	203		83	104	118	96		236	337	132	215
Zfp385a	4619	3803	3144	3988		5226	4819	6765	4124		3573	3922	4222	4552		5766	5687	5035	5922
Itga5	7270	5197	6259	7522		9788	5523	11017	3939		1823	2007	2583	2582		3826	3936	3728	4728
Gabra2	0	0	0	0		0	0	0	0		0	0	0	0		0	0	0	0
Wdr77	3991	3262	3189	4125		3287	2851	3652	3314		2215	2055	2491	2551		3597	3495	3729	3983
Adora3	0	2	5	1		2	1	1	4		0	0	0	0		0	0	0	0
Atp5f1	25383	25083	20353	24290		24781	22503	27066	24121		22805	17962	18814	18159		26913	30885	24084	27447
Sox9	46290	32841	36624	63144		61934	52644	59020	49859		8472	16401	18095	17099		26448	28140	25309	28594
Hnrnpd	16492	13147	14600	18144		17634	12183	17282	17986		7974	9444	10495	10328		13765	13908	14023	14874
Dynlt1c	386	310	286	339		418	266	351	256		67	79	114	91		155	141	168	212
C1d	6721	6199	5410	6300		6352	5308	6558	6013		3234	3080	3291	2889		4584	5545	4070	4957
Gm2a	4233	4462	2364	2618		2860	2839	3361	2407		2163	2074	2293	1964		2966	3325	2836	3779
Krit1	11689	8256	9249	11196		11220	8775	11616	8045		2910	2879	3594	3578		5244	5118	5140	5781
Clcn4	20092	17733	17233	20438		21567	15589	20622	16552		5201	5967	6787	5962		8449	9404	8328	9725
Vmn2r88	0	0	0	0		0	0	1	0		0	0	0	0		0	0	0	0
Grm6	0	0	0	0		0	0	0	0		0	0	0	1		0	0	0	1
Sema4f	798	694	486	477		414	399	410	198		110	52	81	68		104	96	134	159
Hk2	7679	4870	5178	7580		10678	10494	10864	9397		5725	10346	12119	11455		15306	18252	15237	19502
Myo18a	40378	35253	34511	41321		40605	31680	40001	33026		19946	21998	26776	26690		31199	31277	28540	36105
Sez6	9	0	3	4		3	2	2	1		0	0	2	2		0	2	1	3
Haao	4	2	7	4		6	1	7	1		0	0	4	2		2	6	3	0
Cd52	10	12	14	19		9	22	14	10		16	31	49	20		17	13	51	42
Abhd15	16	12	16	20		19	2	9	19		7	10	8	8		17	11	10	9
Hoxb6	2	2	0	1		3	54	0	0		0	0	1	0		1	1	0	1
Loxl3	34	12	13	35		41	27	18	25		4	4	15	4		10	4	15	20
Tcl1b5	0	0	0	0		0	0	0	0		0	0	0	0		0	0	0	0
Btn1a1	9801	8679	9881	7718		3621	1656	3239	1282		627	837	842	773		1780	2050	1537	1654
Kat2b	14274	13587	10910	11973		13945	11559	11729	9589		5661	5852	6277	5226		8021	9996	7096	10375
Rab5b	32354	29810	25865	29289		32448	24639	30867	24253		14994	15426	16223	14584		22082	26864	19459	26602
Cryba1	5	4	3	6		1	2	3	2		0	2	1	2		0	0	1	3
Dnmt3l	4	2	2	1		7	5	1	0		29	14	38	25		33	37	15	58
Aire	54	26	33	18		20	21	26	22		1	4	12	8		9	8	10	24
Icosl	1152	1411	1363	1120		1544	1380	1375	1746		1451	1450	2063	1519		1660	2388	2019	3180
Spg7	12159	9746	10298	12387		12335	9929	12585	9940		4384	4265	4949	4540		7097	7330	6420	7539
Sult5a1	0	0	0	0		0	0	1	0		2	0	3	2		4	6	0	3
Rpl13	71737	58287	51514	69140		65484	63357	73847	70059		64238	52638	58400	53618		81691	92055	74516	90007
Chmp1a	30570	27909	23403	28468		29419	24246	30181	25555		21192	17384	18657	17738		25820	29067	22367	29442
Rpa1	8545	7333	6324	8726		7690	6683	10219	10532		6045	5230	5871	5345		8672	8610	8901	7618
Serpinf1	14	8	17	7		16	3	19	22		4	3	2	1		8	3	3	3
Tubgcp3	9403	6430	7126	9000		8636	6613	8193	6866		2936	3180	3902	3701		5175	5117	5273	5553
Oprm1	0	1	1	0		0	0	0	0		0	0	0	0		0	0	0	0
Polr3d	3113	2583	2581	3410		2734	2356	3104	2952		1658	1388	1814	1734		2632	2627	2561	2420
Tcf7	583	314	615	698		353	171	448	373		145	144	229	162		323	252	259	265
Ddx3x	75498	66416	61900	76388		75782	71497	78537	60508		47111	57113	61645	56475		80039	97844	74741	90881
Il12rb1	6	2	1	2		2	0	2	0		3	1	1	3		1	4	0	7
Slc5a5	66	36	30	36		43	28	46	19		5	2	3	12		6	6	13	7
Kcnn3	33	32	37	33		39	16	26	49		12	9	5	2		12	14	13	19
Usp32	14795	13147	11371	12975		13921	11465	13971	10100		8655	9945	11237	9817		12628	15140	11946	17333
Car4	0	0	0	0		0	0	0	0		0	0	0	0		0	0	0	0
Txnrd3	2066	1907	1760	2213		2378	2120	2143	2125		1549	2115	2357	2026		2869	3754	2790	3814
Fasl	1	1	3	0		1	8	1	4		0	1	1	0		1	1	2	4
Zfp512b	10233	7239	8097	10619		10873	7832	10070	6847		1809	2218	2853	2931		3967	3465	4492	4726
Dnajc5	54674	40043	37442	45649		44390	34090	42717	34042		19367	19117	21683	20108		30846	34433	27352	33924
Tpd52l2	13546	11681	9775	12340		11738	10025	11334	9163		7617	6251	6651	6318		9935	11425	8792	10231
Fmr1	12310	9543	8540	11309		10638	9410	10408	9785		4058	4875	5099	4829		6463	7368	6386	7232
Bcl11a	466	2727	2264	1617		837	1993	1500	2181		135	531	616	514		208	819	682	888
Il4	277	197	170	163		234	189	180	148		52	61	80	85		91	100	86	119
Pxmp4	2817	2965	2464	2774		3593	3047	3742	2898		2037	2001	2060	1877		2920	3494	2373	3380
Dlg3	9587	12223	8642	10300		10470	11325	8791	11942		8406	10052	11038	10375		12656	16222	12119	17921
Gnb1l	615	521	470	596		576	449	611	521		378	244	326	229		510	463	502	463
Dbh	0	0	0	0		0	0	0	0		0	0	0	0		0	0	0	0
Mmp11	2739	1877	1859	1782		2310	1572	2245	950		325	252	251	293		484	421	415	470
Smarcb1	12212	10162	10726	13576		13054	10341	14187	11762		5438	5682	6791	6473		9549	10136	8999	10332
Vpreb3	46	12	4	4		6	3	1	2		3	1	7	2		2	2	0	3
Hip1r	52749	35825	37321	39264		46705	34154	40019	24871		9721	10989	13166	12922		15845	16755	16122	20351
Nsun5	2033	1503	1602	2191		1903	1654	1926	1628		674	598	912	842		1203	993	1353	1482
Top1mt	1273	976	911	1331		1171	1015	1593	1016		970	793	932	932		1519	1286	1398	1670
Hoxa10	1	1	1	1		4	2	0	1		0	2	1	0		3	1	3	3
Hoxa4	2561	1205	2340	1844		2459	2112	2720	1556		893	832	1003	964		1453	1565	1246	1559
Gm38393	43	15	34	25		80	52	218	19		2	3	4	1		12	13	9	6
Mmp14	84243	64696	63207	89733		81776	62727	81314	60270		28736	33978	37819	33744		52301	58245	49550	59116
Slc7a7	1402	1060	1058	1797		828	1031	823	840		202	284	347	271		346	531	404	483
Oxa1l	7872	6895	5719	7223		6884	5871	7430	5432		4026	4183	4440	4407		6038	6893	5672	6574
Heatr6	11790	8123	8976	11134		11589	9370	11089	6815		3246	3734	4622	4184		6424	6583	6151	7035
Ccl3	3	2	4	5		6	1	0	0		0	0	0	0		0	0	0	1
Wfdc18	24273	20666	27519	21299		69438	92270	54396	27183		13217	19923	22064	14632		21960	43352	21625	36538
Icam4	132	92	73	99		112	74	65	90		23	26	22	49		54	50	33	59
Ilf2	9233	7163	7521	10145		8424	6971	9185	8931		5370	4265	5207	4856		7992	7867	7157	7385
Chtop	27506	23623	23722	30265		28415	22246	28817	24846		13332	13982	15281	14532		20082	23336	19155	22672
Snapin	17592	14198	13118	15697		17085	12430	15169	12539		7788	7908	9011	8086		12420	14744	10919	15632
S100a4	780	742	586	1388		919	1381	835	1498		1188	1331	1329	1375		1792	1937	1444	1621
S100a3	3887	5375	3751	6950		7107	5375	5804	9130		7845	5445	6786	6332		9068	8623	7628	11205
S100a5	2	1	1	5		4	2	2	2		1	1	0	0		1	2	4	1
S100a6	344853	253210	255463	305930		314425	186547	381518	241553		185527	132317	138943	120662		208758	228015	163957	221226
Scn4a	1	4	0	3		3	0	2	3		0	1	4	0		2	0	1	0
Icam2	3	0	1	2		1	1	4	1		0	1	0	2		0	0	0	1
Mapk7	4209	2829	2740	3121		3624	3227	4178	2217		1512	1828	2306	2290		2876	2790	3137	3604
Epn2	7080	3050	3308	3449		3132	2383	3757	1626		2354	2803	3234	3017		3612	4156	3513	4402
B9d1	1791	1144	922	1028		1086	870	1099	1009		716	606	658	660		948	1022	960	981
Sec24b	18616	14183	14211	16749		17610	14936	17338	12426		6749	8362	10423	9894		13693	14074	13444	15545
N4bp3	3861	5619	3943	5063		4089	5003	2771	7101		5718	6372	8390	6960		7194	8694	7279	14058
Rmnd5b	5523	5833	5496	6618		6186	5567	5893	6227		4799	4556	5256	4803		6256	7315	5812	8224
Nhp2	6151	5516	4964	7149		4635	4354	5591	7419		6936	4422	5295	5435		7427	7881	7171	8086
Vps9d1	5180	3794	3934	4647		5500	4075	5174	3642		1806	2016	2443	2454		3150	3054	3284	3869
Zfp276	4592	3628	3888	4640		4879	3586	4384	3260		1098	1381	2113	1874		2609	2285	2759	3376
C1ql4	3	0	0	0		0	0	1	1		0	0	0	0		0	0	0	0
Mfsd10	6270	4485	5097	6524		6654	5175	7240	5468		2870	3095	3845	3663		5396	5362	5477	5881
Luzp1	42971	38183	37976	47698		46333	26594	46881	28312		16504	17278	20148	17695		27782	31865	24263	30553
Slc13a2	26	131	34	77		56	98	29	46		31	18	40	15		17	24	17	110
Kctd10	12441	11174	11004	15407		12833	9798	12896	10535		5489	5235	5721	5499		8319	8904	7298	8493
Poldip2	10145	9126	8247	10197		9905	7720	9407	8525		5987	4806	5439	5269		8100	8721	7562	8306
Sebox	0	0	0	2		8	0	0	1		0	0	0	2		0	0	1	1
Ift20	4981	4121	4225	5206		4844	3702	5021	4309		2431	2320	2600	2539		3457	3971	3308	3998
Col6a1	1	5	3	2		3	14	2	5		0	3	2	0		0	1	5	0
Pcbp3	1314	883	761	1147		1273	1023	1505	931		338	337	441	360		683	766	669	735
Lgals9	21	33	22	34		30	42	67	13		47	30	53	36		67	50	51	41
Araf	20146	14822	16257	18927		21378	14168	19626	13849		4934	5055	7101	6798		9938	8955	9917	11711
Cfp	655	314	478	569		798	449	598	356		31	48	124	153		172	102	172	211
Timp1	978	701	1031	1445		1220	571	1318	1083		287	154	197	175		393	378	339	317
Uxt	798	668	627	769		786	645	785	663		788	641	645	662		945	1150	837	969
Cnnm3	10598	7301	7518	8274		8735	5515	7828	5413		1863	2085	2488	2240		3205	3548	3122	4026
Lman2l	11361	7257	8404	9592		10784	7381	9857	6098		4100	3947	4740	3841		6003	6948	5521	7376
Mcm3ap	12008	9810	9598	12003		13335	10667	11813	9254		4889	5331	6061	5696		9110	9685	8013	10341
Pcnt	9566	8092	7526	8684		9642	8061	9035	7408		2558	3207	3533	3156		5073	5304	4998	5070
Ftcd	0	0	0	0		0	2	0	0		1	0	0	0		0	0	0	0
Mxd1	22659	30754	23791	33466		30767	45709	21985	33569		68849	71336	80146	64291		85175	105951	75659	123792
Gmcl1	17076	11522	12023	14442		13838	11716	13159	10064		6047	7185	8007	6926		10911	13236	9659	13488
Snrnp27	4752	4406	3901	4620		5016	4015	4566	4310		3459	3043	3371	2971		4944	5557	4297	5235
Oas1c	891	911	561	596		841	663	801	525		293	282	351	295		532	561	424	576
Oas1h	0	0	0	0		0	0	0	0		0	0	0	5		1	1	1	1
Ocrl	10345	7881	7641	9157		9815	8024	10517	7867		4448	5180	5695	5566		8261	9489	7576	9188
Calm1	102810	87734	93281	109470		108825	79020	130592	99166		68563	66953	66216	65526		97319	123369	83703	94239
Agpat3	16344	13028	12372	15014		15380	10435	14422	10967		6253	5464	5809	5849		8421	9382	7675	8988
Slc26a3	0	0	0	1		0	0	0	0		0	0	1	0		0	0	2	0
Sema6b	34	15	32	11		47	49	46	29		30	33	36	35		74	64	67	78
Uhrf1	3310	1318	1060	3083		1354	2302	3584	6984		6167	6128	8266	6587		9871	9650	12437	9027
Dpp9	13032	11393	11071	14021		12867	11713	13741	10313		4687	4567	5422	5466		7948	8260	7566	7889
Ramp2	8	44	17	18		12	26	30	27		141	104	100	144		125	109	130	138
Lsr	12451	10793	11062	13354		13787	10346	13605	9585		6092	5834	6448	5808		8670	10446	8095	9566
Gramd1a	9044	5284	6835	9026		8910	5827	8977	5022		1014	1194	1819	1748		2768	2363	2986	3471
Hpn	845	339	436	416		596	1015	614	422		231	285	414	298		484	865	561	838
Gabrg1	0	0	0	0		0	0	0	0		0	0	0	0		0	0	0	0
Ckb	117	141	105	209		116	78	200	129		59	39	45	60		58	45	54	60
Sp1	25500	25911	22615	27037		28292	23269	27164	22917		11777	15826	17438	16223		21807	27243	20915	26179
Itgb7	129	112	84	105		67	55	113	45		72	89	61	104		75	53	70	84
Myg1	3489	2526	2598	3159		2959	2319	3113	2557		1533	1257	1634	1372		2171	2222	2132	2476
Rarg	47692	41941	38282	48189		45721	38097	44934	41956		28524	28955	32458	31676		40664	45859	35919	49296
Pfdn5	15356	14370	11235	13823		14356	11956	13427	11859		8476	7083	8051	6975		11036	12712	9859	14125
Efnb2	18386	16968	15568	20384		20560	18046	22990	15585		9367	10825	11750	10305		15965	18955	14775	18067
Rrp15	1214	1603	1518	2206		1502	1233	1666	1806		1653	1140	1414	1337		1987	2212	1897	2002
Rnd2	971	1183	711	963		852	697	680	806		577	506	553	572		681	787	686	803
Srr	2193	1624	1530	1702		1940	1332	1585	1397		583	586	644	628		971	995	889	1189
Sync	49	36	25	30		32	25	51	24		13	6	6	18		15	18	16	15
Fndc5	583	148	463	447		463	148	604	141		18	9	19	24		14	30	13	21
Acp5	25332	19614	16461	18292		29361	23210	20387	15628		9798	11681	12700	10158		16171	21650	15444	22943
Cnn1	52	95	168	54		238	98	482	48		62	65	108	85		85	126	104	199
Fbxo9	7627	6926	5937	7541		7406	5641	6912	6893		5000	4590	5016	5123		6429	7004	5957	7304
Vps50	7458	6449	6114	7111		7088	6087	7252	6197		3384	3497	3787	3508		5284	6162	4868	5596
Hars	7665	6733	6812	8886		7035	6074	8508	8116		5983	5069	5617	5695		8189	8457	7804	7729
Zmat2	11394	11498	9447	11790		11067	9252	10298	10945		7352	6107	6509	6261		9765	10691	8757	10117
Ube2c	3594	1508	519	999		1448	7406	3545	4952		6541	4349	5012	4570		11311	9643	7385	7013
Smg5	16570	12795	14012	17606		16262	13516	18257	12311		7997	7221	9518	8924		13358	12941	12387	13812
Cct3	25366	21632	21618	28982		21743	19154	26218	24525		20267	16658	18410	19132		27691	29114	26291	26055
Glmp	16486	13102	12006	14387		15813	12330	14660	11436		6597	6927	7609	7191		10249	11333	9358	12414
Mef2d	15093	13241	12571	15019		15545	12962	14895	10675		7314	7850	10401	9431		12400	12818	11868	15313
Tmem79	4645	5092	4064	4848		5054	5368	6389	6989		5916	5554	6472	6423		7705	8229	7355	9139
Snd1	42173	33773	34782	54836		39842	27604	47015	37202		11533	13879	16652	16579		23367	25959	23133	25329
Col18a1	66551	48511	70695	75562		105903	45162	111481	35545		20330	25418	27470	26370		46828	49814	42174	53280
Slc19a1	1203	989	966	1633		1212	931	1187	1215		925	784	1001	909		1553	1359	1392	1514
Kpnb1	50041	47499	37384	49336		43081	38508	49707	42142		28800	29571	32218	31964		47450	51274	45644	43360
Npepps	35090	32864	25132	31352		37304	31659	33177	25478		17372	25415	27445	26305		32692	38191	33027	41876
Tbx21	0	0	0	0		1	0	0	0		1	0	0	0		0	2	0	1
Mrpl10	5575	6338	4474	5663		5470	4622	5685	4994		4534	3603	3913	3789		5973	6546	5314	6034
Cyp51	16137	16205	19592	24386		21719	18407	22097	37955		25557	37945	38479	35496		36655	49022	39326	56957
Tcf25	45917	35201	34908	43056		49127	36507	44278	36969		22191	23001	28108	25193		35931	39539	34006	42974
Tubb6	11166	5966	8941	9427		12924	8028	22229	6600		4735	4119	4886	4488		9038	9920	7393	7189
Def8	5823	5792	4934	6099		6303	4694	6774	6250		4169	3060	3273	3331		5513	5712	4613	4921
Meox1	0	0	0	1		0	0	0	0		0	0	0	0		0	0	0	0
Sost	0	0	0	0		0	0	0	1		0	0	0	0		0	0	0	0
Nkx2-1	0	0	0	0		0	0	0	0		1	0	1	0		1	0	1	2
Pax9	29083	29864	27518	26693		37442	30132	26384	30216		16026	22033	24851	21133		28446	32050	26722	34932
Irx2	3098	2141	2438	3638		2979	2095	2884	2247		852	1030	1193	1116		1683	1555	1515	1689
Col1a1	43	18	14	20		36	21	37	18		7	5	12	10		12	9	13	23
Itga3	92781	29219	44732	61508		44824	30357	47059	30736		16924	25971	32655	26757		48062	50929	43868	54379
Sgca	6	1	6	7		3	4	4	2		0	1	1	0		1	2	0	1
Dlx3	40	23	28	18		25	32	22	39		235	133	160	303		263	161	98	175
Foxm1	3589	1724	865	1824		1630	5184	3347	4871		2401	2044	2744	2278		4564	3521	4071	3237
Itfg2	3046	2369	2635	3197		2795	2248	2980	2521		1022	1034	1306	1232		1723	1641	1672	1887
Nrip2	110	115	105	177		111	97	114	86		39	35	37	53		45	42	55	57
Tulp3	6241	3495	3018	4459		3013	2870	3905	2898		2593	2634	2717	2930		3954	3826	3801	3644
Gtf2h4	2251	2033	1829	2531		2204	2019	2336	2064		1390	1184	1407	1300		2047	2060	1915	1899
Tubb5	81759	52737	51009	76574		74732	77228	95175	85201		50283	48742	56565	49512		87483	91166	79939	77914
Ell2	10657	11192	9444	11647		11758	12906	10505	13324		8571	9851	10933	9735		12135	15312	11209	15931
Jup	185345	295643	184776	237633		243101	227620	293834	251751		158337	208583	233094	235850		284390	324394	274386	336497
Fkbp10	243	466	340	454		485	402	713	648		257	265	392	442		506	383	480	571
Klhl10	86	131	46	57		92	57	73	63		10	6	16	14		22	16	14	30
Mnx1	0	1	0	0		0	0	0	0		0	0	0	0		0	0	0	0
Nom1	7607	6738	6483	8148		7043	6929	7667	6285		4100	3962	4349	4374		6676	6876	6169	6290
Ergic1	24418	17512	17329	23819		23111	16077	25169	18297		15210	14627	16025	14755		23969	26210	22039	25161
Tnk1	6509	4894	5254	6282		7038	5238	6831	4822		1543	2155	3002	2747		3753	3689	3826	4978
Acap1	329	156	130	199		641	331	327	353		160	257	369	239		373	468	425	656
Tcea3	22	14	5	14		8	26	18	13		19	13	14	17		21	17	21	20
Csn3	311	55	169	145		323	147	694	461		22	41	46	26		27	68	23	38
Ifrd1	6304	5983	6042	7714		6922	7565	7328	7234		6093	5277	7707	4715		8320	9097	7811	10651
Stk38l	10566	8281	9632	11370		11875	8513	18053	10247		6245	7484	8327	7915		10194	12209	10428	12926
Brpf1	9609	7883	8111	10257		9910	7976	9885	7628		3846	4565	5699	5157		7378	7676	7254	8767
Akr1b3	10586	7607	7841	12322		10605	6719	8779	6613		7815	6235	7915	6874		11383	10711	10161	10262
Hoxc13	0	0	3	0		1	0	3	0		0	0	0	0		2	0	0	0
Hoxc11	2	0	0	0		0	0	0	0		0	0	0	0		0	0	0	2
Hoxc8	1263	10946	3770	2176		1665	2043	6339	153		741	769	915	1458		1091	2168	2767	1563
Hoxc6	3203	10980	5497	4839		5313	5513	12020	1296		2207	2766	2688	3375		3230	5618	5232	4578
Gstt1	269	381	166	152		135	175	194	110		40	68	48	43		64	99	76	90
Gstt3	3000	3484	2433	2660		3113	2713	3378	2563		1451	1503	1670	1548		2171	2467	2127	2792
Ddt	480	457	354	443		535	470	431	463		442	372	434	393		636	689	540	615
Tat	0	0	0	0		0	0	0	0		0	0	1	0		0	0	1	0
Marveld3	9865	11175	9468	10967		11722	9409	8691	9708		4454	4194	4804	4253		6041	6482	5442	7552
Ddx18	7089	4784	4614	6022		5245	4448	5279	5030		3841	3516	4157	4208		6131	6543	5813	6164
Ubl3	13010	12464	10362	12226		11063	10177	11569	9575		8105	7597	8841	6788		10042	11529	8600	12758
Gramd3	2625	3531	2384	3277		3325	3344	3627	4453		5449	4809	5804	4539		6663	7678	5926	8449
Eef1e1	2471	2207	2116	3011		2108	2042	2753	2435		2178	1718	2008	1859		2912	3212	2552	2732
Akt1	37231	32532	31441	42200		36809	30770	38242	30882		19228	16005	18726	17426		27673	30033	25099	27667
Cldn15	16	6	13	8		18	10	16	6		6	4	9	8		12	7	9	9
Il16	57	219	69	1304		30	81	38	777		9	9	6	8		14	14	5	13
Tcirg1	8363	4733	6637	7054		9456	6583	9609	4136		1304	1861	2561	2538		3731	3010	3940	4070
Naglu	5589	7719	4472	5304		5632	3984	5132	4573		1424	1359	1612	1544		2398	2442	2249	2798
Coasy	8174	10193	6633	8249		7967	5981	8158	6437		3294	2988	3494	3496		5158	5291	4755	5420
Smo	25804	24560	20872	25143		27939	22698	32947	21545		18476	18795	18802	19675		27249	31022	24971	30138
Tspan33	3580	3040	2380	2689		4713	2235	2202	2856		814	987	1357	893		1302	2061	1208	2390
Crnkl1	8167	7901	7679	9179		8198	6839	8535	6933		3563	3523	3772	3546		5514	6098	4926	5299
Rin2	124437	111733	109618	112814		117624	77730	110477	62217		25249	30105	29279	29796		49407	58036	45771	51561
Folh1	2	0	0	1		0	2	0	0		0	0	0	0		0	0	0	0
Chordc1	13179	9379	9987	12896		11126	9221	11893	9888		4520	4237	4721	4735		7024	7519	6134	6893
Rtcb	15970	14126	12494	16253		15162	13321	16069	14146		9911	9470	9812	10048		14973	16716	13477	14718
Pwp1	4913	4457	4090	5236		4600	4516	5081	4741		3946	3506	3944	3910		5538	6261	5327	5594
Fbxo7	3391	3394	2697	3753		3158	3058	3701	3705		2190	2160	2533	2313		3370	3791	3089	3828
Capns1	76812	65177	64963	85502		89470	76685	81909	81839		54463	53874	64652	54438		78544	95720	71483	104708
Lrp3	3	6	9	5		7	51	2	2		1	2	1	3		2	1	1	0
Dsg4	14	22	21	38		40	26	32	48		23	25	32	41		49	41	41	79
Evx2	0	0	0	0		0	0	0	0		0	0	0	0		0	0	0	0
Hoxd13	0	0	0	0		0	0	0	0		0	0	0	0		0	0	0	0
Hoxd12	0	0	0	0		0	0	0	0		0	0	0	0		0	0	0	0
Folr1	3	0	2	0		0	1	1	2		1	2	1	2		3	2	0	7
Clpb	4517	4400	4047	5119		4909	4071	5199	4600		2596	2512	2831	2988		4171	4237	3752	4692
2007-09-01	22551	20976	19365	24014		23790	22445	25207	21400		14193	16163	17064	15371		22862	26847	20065	25127
Zdhhc4	4872	4266	4009	5378		5221	3563	4844	4048		2372	1874	2412	2257		3129	3187	3037	3694
Rac1	58976	58562	49864	60825		65223	62855	66026	56203		74430	72573	81514	70335		103801	125818	91628	121468
Nup214	9646	7998	8288	10207		10011	8691	9905	7964		3569	4638	5766	5324		7469	8316	7740	8318
Aif1l	170	72	81	67		92	61	94	16		1853	1447	2508	1251		3122	2908	2862	2674
Cpa3	0	0	0	0		0	0	0	0		0	0	0	0		0	0	0	0
Ltbp1	7907	7365	12169	11196		10441	5983	12292	5859		1303	1176	1533	1645		1927	2334	1973	2445
Ugp2	12700	11768	10653	12223		13398	13138	16424	13316		10631	10378	10801	10138		15871	18729	13432	16928
Kcnh6	26	35	12	17		11	4	11	25		5	4	8	9		5	6	8	5
Trmt1	8231	6208	5847	7878		6757	5594	6829	5527		3006	2635	3234	3096		4438	4184	4642	5048
Nacc1	29021	25187	24042	32546		28876	23265	29931	25914		18661	17979	20199	19058		27651	31462	25617	29017
Nfix	43272	41657	39351	46127		47310	46711	48029	41638		13822	17721	19401	19774		25958	27859	25224	27717
Slc1a5	17881	12639	14025	12966		12366	6840	7733	9205		2604	3190	5524	4624		6240	5238	7010	8791
Uba1	65354	55354	57471	75162		68782	61173	74348	64538		31549	38830	46056	45654		56724	61832	56315	65129
Vwf	28	42	17	8		18	10	24	28		12	8	13	10		13	11	25	15
Siae	7970	7801	5833	6925		7817	5724	6065	5390		1430	1511	1627	1601		2376	2936	2277	2866
Vsig2	15	7	6	14		7	12	10	6		1	4	3	10		14	3	9	7
Esam	913	636	557	462		443	457	988	603		633	441	638	617		1056	795	785	916
Spa17	547	585	383	441		471	348	372	487		134	139	151	140		205	252	211	266
Fam50a	8042	6482	6381	7779		8116	7332	7866	6730		3601	3665	4200	3950		5784	6271	5591	6682
Emd	7666	7279	6313	8087		7724	6974	7994	7449		7155	5983	6731	6370		9544	10808	9009	10177
Taco1	1418	2088	1354	2055		1520	1280	1662	1413		995	889	907	883		1409	1478	1228	1409
Grik3	14	21	5	20		34	4	12	4		2	13	12	1		9	26	13	8
Gria3	17	24	18	19		31	66	76	23		66	30	28	41		205	131	141	161
Npas1	209	138	195	256		242	180	269	124		37	30	54	49		68	36	87	97
Sipa1l2	3979	5466	3721	4448		4937	5963	6423	4762		6608	7399	8737	8331		10118	11547	9443	12469
Ap4e1	4606	3447	3796	4668		4632	3450	4825	3220		1381	1902	2113	2018		2665	3003	2736	3086
Blvra	2265	2287	1928	2311		2409	2086	2498	2340		2052	1507	1592	1474		2525	2737	2341	2359
Pdzd4	1401	1491	1112	1846		1793	1215	1578	1028		264	256	348	289		485	504	498	534
Srpk3	11	10	7	15		14	4	13	14		3	3	7	7		8	3	5	6
Idh3g	14082	10842	10656	12518		13072	10557	13514	10651		6463	5339	5863	6144		9578	9634	8424	9374
Pnck	3	0	9	3		9	4	4	2		4	2	6	4		4	6	5	5
Ssr4	11975	9110	8791	11480		10414	8076	10462	10720		7710	6500	7695	7220		9852	10942	9906	11639
Bcap31	23722	20997	19902	25371		25049	21732	23003	23721		13031	12632	13192	12743		18147	20535	16612	21137
Fam98a	7865	5859	6554	8185		7798	5920	8397	6547		3287	3154	3742	3838		5449	5511	5084	5152
Ltbp2	185	1720	888	689		1111	550	696	208		44	20	26	33		39	33	68	36
Kmt2a	29024	24175	22132	25427		27600	20493	24647	15880		7187	7798	10660	10160		14101	16457	13855	16675
Ift46	8487	6753	5973	6936		7341	6475	7033	5163		3494	3169	3319	3338		4927	5446	4567	5296
Tmem25	782	842	671	716		647	439	527	692		149	137	194	199		243	253	212	377
Cd3g	0	0	0	0		0	0	0	0		0	0	0	0		0	0	0	0
Trappc6a	6869	7125	5400	6273		8986	7678	8334	6734		4904	5317	5411	4627		7059	9102	6298	9228
Supt6	27239	25826	24231	30257		29869	28039	28704	25483		16281	19969	26480	23071		29037	34071	29427	41323
Spag5	2030	847	433	913		984	3644	1990	3092		1619	1574	2237	1814		3979	3253	3401	2764
Foxn1	1310	1731	2002	2496		2551	1815	3115	2034		1986	1918	2182	2146		2474	2698	2253	2965
Unc119	1655	1430	1221	1284		1879	1548	1560	963		587	620	605	555		968	1202	883	1097
Rab34	5813	4698	4533	6056		6457	4580	6449	4338		2573	2209	2642	2398		4309	4680	4075	4464
Sdf2	12182	11650	9787	12529		12750	10381	10232	9712		7473	7184	7987	6944		9318	12013	8420	12981
Ccne1	994	649	483	886		658	527	965	1404		1543	1055	1317	1121		2020	1874	1924	1673
Hsf2bp	77	98	78	88		75	81	89	69		36	47	68	49		85	110	90	94
Bbc3	1909	1599	1644	2121		2018	1662	2152	1194		574	492	611	570		990	1093	938	1049
Mybpc3	5	3	4	3		4	1	2	1		0	0	0	2		0	0	2	1
Psmc3	24680	21953	22010	27961		25095	21552	26454	23538		16036	13060	14357	14461		20282	22522	18858	19743
Acp2	6854	5559	5482	7177		6755	4588	5979	4549		1259	1275	1465	1623		2254	2360	2151	2425
Rapsn	43	16	37	46		26	20	24	8		2	0	0	3		1	0	5	5
Slc39a13	7861	5215	6845	8227		10346	6257	9011	5327		1721	1775	2341	2245		3719	3299	3240	3759
Celf2	9803	6390	6978	9102		8541	5672	6999	6769		2559	3843	4130	3851		5291	7166	5323	6239
Nr1h3	344	283	247	339		261	262	262	116		43	33	48	57		75	54	74	67
Ddb2	2723	1803	2039	2491		2683	1706	2402	1947		420	559	809	766		1034	864	1190	1435
Spi1	5	1	4	0		3	0	1	8		3	1	3	3		0	0	1	1
Sf3a1	16784	13528	14235	19232		16155	13516	17229	15357		7661	8518	9910	10033		14030	14913	14240	14203
Stat6	32248	29088	26177	30574		35662	31857	33021	27866		15546	19686	22312	22202		27811	32683	27801	34758
Clgn	0	0	1	0		0	0	0	0		0	0	0	0		2	0	1	0
Napsa	35	29	23	24		61	45	44	16		3	5	4	7		12	8	20	15
Vrk3	6324	5064	4602	5126		6032	4435	5028	4313		1937	1569	2002	1757		2776	2924	2562	3104
Smg9	5399	4514	4534	5958		5628	3865	5496	4713		1750	1889	2485	2237		3155	3505	3169	3775
Paxip1	7195	5088	5244	6881		6180	5287	6562	5590		2885	2797	3705	3372		4932	4755	5277	4911
Rmnd5a	26200	25295	20949	23368		27144	22357	26994	19584		12454	13571	14174	13369		18697	23168	16531	22663
Mov10	3233	2760	2760	2819		3472	2777	2835	2141		588	490	652	578		947	979	886	1318
Ppm1j	253	120	133	124		194	101	176	102		64	41	54	75		96	84	86	124
Rhoc	4987	6087	3272	4621		5437	3903	5173	5578		1782	888	1363	1039		2114	2892	1640	3221
Prr27	0	0	0	0		0	0	0	0		0	0	0	0		0	0	0	0
Tead3	14215	10888	11579	14226		13997	10650	12388	10007		5159	6279	8198	7237		8950	9880	9241	12556
Ppard	13998	9647	10774	13497		12183	9576	17585	11625		12730	13014	15816	14778		20940	22260	17726	22170
Def6	6520	5473	4169	5604		5619	6145	5809	4615		3747	3306	3504	3586		5387	5309	4620	5560
Peg3	73	31	11	11		37	23	47	20		17	8	18	9		41	11	54	27
Zim1	0	0	0	0		0	0	0	0		0	0	0	0		0	0	1	0
Metrn	10	14	9	20		7	16	7	14		23	22	13	19		29	24	25	22
Lmf1	2916	2695	2615	3224		3763	2759	3350	2835		1060	1212	1333	1354		1917	2162	1873	2211
Narfl	3522	3058	2919	3569		3424	2690	3316	2855		1669	1528	1766	1688		2415	2653	2318	2701
Angptl4	13322	9882	11282	13208		16060	6172	11718	6880		1610	1366	1589	1408		2740	3072	2431	2358
Dbf4	2316	1199	1107	1635		1441	3072	2183	2108		2256	2107	2410	2151		3734	3646	3322	2995
Daxx	6414	5558	5102	6316		6412	5824	6458	5202		3883	3526	4457	4103		5948	6407	5599	6358
Cd320	1300	1110	1044	1388		1211	916	1057	1111		524	370	417	401		717	669	666	635
Ipo4	12100	9501	9727	14126		10763	8413	12430	10245		4943	4638	6379	6684		9254	8803	9517	9895
Tm9sf1	12073	10055	10302	12876		12009	9315	12225	10473		4972	4729	5464	5106		8059	8367	7789	7970
Rec8	374	325	182	70		318	493	307	1		171	105	117	143		369	167	253	166
Irf9	4468	4748	3845	5300		6006	5278	4434	3612		2251	2937	3251	2678		4026	4458	3944	5079
Gmpr2	4041	3307	3482	4135		4367	3377	4612	3392		1930	1797	1908	1876		3095	3229	2871	3046
Mdp1	7303	6292	5992	7591		7535	5937	7553	6307		3608	3370	3731	3411		5686	6100	4953	6401
Dhrs1	13841	11429	10517	14672		12539	10103	13959	13807		10083	10187	11743	12021		14120	15221	12976	15840
Ncan	0	1	1	2		0	1	0	0		0	0	1	2		0	1	1	2
Tmem161a	5865	4605	4686	6188		6138	4476	6003	4730		2101	1825	2368	2169		3560	3609	3223	3634
Armc6	1105	955	966	1262		1116	957	1460	1109		815	596	729	824		1120	1037	1053	1046
Borcs8	5614	4875	4660	5739		5697	4383	5323	4372		2832	2494	2739	2920		3841	4280	3532	4766
Slc25a42	1924	2006	1985	2432		2574	1588	2702	1768		572	507	676	694		973	910	956	1178
Snx9	12141	11456	10479	14090		12073	10919	11392	11272		7637	7782	8352	7540		10545	12743	9627	12103
Ranbp3	11605	9743	9439	12723		11151	10288	11509	9010		6664	5874	7239	6504		9906	10446	9420	10489
Ndufa11	5512	5127	4890	6107		5784	5531	6260	5531		5504	3716	4352	4174		6458	7136	5690	6719
Bmp8b	38	18	17	20		33	13	16	13		14	12	23	10		24	33	20	35
Nr2f6	7045	5812	5931	7831		7197	5131	7088	5090		3099	2617	2759	2524		3789	4492	3457	4145
Use1	8659	7275	5997	7650		8087	6837	7848	6531		4675	3944	4292	4040		6270	7052	5632	7377
Ocel1	4218	2685	3178	4026		3970	2648	3610	2657		575	712	1051	1030		1311	1142	1443	1814
Dyrk1b	7004	5148	5033	5448		5854	4409	6720	3447		1958	2233	2329	2181		3258	3634	2965	3563
Braf	13991	12169	11401	13245		14005	10929	12883	11060		4135	5137	6088	5790		7723	9464	7284	10107
Ndufb2	986	765	774	933		1135	889	981	714		399	420	495	480		749	683	651	771
Hltf	9015	7475	6850	8029		8057	6547	8487	6233		2318	2609	2668	2817		4145	4571	3819	4252
Prpf6	16822	15073	13467	16319		15087	13577	15559	13363		5885	6474	7507	7090		9751	11132	9303	11856
Rgs19	2939	2228	2250	3531		2749	2088	2769	2173		1182	1109	1288	1241		1986	2180	1963	1914
Rgs20	272	153	171	203		364	273	357	256		490	455	430	475		831	824	507	757
Abhd3	549	212	211	241		218	243	321	125		96	97	85	85		159	181	119	152
Snrpd1	5305	4340	4536	5721		4897	4357	5209	5828		5711	4258	4953	4101		7395	8222	6885	7158
Tchp	3191	1886	2387	2695		3072	2250	2898	2042		519	651	1009	1090		1423	1112	1493	1901
Tiam1	26247	29447	20018	24169		22884	18907	30228	22664		13718	16368	16882	18088		21533	23871	19695	24857
Tsc2	18094	14127	13497	16757		16683	13149	16092	12418		4454	5213	6820	6823		8685	8839	8776	10274
Rpl3l	21	5	10	11		31	10	20	10		1	0	4	1		3	4	8	6
Slc9a3r2	1212	1379	1042	1175		1525	840	1185	566		231	164	199	228		371	357	306	340
Puf60	21375	18500	18725	22887		22424	18914	22673	18061		11564	10711	12111	11637		16839	19096	15767	17891
Golga2	29034	24541	22520	26904		28741	25270	28531	24064		14951	17161	19716	18305		24469	27359	23369	29826
Uck1	6377	4844	4671	5761		5806	4249	5503	4400		2383	1948	2463	2268		3470	3508	3162	4088
Scin	13635	7247	11160	14729		14101	5675	11180	10276		1042	1301	1394	1176		1824	2718	1426	1784
Ikzf4	127	124	82	111		86	61	90	107		44	32	37	57		68	53	47	68
Mien1	1798	2290	1442	1432		1985	1703	1635	1759		2024	1893	2010	1725		2526	3243	2151	3365
Pon1	0	0	0	1		1	0	0	1		0	0	0	0		1	0	1	1
Axl	54206	25096	31166	37381		32878	21577	24030	16349		9510	9370	8966	9604		15024	13353	11746	12795
Tgfb1	29544	19724	27737	41944		37237	19735	36681	25297		5761	6672	7871	6870		11087	13706	10264	12743
Ccdc97	13309	10540	11266	13890		13295	9868	13182	9785		5202	5423	6400	5953		8462	9387	7825	9607
Zfp40	1627	1218	1290	1860		1959	1398	1727	1471		312	392	454	390		724	692	716	716
Akap8l	10494	6326	7772	9010		11079	7603	8927	5828		1330	1817	3041	2653		3645	2949	3827	5576
Shh	0	0	1	0		0	1	0	0		0	0	0	0		1	0	0	0
Pdcd2l	1945	1617	1607	1776		1848	1556	1950	1299		1097	1033	1102	1065		1414	1681	1406	1678
Gtf2f1	11913	9633	10282	13820		11527	10711	11766	11992		7443	7113	7903	7843		11039	12057	10505	11442
Clpp	4613	3651	3376	4438		3795	3074	3963	3524		2643	1859	2065	2061		3199	3356	2948	3192
Alkbh7	2102	1856	1709	1695		1944	1793	1717	1701		1019	851	956	863		1306	1456	1233	1551
Pspn	90	63	57	82		66	60	61	56		15	17	26	20		38	24	24	31
Dennd1c	859	685	627	622		737	628	640	469		371	332	464	395		543	650	455	793
Med6	2636	2790	2409	2839		2692	2370	2790	2562		2032	1780	2024	1863		2689	3124	2540	2895
Prkd1	288	171	231	529		311	233	126	130		12	6	10	15		36	29	13	18
Lcp2	0	0	0	0		0	1	0	0		0	0	0	0		0	0	0	0
Cse1l	12108	9964	10420	13733		11083	9969	13588	12024		6985	6540	7300	6964		11209	11838	10430	9731
Naa20	5708	5722	5311	6605		5708	4970	5661	5217		4842	3825	4490	4006		6235	6560	5861	6180
Prkra	4779	4174	3224	4036		4449	3699	4489	3467		2791	2693	2590	2531		3888	4773	3576	4160
Fkbp7	158	121	123	231		163	133	171	111		33	42	38	57		92	90	66	116
Plekha3	5165	4366	4124	5980		4540	3513	4177	3816		1248	1253	1350	1273		2154	2414	1858	2193
Ykt6	30392	25362	25265	31056		31530	24259	35318	27182		21480	18993	20227	18552		29810	34492	25544	30090
Baz1b	31009	25702	24783	31921		29926	26856	29514	25762		12202	12688	14903	14350		21026	21954	20862	22095
Pex6	14579	13319	12007	14395		16331	12814	14752	11557		4337	4901	5838	5497		7906	8506	7731	9761
Mrpl2	5200	4415	4102	4964		4955	4318	5092	4109		2700	2107	2520	2331		3492	3840	3463	3702
Mea1	7016	6888	6039	7107		6821	5854	7118	6232		4980	3691	4128	3894		6054	6627	5242	6171
Gnmt	70	41	47	60		58	38	55	30		15	11	17	26		22	25	37	35
Grin2d	367	215	285	397		490	300	361	292		49	72	82	77		126	140	105	139
Kdelr1	23077	19502	16621	20780		21908	18036	21591	18333		12336	11760	12859	12079		18031	21394	16556	20315
Tmem143	2424	2199	1704	2062		2491	1805	2237	2237		860	830	926	868		1537	1575	1323	1561
Pdxk-ps	1	3	4	8		7	4	9	3		1	1	10	4		8	1	13	9
Ggct	1728	1484	1973	2857		1769	973	2813	2213		709	563	618	700		940	984	944	865
Jag2	35873	23038	24373	35054		31252	23990	36131	28048		12932	15534	19243	18414		27036	26349	25699	31190
Btbd6	3938	3344	2983	3960		3930	2957	3691	3044		1730	1368	1622	1480		2081	2320	2046	2362
Nudt14	4329	3501	3339	4008		4337	3257	4748	3472		2477	1913	1976	1819		3306	3706	2722	3363
Epdr1	1925	2021	1402	1478		1101	1570	1102	992		268	155	95	119		397	311	268	182
Flii	47815	41889	40942	47159		50109	45620	45244	42288		20731	25457	31221	27890		36997	41257	35823	46066
Top3a	4961	4833	4675	5776		5540	4525	4621	4824		1937	2139	2817	2291		3392	3543	3521	3780
Atg4d	7279	5867	5535	6548		7252	6539	8418	5846		6022	5210	5975	5345		7889	8549	6769	9189
Qtrt1	2710	2244	2476	2990		2406	1738	2202	2396		1037	762	1155	1041		1433	1590	1451	1789
Plin4	32	34	25	40		39	36	20	15		0	1	6	4		10	7	10	7
Hdgfrp2	12405	8556	9625	12345		12042	9947	12055	9157		3284	3364	4388	3993		6153	6065	6307	6517
Chaf1a	2191	1448	1316	2500		1632	1796	2583	3404		2385	2117	2793	2234		3665	3350	4091	3012
Adprh	6325	6943	5641	7385		7285	5352	7189	6628		3636	3405	3519	3456		4954	5975	4427	5467
Tmem39a	4710	3654	3903	5607		4564	3149	4773	4069		1744	1714	2240	2011		2914	3189	2810	3614
Timmdc1	3689	3334	3119	3930		3794	3068	3976	3330		2169	1803	2063	1869		2869	3270	2572	3021
Pla1a	10	15	9	10		18	10	16	2		5	9	9	8		8	13	6	6
Mcm2	4449	2673	2591	4944		2486	2168	4450	6553		5483	5386	6592	5913		8211	8103	10362	7484
Tpra1	8046	6065	6254	7415		7406	5265	6453	4914		2258	2414	2990	2734		3808	3924	3699	4929
Nab1	26562	18932	19056	22714		22545	20740	25595	22301		19475	21957	21909	21492		28299	33343	25534	28832
Adgre5	8049	8637	8723	13340		6723	5376	8491	7818		1376	1502	1485	1461		2604	2306	2356	1682
Il17ra	4998	4392	4164	4799		5020	4063	4918	3285		1718	1823	2223	2164		3048	2963	2805	3335
Lamb1	5581	5298	5216	9468		6242	4952	7655	4750		1725	2499	2928	2729		4266	4953	4273	6207
Kcnn1	228	360	182	177		259	263	423	184		179	151	168	152		237	253	238	250
Arrdc2	3114	2543	2597	2706		3424	2135	2548	2347		579	718	1011	826		1198	1246	1213	1843
Ppp1r17	0	0	0	0		0	0	0	0		0	0	0	0		0	0	0	0
Cd36	23	14	13	8		7	8	21	19		5	2	2	3		4	6	2	7
Timm44	7352	5691	5527	7259		7341	5867	7159	5823		3495	3436	4168	3924		5738	5672	5939	6612
Ap2a2	28290	22641	21189	26988		25442	19639	26264	22158		10250	10349	10841	10353		14779	15671	13567	15614
Pnkp	5978	4476	4533	5784		5659	4900	5812	4497		2517	2399	2708	2544		4023	4274	3634	4066
Med25	18124	13680	13771	16814		15951	12689	17037	12695		6982	6747	8063	8205		10926	11165	10800	11876
Bcam	48324	28016	27101	30454		29591	19167	29201	23774		11892	11964	12453	13315		15972	16959	16034	18577
Clptm1	25969	23934	22319	28030		26153	21911	25105	21584		13217	12822	14309	14190		19582	21082	18355	20979
Relb	6725	6459	6452	8258		7841	5764	6742	5420		1843	1434	2093	1468		2722	3048	2441	3199
Tomm40	6177	5183	5234	7380		5701	4487	6732	6299		5486	4010	4989	4864		7213	7282	6980	6591
Apoe	346	232	319	479		378	303	473	364		42	71	118	108		144	96	161	227
Hbp1	25775	25534	21559	23009		26662	21137	25398	17697		11267	12746	13406	12105		16308	21000	14965	21248
Prkar2b	6762	5046	4165	5484		4818	4648	4727	4546		2921	3227	2692	2759		4118	4371	3462	3937
Cdkn1b	27559	21776	18674	19146		25490	20003	21963	15014		4761	6503	6892	6158		8839	10038	8291	11295
Klf4	16336	21843	14800	21103		17263	23742	21808	25664		38936	44457	47012	48743		54072	56820	48062	59634
Ap1m1	5099	3907	3999	5202		4872	4098	5050	4244		2134	2101	2481	2417		3816	3735	3681	3650
Rab8a	18040	19092	15621	19183		18088	16120	17201	16514		13050	11306	12110	11118		16018	19311	14434	18078
Hmgn2	8904	10180	8039	9777		10757	7644	12602	13881		6328	3865	4566	4168		8367	8314	7030	6707
Fam32a	30363	29728	22903	30956		29114	23149	25388	25380		14424	13216	12822	13218		19925	22016	15312	21376
Elf3	24532	41386	27066	30376		37333	47165	29887	34755		36410	42205	51836	40212		53632	66807	50633	84910
Cyp2c29	0	0	0	0		0	0	0	0		1	0	0	0		0	0	0	0
Stard3nl	5405	3873	3927	4734		4535	3138	4511	3576		1273	1086	1156	1197		2122	2098	1779	1990
Stk11	20155	18123	16781	20544		20141	17157	19251	15769		9169	8686	10200	9191		13924	15181	12792	15642
Efna2	492	459	471	509		813	581	995	267		236	247	218	209		382	403	332	354
Atp5d	23459	22077	19317	24539		23665	21452	26763	23094		24010	19315	22097	21269		28943	32636	26405	32366
Ppp5c	11103	9100	8917	11309		10713	9356	12246	10261		6630	5755	6551	6552		9951	10155	9050	10183
Cdk12	10573	11899	9351	11597		11337	9615	11519	9008		5155	5924	7027	6689		9331	10989	8910	10638
Lipe	1815	1334	1665	1793		2020	1351	1931	1514		849	1430	2042	1871		1996	1945	2311	3274
Pafah1b2	18011	16591	15406	19329		18440	16162	20131	15265		12817	13315	14092	13229		20760	23298	17845	20487
Tbc1d8	6312	4234	3847	3835		5139	3056	5798	2996		1148	1180	1268	1423		1941	1864	1928	2094
Cnot11	7556	5196	4918	5580		6007	4682	6104	4666		3026	2772	3243	3028		4320	4927	4206	4633
Slc2a3	159	225	158	61		210	176	353	84		101	95	98	122		152	152	119	126
Foxj2	12941	11451	10879	12943		14595	11230	14410	10157		4485	5467	6476	6056		8130	8908	7696	10094
Sri	17360	18299	15663	17513		19095	16987	18510	16886		8708	8325	8916	7900		12348	14567	11022	13231
Dgcr2	16140	14614	13463	16747		17618	13168	16920	14245		7706	8314	8976	8759		12585	14446	11729	13642
Irf3	11911	8135	10072	11765		13016	8867	12480	8910		3526	3850	5485	5150		7277	6319	7344	8816
Bcl2l12	1104	767	1027	1415		1242	785	1224	965		323	355	524	484		682	627	714	807
Zfp959	2257	1503	1547	1745		1882	1363	1613	1314		553	634	737	683		920	1083	888	1104
Mpnd	8215	6266	5591	6791		7283	6740	6665	6165		4867	4661	4643	4694		6770	7680	6362	6965
Sh3gl1	11542	10231	10215	13788		12154	9851	13465	11249		9101	8258	10158	9714		13262	14239	12424	15449
Ebi3	29	37	23	23		35	37	16	23		53	47	52	47		113	149	88	151
Ccdc94	1540	1364	1314	1637		1564	1433	1459	1462		869	772	879	770		1288	1437	1165	1448
Ranbp2	38363	33585	32475	39236		38414	32160	37275	30360		13789	16059	18204	17112		24187	30072	23998	27452
Edar	3702	3226	2273	2112		2096	1797	3603	2363		1215	865	1198	1075		1908	1640	1480	1993
Grk5	1039	1147	920	1237		983	972	1110	973		411	389	452	427		551	634	595	598
Dvl3	10758	8681	9394	12107		12193	9631	13107	8730		4828	5530	6738	6594		8760	9196	8611	9533
Abcf3	9961	8626	7590	9686		9616	8110	9077	8843		4998	5103	5594	5618		7586	8775	7374	9094
Eif2b5	10996	11124	9584	11986		11202	10370	12293	12646		10698	9227	9947	10459		13640	14805	12892	13867
Cyth2	14355	11485	11182	14660		13965	11405	15334	11673		6739	5831	6933	6339		9288	10036	8531	10086
Sult2b1	1540	836	1204	1533		1102	701	1745	2197		4113	3109	4164	5182		4051	3735	3447	3983
Car11	659	318	322	395		616	679	385	250		93	82	151	126		176	184	171	268
Dlgap1	309	74	135	229		103	31	113	51		14	16	11	20		20	39	24	29
Plag1	67	13	34	60		54	20	38	49		32	41	46	55		74	67	62	81
Hck	0	4	0	1		0	0	3	1		0	2	0	3		0	2	1	3
Mrpl4	5332	4843	4377	5575		5617	5006	6293	5022		3407	2801	3292	3173		4603	4427	4393	4624
Keap1	12254	9820	9404	12142		13402	12350	13872	10621		5807	5716	6441	6303		9740	10350	8814	10245
Ap1m2	15005	13229	11380	14449		13808	11234	13290	13016		9216	9088	9662	9732		12604	14576	11779	15568
Glg1	71021	56638	58757	67248		79956	55138	68680	51595		17465	26170	27367	26099		36564	48729	36283	46776
Atp8b3	4	5	6	7		8	5	5	1		1	3	8	4		5	3	7	4
Btbd2	12781	9728	8492	9710		11847	9207	11577	7958		3846	4088	4259	4222		5965	7013	5638	7302
Csnk1g2	27907	23537	22585	29523		27957	21720	27455	23775		18898	17580	19044	17033		25924	30238	23164	28721
Abhd17a	12898	9866	9950	12877		12210	8714	13864	9256		8582	6635	7137	6574		10781	11729	9125	10401
Mob3a	1191	963	956	1314		1265	1096	1526	1152		929	810	943	984		1273	1447	1254	1410
Cacnb3	12065	7016	6618	6843		8406	5456	6126	3231		1615	1645	1882	1750		2687	2660	2466	3152
Ccdc65	81	61	39	63		94	76	64	86		16	12	18	14		35	37	24	40
Fkbp11	177	165	171	357		180	159	146	192		160	82	123	101		188	214	210	205
Ddx23	17405	14507	14401	19011		18034	15066	17393	14595		7080	7168	8427	8071		11502	11811	11167	12398
Pld3	14723	12783	11146	13093		15669	12571	14987	10055		4799	5722	6327	6065		8091	9073	7319	9913
Grik5	1885	1698	1490	1565		2292	1343	2017	1140		134	337	519	401		640	519	741	1040
Cd79a	37	11	15	23		45	11	24	12		2	1	3	4		1	4	9	6
Rabac1	21546	21213	17399	22080		22490	19700	18652	16661		8458	6348	7032	6404		9591	11228	8455	11277
Etv3	10636	10711	9682	12749		11612	9457	10325	8455		4771	5525	6608	6033		7867	9025	7377	10071
Prkcsh	18658	16563	15718	20926		20141	14798	20143	17717		6108	6929	8319	8094		11784	12228	11786	13630
Elavl3	2	8	1	1		2	6	5	1		1	2	3	4		5	0	4	0
Rab3b	11	12	10	5		5	10	5	5		6	10	8	13		8	12	10	11
St8sia6	145	552	803	224		657	290	481	163		1	0	1	0		0	0	0	1
Fcgrt	282	472	211	308		352	700	323	476		125	86	118	130		184	210	161	210
Nosip	7087	6701	5761	7199		7192	5824	6999	5574		3820	3310	3891	3622		5374	5723	4902	5787
Pih1d1	3376	2517	2369	2893		3182	2818	3243	2813		2072	1648	1846	1647		2671	2946	2449	2591
Rps11	52845	48549	40467	53554		48932	45901	56531	50721		39296	32946	35162	34716		51215	55716	47787	55362
Supt5	25827	21638	21976	27673		26036	22428	26360	21124		10227	11270	13274	12906		17694	18756	17875	19794
Dll3	0	1	0	3		4	4	1	2		0	1	0	1		1	3	1	0
Paf1	9376	6967	7377	9135		9221	7515	9360	7849		3533	3759	4350	4352		6323	6293	5963	6891
Timm50	4024	3769	3572	5098		4062	3515	4498	4592		3603	2573	3326	2880		4354	4631	4518	4510
Med29	946	873	816	1063		901	809	921	782		764	466	576	543		858	961	702	800
Bicd1	4684	3306	2687	3384		3574	2613	2790	2210		369	407	401	432		898	937	745	855
Ncstn	27105	31437	30493	36056		40477	27483	36442	30470		13550	15234	16768	15680		23283	26959	21668	27202
Pex19	10084	12556	11236	13299		14266	10768	13370	12710		8754	8301	8793	8036		12126	15067	11056	14202
Phyhip	7920	7559	4652	9753		6167	9316	11912	14192		10760	10505	11487	13835		14395	14319	14254	14052
Crhr2	0	0	0	0		0	0	0	0		0	0	0	0		0	0	0	0
Inmt	1	0	0	1		0	0	0	0		0	0	0	0		0	0	0	0
Cyp4f18	51	22	21	26		70	15	70	13		5	4	3	7		5	8	6	2
Impdh1	3705	2778	2928	3888		3876	3477	5888	3208		3523	2783	3313	3525		5148	5060	4564	4825
Psg18	0	0	0	0		0	0	0	0		1	0	0	0		0	0	0	0
Dusp3	4015	4829	2892	3366		4079	3654	4611	2853		1951	1760	2125	1786		2786	3003	2460	3058
Prodh	1093	735	586	681		583	455	544	615		420	302	419	488		502	447	507	747
Dgcr14	3863	3383	3155	4115		3793	3492	3866	3144		1809	1645	2031	1870		3016	3082	2680	3237
Slc25a1	15908	12165	11972	15136		18159	16242	18572	19221		16904	18642	18882	17660		26254	30256	24288	29652
Dgcr6	3180	2996	2176	2774		2845	2320	2985	2333		2180	1694	1806	1683		2438	2783	2164	2856
Ddr1	86261	67869	68448	85811		94904	75871	112048	73218		35800	42210	41772	40967		60607	67694	54195	64581
Ier3	16078	16782	10726	16437		13351	16186	13612	19534		12476	14269	16353	13298		18200	20993	17892	24296
Fosb	546	685	634	868		845	2150	898	1111		200	180	306	197		435	408	410	516
Klc4	11679	11339	9763	11006		13195	12175	11706	8659		3634	4041	4095	3855		5506	6370	5315	6635
Ercc1	4929	2931	4051	4882		4414	3091	5401	3354		1603	1530	2216	2036		3158	2902	2896	3137
Cyp17a1	17	5	6	3		7	12	3	5		1	6	6	2		1	4	5	4
As3mt	198	181	266	168		225	213	272	112		63	62	38	46		81	96	94	61
Homer3	4759	2808	3049	3831		3923	3038	4268	2212		1705	1484	1901	1707		2845	2745	2500	2872
Crtc1	4404	3769	3224	4591		4090	2804	4138	3117		769	780	963	991		1471	1501	1375	1598
Rnf215	4422	3517	3675	4758		4745	3255	4769	3086		936	1006	1291	1357		1932	1836	1943	2355
Sec14l2	1406	782	910	1188		1187	1053	1471	689		352	356	401	422		617	572	499	557
Aven	2007	1849	1666	2216		1867	1600	2053	2073		1357	1048	1084	1213		1643	1597	1465	1481
Cp	5380	15164	17251	16115		14145	6915	4310	1875		89	43	44	35		131	83	86	100
Crot	24895	22602	17934	20430		23396	21408	26118	16809		13441	16938	16402	17138		22409	26451	19798	26654
Rps6ka1	7176	7226	5705	6752		8992	6991	10006	7259		5211	5225	5413	5496		8689	9704	7992	8274
Calb2	1	0	0	0		0	0	0	0		0	0	0	0		0	0	0	0
Snrnp200	32305	26556	28255	35254		33091	26275	30038	25945		8453	11992	13974	13560		18921	20754	19340	21024
Ciao1	8039	7822	6445	7726		7860	6532	7337	6128		4140	3848	3909	3636		5615	6611	4902	6063
Has1	38	10	21	47		37	23	26	9		2	4	17	13		11	4	32	26
Taf6l	5840	4581	4667	5577		5989	4636	5712	4833		2912	2715	3304	2854		4484	4768	4183	5351
Insig2	12368	9312	7706	9313		10510	8792	9439	7731		5409	5750	6508	5679		8149	10113	7233	10171
Kpna6	16123	16219	13974	18236		17996	13919	19001	14721		10869	11999	12822	12240		18152	20632	16940	18928
Man1a	8233	5216	5595	6995		5902	4468	10581	3588		660	1068	1156	980		1601	2059	1493	1775
Itpkc	12945	11486	9661	9568		11324	8235	12135	6073		5876	5073	6144	5341		7535	8103	6675	8876
Adck4	3345	2462	2369	2789		3186	2199	3365	2042		1173	1161	1375	1229		1848	2044	1669	2048
Brd8	14229	9624	10546	12782		13215	11344	12176	10171		3526	4327	5452	5064		7533	7083	7698	8853
Kif20a	2997	1296	630	1212		1214	6021	2777	4288		2769	2240	2997	2598		6156	5182	4513	3740
Farsa	7732	5984	6355	8544		7368	6155	8570	6570		4335	4062	5003	5051		7080	6967	6843	7278
Gcdh	3530	2651	2652	3240		3467	2553	3452	2815		1221	1048	1170	1122		2014	1900	1843	1872
Mast2	15418	11595	14224	19410		16586	11355	18439	13376		5094	4789	6261	5306		8185	9854	7969	9562
Dnase2a	8197	6267	7256	9160		8070	4903	9911	5552		2955	3207	3720	3433		4523	5046	4513	5777
Rad23a	8158	6999	6871	8924		8204	6846	8934	7803		5893	4804	5624	5414		8238	8739	7316	8264
Calr	122477	93034	104715	134862		117294	79235	132185	139818		56688	59772	67299	66684		87773	99733	90509	96795
Syce2	545	398	293	549		643	471	625	736		819	636	851	605		1074	1278	1324	1049
Nfat5	75926	48425	64073	84956		80467	45580	69406	38608		10330	15423	21108	20200		27320	28422	28164	34091
Nob1	4304	3877	3595	5333		3931	4200	4649	5023		3066	2838	3293	3497		4635	5001	4411	5112
Nqo1	5899	3005	3252	4553		2390	3140	4252	10117		9087	6761	7956	7993		13711	12158	8491	9946
Ppfia3	2047	4384	2600	3123		3535	4710	3200	6133		4463	5440	6610	6575		6866	7702	7124	9994
Gys1	7848	6163	5948	7590		11409	10279	12200	9801		5658	8584	9530	8918		13371	16002	12988	16299
Ruvbl2	7122	5636	5836	8321		6534	5959	7013	7610		5874	4887	6295	5675		8933	9581	8676	9176
Lin7b	188	239	135	141		245	223	196	267		127	130	176	160		159	166	203	297
Bax	7767	6493	5880	7673		6594	5469	7598	5554		4784	3215	3788	3643		6284	5913	5421	5928
Il7r	3	2	0	0		4	2	3	0		0	0	0	0		0	1	2	0
Tfam	5585	4742	4207	4949		5043	3919	4765	4581		2574	2451	2631	2382		3813	4116	3504	3900
Zfp81	2906	2441	2187	2754		2952	2311	2629	2179		788	959	1002	1001		1409	1633	1339	1680
Efnb3	438	196	261	378		378	200	381	214		35	40	80	67		114	55	132	122
Mmd	793	669	492	684		499	405	1046	418		323	267	297	320		466	485	433	403
Hlf	13330	12687	9704	12336		16159	14278	8871	13802		2656	2955	3104	3205		4910	5539	3876	5271
Fam162a	14625	12675	8928	10316		31478	31617	55234	21110		50987	52260	49747	49896		70742	88199	60963	81140
Rpl8	91351	76900	70854	97317		90444	86601	102958	98222		91338	77568	83205	78762		117159	132997	108792	126187
Grm3	0	0	0	0		0	0	0	0		0	0	0	0		1	1	0	1
Ssbp2	7742	5369	4314	4557		5690	5422	6766	4030		2354	2212	2366	2626		3541	3614	2945	3763
Fancl	1088	887	826	921		960	760	907	950		658	548	618	586		922	1038	830	880
Brinp2	12	3	11	18		17	16	14	8		0	1	9	0		2	14	4	2
Gstm5	1317	1342	708	1131		990	1173	839	1256		1010	1005	1005	1021		1551	1978	1288	1754
Gstm7	83	52	61	84		81	96	72	121		128	77	85	103		279	198	159	139
Gstm3	2	3	2	1		0	2	28	6		9	9	5	16		12	7	15	17
Stat3	27962	37742	25555	26330		33805	23323	32974	24805		12390	14769	16877	15642		23186	25507	21504	25872
Stat5a	2744	3919	2458	3157		3108	2272	2755	2693		720	903	1049	958		1449	1422	1453	1570
Ptrf	40604	39003	32435	41498		39007	32026	45539	34359		31273	34215	34634	33735		50529	54192	44717	48794
Map3k11	11098	10277	9847	12019		11709	9661	12259	9332		5860	6042	6850	6582		8767	10255	8419	10108
Akt2	18002	17449	17570	20181		20412	15429	22720	15690		10711	9783	10401	9714		13649	16448	12496	15220
Dnaja3	9253	8449	7652	9772		9115	7143	8605	8286		5407	4746	5462	5244		7939	8774	7374	8321
Hmox2	5940	4421	4392	5307		5627	3936	5594	4349		2455	2066	2430	2267		3479	3642	2945	3579
Cdip1	8956	5967	6641	8851		8356	5195	8084	5321		2469	2392	3073	2865		4171	4299	4215	5081
Zak	8691	6835	7228	8485		8625	6166	8599	5938		5298	5367	6660	5345		8740	9268	7588	10134
Cwc15	11033	9637	8683	9852		10336	9474	11000	10017		7473	6484	7310	6699		10443	10986	8899	10653
Col5a3	124	434	695	302		849	132	1237	115		46	50	70	72		34	55	87	74
Dnmt1	13672	8986	9366	13795		12236	9139	14303	14938		7955	9793	12089	10836		15104	15468	17247	15455
Ppan	4288	2980	3412	5428		3230	3123	4147	4164		2592	2433	3629	3490		4873	4306	5374	5340
Angptl2	338	315	259	1236		306	489	511	950		52	47	42	54		172	163	89	140
Cacna1e	0	1	1	5		0	0	3	3		1	0	3	0		0	2	0	1
Cacna1b	9	6	1	4		10	1	3	1		4	2	4	2		3	3	1	3
Trmt10a	1284	1016	891	1230		1033	793	1126	1106		629	566	756	690		1067	1065	995	1158
Etv1	34	85	60	18		49	112	28	81		114	145	168	170		206	326	240	319
Kifc2	4750	2466	3197	3552		4992	2462	3384	1819		157	284	456	418		623	414	659	848
Psap	190975	140107	116237	140112		149249	120043	177769	100687		38184	40943	41597	41949		64670	73092	58561	73108
Ikbkg	14898	13499	11672	14685		17057	12496	14935	11561		5327	6072	6431	6197		9024	10600	8407	10445
Pax2	0	0	0	0		0	2	0	0		0	0	0	0		0	0	0	0
Wars2	2036	1731	1529	1914		1757	1367	1542	1335		527	570	588	656		934	1030	863	1042
Phb2	13305	11050	10709	14217		12603	10428	13804	11859		9444	7691	8856	8652		12541	13419	12255	12819
Ptpn6	4562	4300	3796	4354		4964	3744	4737	3804		1370	1289	1565	1453		2279	2529	1982	2679
Eno2	1438	407	392	361		360	439	351	263		15	19	38	45		34	32	41	77
Emg1	6204	4864	4954	6287		5545	4678	5981	5203		5605	4319	4938	4620		6929	7765	6624	7122
Lpcat3	8630	8214	8592	10444		10972	7981	10237	10935		6079	7662	8055	7655		9305	11289	9806	11328
Atp6v1f	10258	10361	8243	10144		10007	8567	10289	8753		6796	5239	5874	5282		8462	9667	7135	9701
Il12b	0	0	0	0		0	0	0	0		0	0	0	0		0	0	0	0
Clcn5	3035	2533	2158	2807		2938	2286	2486	2854		1151	1417	1794	1603		2183	2771	2190	2594
Clcn3	25872	21722	20592	25148		27525	19399	25855	22110		9987	12668	13366	13204		17848	20156	17027	20486
Hif3a	21	5	4	5		60	80	31	28		25	110	126	69		153	329	164	351
Gpx6	1	1	1	0		4	2	2	4		0	2	1	1		1	8	1	4
Gpx5	0	0	0	0		0	1	0	0		0	0	0	0		0	0	1	0
Pde1c	44	113	93	88		294	189	63	77		2	0	0	0		0	1	0	0
Utp20	8439	6708	7519	10526		7145	5612	7351	6939		3255	3391	4071	4030		5737	6141	5864	5837
Spic	0	0	0	0		0	1	0	0		0	1	0	0		0	1	0	0
9330159F19Rik	0	0	0	0		0	4	0	0		0	0	0	0		0	0	0	0
Cul3	24504	22057	20053	22483		24510	22872	24518	20334		14284	15976	17180	16223		22346	25869	20722	25139
Sst	0	0	0	0		0	0	0	0		0	0	0	0		0	0	0	0
Il11	108	97	144	161		178	91	221	122		43	46	38	28		59	71	67	70
Large	12354	9126	9166	12898		10340	7934	11424	8498		3583	3926	4037	3674		5775	6892	5332	6448
Ddx56	5567	4715	4822	6531		4916	4461	5272	5277		3816	3237	3870	3828		5669	6137	5765	5996
Tmed4	12143	10480	9321	11831		11936	8189	10143	8563		3409	3031	3467	3298		5281	5876	4882	5799
Col26a1	0	1	1	0		1	3	19	1		27	14	109	33		46	42	118	73
Bid	1632	1561	1292	1711		1247	1043	1148	1227		937	654	735	778		1212	1389	1235	1260
Ralb	13125	9189	7721	11498		10432	9421	12118	10361		8066	6718	7312	6834		10657	12612	8822	10985
Ppp1cc	10056	8453	7818	9539		9871	8399	10206	7495		5184	5291	5651	5262		7952	8771	7523	8209
Dnajb11	16232	14448	14950	19696		16421	12721	17884	17965		9506	8687	9652	8856		13503	15356	12681	14091
Tbccd1	5902	4200	4488	6253		6352	4108	4703	4208		1680	1616	1676	1702		2975	2963	2386	2692
Clec11a	1365	360	294	231		497	407	917	377		232	373	664	591		382	561	475	884
Zfp324	2748	2517	2229	2805		3171	2447	3074	2430		1114	1024	1050	1200		1709	1851	1578	1706
Gab2	2566	2455	2164	2686		2607	2367	3211	2477		753	762	872	804		1217	1635	1137	1472
Coro1c	18115	16079	15836	21559		21479	22073	25779	22064		18270	21514	21770	20926		30493	34543	29118	29922
Tax1bp1	49661	44078	39107	42747		47718	40622	49329	37697		23604	25213	26843	24315		36417	43179	32082	42096
Psg17	1	0	0	2		1	1	0	0		0	0	1	2		3	1	1	8
Psg19	0	0	0	0		0	0	0	0		0	0	0	0		0	0	0	0
Ctse	33	6	15	4		10	5	17	1		6	3	3	4		8	10	16	2
Ndrg2	4230	4140	3192	2220		5845	5434	5819	2406		4018	5479	5283	6295		5629	7372	5795	7831
Mettl17	4473	2636	3408	4306		4530	3073	4191	3137		653	819	1259	1254		1744	1273	1862	2201
Arhgef40	11983	11830	13170	11803		16661	9754	11304	6394		1603	1330	1653	1564		2695	2508	2173	2544
Pnpla6	15593	11317	11614	15381		15700	10851	14342	9617		2825	3719	4461	4641		6170	5362	6306	7303
Mcoln1	10034	6996	7329	9009		9663	7401	8739	6294		2203	2294	2936	2790		3649	3763	3956	4991
Arhgef18	29653	25642	24177	30194		28706	21672	22895	20136		12952	13129	15773	14216		18905	21126	17345	25402
Pkn2	21161	20298	17614	20559		21178	18384	20219	17161		9707	11208	12340	11397		16109	18165	14647	18678
Cd33	13	16	17	29		20	6	6	3		2	0	0	0		0	2	1	2
Etfb	360	404	355	374		458	393	451	413		508	423	423	411		604	639	500	635
Nkg7	0	0	0	0		1	0	0	1		0	0	0	1		0	0	0	1
Lim2	0	0	0	0		0	0	0	0		0	0	0	0		0	0	0	0
Stxbp2	25227	18701	19486	22906		26145	20112	24821	17546		11547	12251	14382	13348		18628	21007	17932	22154
Pcp2	20	11	17	20		18	12	21	6		2	4	3	7		6	2	13	16
Sgce	922	1289	1107	881		1047	2055	1503	921		11	25	27	26		12	73	20	70
Chn2	1381	1036	896	799		1206	1252	3560	655		1118	1509	1469	1493		1890	2533	1965	2449
Wwox	2750	1945	1547	1828		2229	1667	1856	1727		1011	1130	1181	1152		1606	1812	1615	1715
Slbp	4198	3433	3001	4269		3890	3739	3810	4828		2847	2802	3212	2689		4085	4463	4416	4440
Tyr	0	0	0	0		0	0	0	0		0	0	0	0		0	0	0	0
Ghrhr	0	0	0	0		0	0	0	0		0	0	0	0		0	0	0	0
Aqp1	30	12	5	5		31	16	10	12		2	5	2	6		4	5	9	3
Arid3b	298	237	275	288		267	192	232	172		53	56	89	100		128	96	105	132
Cnn2	28017	24272	27290	30836		32749	23663	40161	22721		11914	9896	10063	11770		14200	15013	13602	14325
Polr2e	10094	7718	7006	9272		7207	5613	7207	6733		4938	3819	4176	3977		5891	6550	5615	6123
Abca13	1582	95	39	81		33	11	35	24		4	3	8	8		22	6	5	13
Myo9b	29530	20838	23899	29253		29671	19947	32071	18812		8589	9250	11729	11183		16191	17080	15732	18125
Hdac9	149	53	78	43		45	61	30	8		0	0	1	6		1	4	5	2
Ly9	0	0	1	0		0	0	0	0		0	0	0	0		0	0	0	0
Cd244	1	0	0	0		5	0	2	3		0	0	1	0		1	0	2	1
Adgre1	1	0	0	0		0	0	0	0		0	0	0	0		0	0	0	0
Mtfp1	115	101	90	116		142	84	116	103		101	71	79	91		126	109	127	105
Rab23	3525	2310	1867	2483		2375	2100	2325	2208		1015	963	1089	960		1715	1591	1547	1556
Rab11a	27230	25998	21645	23854		29073	25515	27456	25667		26953	25985	27633	25809		35486	42323	31074	40759
Eif2b2	5732	5161	4900	6175		5785	4969	5845	5119		3641	3272	3805	3593		5438	5889	4893	5565
Dlst	16431	14470	13791	18142		15930	13973	17065	14444		7662	7293	8730	8621		12215	12462	12135	12726
Pgf	2	4	0	0		1	2	1	13		6	5	8	5		9	20	12	14
Ulk2	15810	14103	12805	15426		16801	13066	15966	10990		4742	4458	4596	4362		7352	8696	6060	7621
Ccl24	0	0	0	0		0	0	0	0		0	0	0	0		0	0	0	0
Dgkq	5945	3800	4404	5441		5768	4373	6391	3682		1349	1718	2345	2471		3273	2641	3317	3887
Tmed11	0	0	0	0		0	0	0	0		0	0	0	0		0	0	0	0
Grap	12	1	1	3		1	2	8	0		1	3	3	3		9	1	4	1
Pou1f1	26	9	9	15		16	10	16	11		1	0	4	1		1	0	2	3
Chmp2b	21098	21188	17209	22002		21192	18759	20326	19457		13867	15370	15302	14035		19351	23616	17183	22769
Plod3	8734	6540	6575	9814		9600	7655	9407	7360		2493	2613	3077	2862		4883	5104	4516	5113
Ap1s1	14246	12850	11656	14691		14715	12694	17561	13155		12213	9578	10329	9713		15069	16912	13244	14981
Mapk13	9138	8769	7040	8813		11074	9704	11229	9622		11909	11531	15459	11606		16388	17758	15549	24822
Srpk1	13874	9488	10716	15409		12248	9262	13603	10147		5305	5346	6471	6629		9205	9197	9370	9743
Pax3	0	0	0	0		0	0	0	0		0	0	0	0		7	0	0	1
Lbr	3858	5128	4187	5149		4994	5306	5419	7401		3107	3857	4553	4054		5371	5497	5394	6209
Crabp2	1901	1718	1095	1889		1519	2406	2504	1604		10433	7351	7846	10412		10557	10113	8631	9351
Nes	379	162	121	268		128	133	161	149		97	84	126	118		185	198	157	188
Bcan	2	1	0	0		0	0	1	0		0	0	0	0		0	0	0	0
Hapln2	10	4	3	8		8	2	4	1		0	3	2	1		0	0	3	1
Prcc	9199	8443	7393	9273		9563	7915	9949	7736		5539	5140	5693	5401		7852	8619	6975	8169
Rrnad1	4281	2548	3426	4187		4708	2895	4082	2983		655	899	1641	1499		2008	1495	2219	2859
Hdgf	64797	59318	53673	66361		62679	57610	64308	62039		55665	48063	53379	50412		71094	77072	65141	73491
Slc25a18	94	71	78	74		74	41	72	42		1	6	31	24		20	11	23	37
Thop1	3516	3143	2583	4296		2922	2283	3267	3312		2402	1941	2454	2431		3546	3802	3668	3514
Apba3	6222	4741	4749	6188		6822	5301	7329	5133		4240	3654	4298	4058		5695	6489	5360	6636
Matk	133	105	99	129		124	101	132	94		62	38	47	47		82	70	76	70
Pias4	7624	6493	6296	7702		7618	6424	8099	5681		3472	3492	4083	3856		5511	6030	5057	6396
Map2k1	22466	19900	17609	21763		29285	25980	28296	22166		25386	27581	30300	25554		36041	45150	32754	47559
Sgta	14550	12470	11589	15362		14464	11857	14854	11659		9417	8085	8767	8443		12863	14055	11690	12704
Nmrk2	0	0	1	0		2	0	1	0		0	0	0	0		1	0	1	2
Tmem242	5137	5062	4035	4822		4994	3925	4779	4719		3115	2716	2808	2628		3968	4783	3563	4457
Dtx2	6757	5919	5197	6196		5366	4530	6061	4590		3078	2689	2846	3148		4095	4175	3911	4145
Zp3	2	0	0	0		0	1	1	0		0	3	1	0		1	1	1	0
Hspb1	19766	30093	17093	21284		20086	24860	35785	24684		35891	25690	30358	31839		38790	38441	34276	49745
Rasa4	5066	1393	2752	2351		2476	1344	3441	557		374	541	620	588		1082	829	962	1021
Syt5	10	10	12	10		35	27	15	12		10	4	2	3		15	12	3	10
Hnrnpa2b1	126983	92525	107979	122848		129981	115441	136027	115694		53218	55170	63242	58802		85646	92696	82969	93611
Fxyd4	603	486	665	722		1985	933	1650	896		578	906	1317	956		954	1850	1118	2183
Ccdc130	2071	1708	1690	2071		2105	1472	2119	1595		775	758	980	986		1374	1347	1322	1691
Mri1	4516	3478	3577	4637		4241	3411	4360	3637		2240	2007	2523	2455		3459	3645	3624	4143
Prkacb	14685	12888	11289	13579		15739	12203	14903	11071		3131	3495	3496	3511		6089	7162	5265	5945
Sgsh	449	532	246	193		401	692	710	260		395	425	413	455		661	709	695	817
Chd5	77	34	36	88		44	33	22	40		9	21	35	25		32	27	43	52
Cstb	37257	33482	34544	40229		42382	27839	41578	31276		27153	21683	23250	19678		32495	38082	29172	35818
Sh2b2	941	603	644	794		945	825	818	540		374	473	515	439		651	769	627	841
Pex5	6738	5472	4933	6202		6341	4582	5571	4548		2319	2304	2978	2544		3823	4251	3758	5035
Jkamp	5690	5075	4819	5693		5819	4593	5726	4534		2595	2615	3028	2774		4164	4824	3907	4651
Cd44	50121	38597	45795	61833		59437	44342	109216	41071		27282	39223	43268	44946		62023	68164	58089	67227
Slc1a2	9	22	15	12		10	12	20	13		13	7	24	17		13	17	30	20
Eif2ak4	3671	2610	2693	3754		3709	2666	3583	2638		1267	1297	1547	1551		2468	2491	2368	2464
Wdr1	70178	64125	62839	78206		77038	64363	85615	64970		34562	34296	38074	36041		52899	57928	46685	56930
Slc2a9	471	444	215	230		161	262	207	234		245	233	210	243		355	295	312	365
Wisp1	71	140	171	90		127	113	170	324		42	44	53	33		44	46	51	71
Ndrg1	20655	22176	15591	18449		62882	70338	83007	44137		44655	60106	72431	61183		84059	117780	75754	141987
4930550C14Rik	16	13	46	23		20	26	157	28		8	21	13	27		22	26	15	26
Man2b1	15778	11594	11740	13728		15595	10353	13937	10557		2765	3254	3878	4258		6101	5801	6010	6581
Klf5	39774	39333	31324	35895		36090	37489	37890	40033		18615	23918	29165	27924		31463	36768	30902	44048
Wdr83	3608	2819	2975	3398		3646	2953	3592	2951		1804	1692	1847	1761		2752	2778	2499	2724
Prdx2	30892	27029	21705	25374		26232	23097	27352	21129		20728	18146	17634	18074		25222	30130	22983	26941
Polr2a	44463	36236	37220	42093		46036	39505	42059	36983		14346	17901	23662	20924		28710	32516	30797	34864
Shbg	0	0	0	0		0	0	0	0		0	0	0	0		0	0	0	0
Senp3	15025	12982	12212	15005		14785	12377	14967	11657		8635	8053	9315	8830		12942	14005	12091	13682
Corin	37	30	39	27		60	27	18	21		3	10	15	11		18	7	13	27
Plekha8	3074	2521	2074	2635		2728	2007	2504	1941		1243	1468	1620	1497		1883	2262	1854	2416
G6pc2	1	2	0	0		0	0	0	0		0	0	0	0		0	0	0	1
Spc25	1327	849	441	741		866	2237	1630	2804		1477	1155	1491	1146		2510	1992	2071	1751
Dnah2	14	6	9	14		5	20	8	13		5	2	2	5		12	10	13	11
Ripk4	32270	26643	21540	25772		26101	24290	31932	21429		17652	21537	23457	22843		28781	32665	26260	37025
Ufd1l	10054	8293	8104	10321		9675	7182	9898	7917		4886	4480	5327	4869		7061	7317	6797	7882
Zfp287	519	608	332	525		439	269	289	328		83	70	118	92		157	144	153	180
Prlr	2	17	22	12		24	28	24	4		0	0	1	0		0	1	3	0
Letm1	11757	10776	9930	12853		11135	11304	13453	11235		7280	6339	7112	7074		9813	9919	9222	9454
Ubqln1	31995	31055	28967	35529		33906	30324	37082	29765		18600	19342	22740	20882		30183	33088	27745	33184
Fgfr4	4	2	6	8		9	2	1	5		2	2	3	0		4	2	2	13
Cadm3	0	0	0	0		1	1	1	0		1	0	1	1		1	0	2	3
Fcer1a	0	0	0	0		0	0	0	0		0	0	0	0		0	0	0	0
Txn2	8968	8255	7124	9883		7524	6475	9108	8748		9267	6086	6769	6748		10147	10668	9264	9585
Casp14	171	253	113	200		120	172	499	252		872	646	772	1297		646	679	644	835
Slc1a6	3	2	0	0		0	1	0	1		1	2	0	3		2	3	0	1
Slc1a3	351	757	691	575		1001	651	276	278		28	27	45	26		43	64	72	93
Crbn	6207	5320	4487	5137		5938	4808	5149	3724		2040	1981	2185	2145		3050	3500	2642	3508
Il5ra	2	0	1	0		0	0	0	0		0	0	0	0		0	1	2	0
Msh6	10266	7967	7367	9017		9745	8661	8504	8834		7504	9707	10474	9109		12730	15412	13246	14969
Fbxo11	21803	18567	18051	22215		22302	19016	21006	16554		8230	10678	12214	11511		15769	18059	14811	18987
Mlxipl	46	46	31	47		33	94	37	77		21	50	106	69		81	68	132	118
Tbl2	4115	3874	3398	5011		4969	4785	5513	5792		2584	2999	3610	3271		4910	5261	4787	5479
Wbscr22	3873	3294	3282	4342		3745	3008	4234	3569		3286	2454	2867	2747		4141	4449	3867	3924
Nid1	65	167	77	134		137	119	161	97		46	13	25	29		26	41	34	61
Mcm5	4570	2272	2033	5397		1925	2658	4832	8732		7464	6205	7704	6446		9843	9484	11830	7967
Hmox1	2404	2056	1775	2474		2331	2199	2869	1937		3915	2779	5086	3017		5998	5833	5334	6515
Mprip	148676	116615	143850	178424		173297	116309	144019	127230		49607	58847	83252	72927		94805	92549	94743	137462
Cic	72467	53955	58581	73327		80154	56055	77411	54648		21232	28299	32595	30944		45341	50324	44393	50854
Pafah1b3	8457	5656	5813	6676		9426	7340	7672	6526		5525	5504	5655	5179		7817	10136	7411	9001
Il27ra	0	3	0	0		4	0	0	0		0	1	0	0		0	1	0	0
Prkaca	11732	11134	9537	11691		13160	10697	13144	11089		8554	8352	9020	8482		12723	14743	11277	13790
Asf1b	851	482	296	722		469	1062	1152	1963		1764	1209	1626	1278		2313	2160	2258	1760
Myl10	0	2	4	1		4	1	5	0		0	0	3	0		0	0	0	0
Ddx39	5184	4023	4650	6199		4953	4788	6183	5707		6521	4868	6020	6045		8066	7913	8035	7553
Dnajb1	28782	26985	21559	24941		30562	30920	37119	27917		22619	20958	24099	22106		31232	35960	27764	35621
Msh4	32	11	15	10		25	21	20	18		3	3	4	3		7	4	5	11
Usp40	10611	9190	8302	9830		10277	7730	10013	7799		3659	3643	4124	4112		6373	6670	5719	6633
Evx1	0	0	0	0		0	0	0	0		1	0	0	0		0	0	0	0
Kbtbd4	975	893	756	1033		990	829	957	794		466	549	621	617		798	833	760	873
Celf1	24348	21568	22085	28732		26625	21201	27740	19851		9750	10792	12668	12173		16861	17897	16626	18282
Ndufs3	7667	7244	6484	8274		8134	6930	8170	7337		6544	4973	5557	5517		7765	8826	6952	8359
Por	79874	78710	64528	68444		81188	87975	70968	63198		36839	47605	55098	49131		64967	78887	65157	93928
Igf1r	36514	28153	29732	31019		33800	23490	32011	20510		8267	11638	13081	12445		17972	21049	17414	21189
Insr	15090	13491	11982	13281		14296	9919	10372	9322		3886	5494	6408	5511		7206	9410	7075	10832
Fcer2a	12	8	11	13		9	7	7	6		2	3	4	5		3	7	4	5
Cyp2a5	12884	41779	9105	2051		5108	3400	3148	23423		819	524	390	862		427	377	293	590
Atp4a	32	29	20	9		54	14	38	19		3	10	12	13		9	6	8	15
Trim28	36567	29384	28472	38278		35285	32127	37786	30731		15782	16493	19333	18909		28250	29447	27813	28834
Ube2m	16684	13692	12944	16641		16121	14687	18299	14720		15475	12954	14882	13760		20823	22484	19411	20742
Adcy9	3292	2574	2859	3097		3447	2002	3246	2008		630	613	678	658		1056	1239	844	1067
Mef2c	18	30	16	150		18	364	28	411		5	5	8	9		15	19	6	12
Ctr9	14481	11768	11806	13970		14577	11357	14081	11304		5171	5669	6412	6197		9168	10354	8783	9938
Eif4g2	217369	188900	187056	221059		214733	180242	219783	175776		97356	95782	107174	102085		152013	173304	137842	151857
Mrvi1	7	1	13	8		21	9	22	6		11	6	9	7		14	7	5	10
Pcyt1a	11684	12671	10474	13435		14040	12198	14351	14135		11550	11779	13017	11828		16695	19282	14500	19468
Zfp592	10157	8183	8484	9753		10253	7987	9697	6827		3198	3547	4649	4089		6102	6302	5895	7445
Psmd4	19331	16630	15378	19957		17921	15586	19123	15782		10979	10068	11784	11282		15844	16923	14675	17222
Tmod4	259	118	194	246		323	165	250	172		21	36	72	63		100	38	75	123
Insrr	6	1	0	0		1	0	1	1		1	3	3	7		6	6	4	6
Cabp5	0	0	1	0		1	0	0	0		0	1	0	0		0	1	1	0
Snx6	19591	17607	15453	16811		19467	16118	18860	13891		9768	9667	9925	9562		13945	16997	12448	15298
Mthfd2	1573	987	1973	3214		1170	1221	2084	3004		3233	1569	4484	3183		6146	4975	4889	7738
Kit	8817	10852	11142	12979		12348	5481	7076	6340		31	16	24	9		23	25	22	9
Tomm40l	1023	1143	1157	1435		1353	1157	1395	1065		550	488	571	459		728	797	744	757
Nr1i3	8	3	5	1		2	3	6	2		2	2	2	1		4	2	4	7
Apoa2	36	27	25	27		37	27	36	39		5	4	2	10		10	20	11	9
Pan2	8412	5985	6948	7904		9172	6865	9676	6041		2256	3450	4734	4230		5396	5341	5877	7819
Cs	38274	34568	31899	41461		38388	33783	45105	38439		27629	32010	36026	34986		45772	50121	44533	53628
Ampd3	2668	1649	1543	1550		2297	1638	1834	1171		601	688	893	863		1409	1287	1242	1548
Bcas2	10675	8727	8286	9437		10295	9027	10520	8766		5356	4885	5454	5024		7730	8616	7120	8514
Sh2d1a	3	0	7	5		3	2	3	6		0	0	0	0		0	0	0	0
Ctcf	19509	17977	16516	20842		20233	18426	20604	17984		7095	8334	8852	8484		12557	14384	11829	13386
Pard6a	1029	932	753	1081		1089	759	969	917		436	398	428	423		668	741	648	739
Agrp	140	118	107	141		191	104	152	88		19	31	74	54		70	52	72	134
Pvalb	0	0	0	0		0	0	0	0		0	0	0	0		0	0	0	0
Tfap4	1901	1912	1448	1926		1526	1327	1304	1746		1336	1249	1642	1581		1986	2092	2104	2238
Ranbp1	8382	6975	6902	10319		6807	5466	9135	9718		9224	6180	7383	6595		10652	10797	10363	9340
Cd247	11	2	0	6		2	0	4	1		0	0	0	0		0	0	0	1
Rfx5	6454	4426	4300	5622		5403	4604	5386	4364		1707	1906	2167	2246		3699	3760	3264	3674
Psmb4	21377	19621	17625	21953		20695	17970	22150	20625		16561	12705	14211	13283		20183	22330	18607	20275
Mmp8	14	3	6	15		1	9	17	7		5	7	3	4		4	5	5	5
Slc30a4	15858	14410	12911	15822		17906	16226	15629	13954		11824	15207	16025	13890		18592	23540	17388	22525
Sqrdl	25179	23422	19378	20158		21141	20213	27447	17170		18237	15364	16449	16857		25568	26158	20910	23385
Bloc1s6	7100	6493	5421	7109		6883	5633	6389	6192		4068	3645	3915	3739		5738	6445	4930	6343
Metap1	10242	8766	8835	11667		10353	8647	10013	9799		5028	5065	5922	5546		8057	9095	7787	8732
Gpr108	13663	12154	11267	13971		14130	12283	13882	11249		5990	6099	6906	6977		9172	10425	8868	11207
Tnfsf14	0	0	0	0		1	0	1	0		0	0	0	0		0	0	0	0
Gata6	3871	1903	1780	3058		3332	2143	3809	677		185	177	162	157		438	411	283	327
Rsl1d1	14892	12015	11738	15423		12060	10299	13210	12394		9971	8450	9545	8944		14228	15434	13285	13193
Cnga2	1	2	1	0		1	0	0	0		0	0	2	0		1	1	2	1
Apc	25106	21220	21440	26348		25430	20485	24045	18528		9147	10356	11509	11011		16274	18885	14730	17416
Reep5	35618	31694	32253	42519		45423	40539	55787	44322		27290	23452	22975	23520		38121	43188	32407	35633
Ergic3	22775	21466	19500	24148		24788	20597	22222	18996		10881	9581	10111	9546		14159	16956	12766	16713
Uqcc1	4711	4226	3761	4733		4402	3345	3976	3620		2133	1736	1952	1981		3069	3388	2718	3057
Spo11	1	1	3	3		1	1	0	0		1	1	0	4		0	3	6	3
Ncoa2	22791	19656	15756	18081		19635	18238	16714	15331		9362	11330	13384	12146		15013	18796	14427	20576
Prl4a1	0	0	0	0		0	0	0	0		0	0	0	0		0	0	0	0
Trh	0	0	0	0		1	1	7	1		3	3	1	4		2	5	2	2
Nr2c2	8708	6869	6637	8224		8351	6450	8137	5357		2844	3497	3597	3503		5045	5562	4750	5247
Nr2c1	12710	11100	11174	13518		13659	11225	12941	10127		4411	5185	5969	5289		8075	9142	7324	9187
Smpd4	6843	4955	5417	6990		6467	4709	6266	5343		2099	2208	2966	2702		3996	3643	4181	4222
Pex1	2795	2201	2141	2562		2535	2067	2559	1806		627	832	920	887		1258	1326	1341	1419
Otx1	17	14	20	71		104	23	8	9		14	13	28	20		15	10	17	24
Kctd20	11536	11391	9724	11585		11418	9716	12875	9500		7117	6372	7179	6617		10016	10953	8996	10755
Itgae	25	19	9	20		23	36	28	26		6	9	20	13		20	15	33	31
Ctns	6378	5311	5368	6986		6108	4312	6829	4897		1778	2112	2480	2310		3368	3493	3230	4085
P2rx5	53	194	298	140		222	111	252	104		21	30	32	22		34	44	54	48
Shpk	2158	2077	1976	2660		2368	1482	2342	2044		516	478	629	565		894	988	804	1038
Trpv1	90	70	89	134		68	16	110	32		3	1	2	0		3	0	6	14
Ephb3	25298	24630	21718	25232		29094	26819	28580	20430		18594	20451	25142	20113		28150	31848	26825	40606
Tuft1	16039	15340	16105	16422		19081	12619	23914	12939		11155	9165	12245	9817		14125	15084	13051	18531
Rcn1	21188	19319	16766	22498		22509	20861	24343	24475		18636	20429	20174	20066		27531	34180	25940	30105
Dnase1	336	258	271	313		335	279	292	261		59	77	100	107		125	115	138	161
Trap1	11292	10267	9549	12785		10937	8328	11700	10812		5956	5426	6082	6129		9135	9500	8463	9307
Naa60	8218	7400	6549	8022		8352	6964	8562	7466		4776	4536	5115	5047		7214	8233	6578	8045
1700037C18Rik	867	709	699	862		799	485	715	922		345	285	351	258		430	475	432	593
Ankrd13d	2110	1798	1404	1790		1620	1593	1464	1662		1239	1219	1630	1600		1852	1930	1840	2758
Tyrp1	0	0	0	0		0	1	0	0		0	0	0	0		0	0	0	1
Tpr	27039	31061	32342	38974		37637	30239	36568	31124		13298	15690	18715	18006		24873	29662	24848	28100
Pdc	1	0	0	0		0	0	0	0		0	0	0	0		0	0	0	0
BC003331	6858	7784	7003	8275		8891	6724	8328	7118		3229	3264	3663	3380		5328	6040	4759	6442
Prg4	37	22	34	37		30	18	23	20		2	5	4	10		4	7	5	8
Dhx34	5362	4811	4322	4999		5479	3839	4883	4235		1268	1390	1790	1756		2467	2609	2256	3203
Kptn	2027	1764	1713	2087		2237	1872	2337	1951		916	795	1008	973		1447	1437	1465	1656
Napa	21104	17819	16569	21763		20874	16950	21431	17500		11120	10124	13069	12026		17113	17926	16054	20880
Sra1	12351	9486	9726	12012		13115	9599	11873	10041		5866	5191	6394	5743		8495	9193	8070	9997
Calcoco2	0	0	0	0		0	0	0	0		1	0	0	0		0	0	0	0
Atp5g1	7351	7308	7160	9401		8783	7109	9927	10076		9776	5991	7130	7236		10892	11425	9969	10865
Snf8	6918	6489	6037	7639		7147	6012	7731	6671		4224	3415	4089	3578		5535	5789	5050	5955
Tbcb	8143	8193	7093	8594		8770	7471	9413	7997		5644	4265	4676	4393		6935	7333	6190	6989
Inpp5k	11304	9514	8778	8926		11065	7305	9610	6647		2848	3039	3624	3350		4712	4968	4361	5856
Crkl	10938	9780	8650	10979		10690	9206	10708	8195		5083	5626	6163	5921		8689	9600	7866	8944
Upk3bl	19448	28481	14573	15807		7372	8804	12992	9299		15313	10654	9186	10484		10291	8910	8260	13511
Eps8l1	14882	14277	11809	15800		15154	12517	11222	14504		7461	9435	14087	11723		12598	13162	13032	20651
Clint1	41556	47965	38220	47651		46342	47470	33861	47721		27788	37336	39525	35713		47060	60212	45288	62805
Prss16	205	462	216	482		225	314	141	171		230	263	255	235		400	471	359	557
Cdkal1	2253	2184	1843	2392		2108	1834	1953	1931		1018	1057	1195	1095		1631	1790	1553	1695
Rhox6	0	0	0	0		0	0	0	0		0	0	0	0		1	0	1	0
5430419D17Rik	0	2	0	0		2	0	1	0		3	0	0	0		0	0	0	0
Htra1	102528	86220	95548	88191		111227	53923	99373	49501		23764	22898	23822	23185		39275	42296	35055	39872
Zbtb17	7511	7236	6419	8144		8194	6681	9097	7416		4595	5397	6591	6005		7195	8391	7398	10828
Clcnkb	0	0	1	12		0	1	0	0		0	1	0	0		0	0	0	3
Fam131c	1095	916	670	557		899	934	682	863		1592	1550	1627	1506		1687	2057	1608	2083
Fblim1	5118	2809	3685	4824		4863	2183	8068	2127		1218	807	1014	1166		1648	1820	1654	2079
Hspb7	2	1	1	3		0	0	0	0		0	0	1	1		0	0	3	0
Epor	29	106	82	194		153	78	116	145		24	51	56	40		103	99	60	121
Ccdc159	1168	856	964	950		1541	823	1119	957		207	319	403	338		441	462	512	795
Mob1b	18696	16343	14372	16852		17042	15750	18211	13041		7920	9809	10699	9368		13146	16416	12272	15140
Atp6v1b1	2	3	1	2		1	1	3	0		0	0	0	1		0	2	0	0
Vax1	0	0	0	0		0	0	0	0		0	0	1	0		0	0	1	3
Atp6v1b2	23141	19687	19038	23215		21816	17938	24162	18675		11244	10638	12195	11679		16366	18536	14489	18454
Eps15l1	11575	9198	9445	12209		12269	8605	11977	9528		4790	5575	6933	6700		9087	9063	8848	11125
Tep1	14658	11835	11795	13706		14690	10768	13104	10036		2995	4247	5436	4982		6869	7754	6903	8900
Ttc5	6541	5555	4942	6291		6122	4520	5901	4997		2011	1812	1903	1877		3113	3162	2626	3245
Osgep	5506	5236	4831	5449		5654	4171	5530	4697		2849	2119	2302	2267		3763	4001	3235	3783
Aamp	18393	16477	15287	18820		18934	15516	19085	16701		11716	10862	12299	12203		16598	18496	15703	19215
Tmbim1	93742	71689	71982	92240		90139	66725	84821	80050		58769	62621	70983	63994		85838	97931	79501	106411
Arpc2	84715	76014	70638	86446		93093	80960	101770	83340		84301	82515	90480	79895		118210	140609	102263	137414
Kmt2b	23905	19591	20201	23817		25133	20287	22625	17377		8822	10903	14389	13140		17789	19098	17926	22049
Zbtb32	147	131	135	182		172	110	127	205		82	93	130	113		127	100	169	165
Etv2	0	0	0	1		2	0	1	0		0	0	1	1		0	3	1	2
Upk1a	85	61	65	77		72	53	84	48		33	36	53	43		59	59	78	80
Tmem147	8593	8440	8281	9354		9272	6825	9177	7304		4852	3454	4138	4147		6155	6260	5984	5971
Rps9	80795	72259	60537	78861		73774	65425	82443	73702		76223	66806	66724	64813		93708	106508	88825	101812
Tfpt	2033	1754	1687	2047		1953	1681	2102	1665		917	825	987	919		1362	1278	1296	1557
Susd2	32	33	33	58		36	21	87	48		9	12	15	28		18	10	23	21
Ggt5	221	116	180	135		311	109	302	116		28	33	27	30		70	66	56	53
Ggt1	4	29	13	11		16	51	25	96		157	192	218	231		169	209	209	322
Crip2	25368	24394	22088	29810		22810	15978	27806	29374		15632	13500	15174	15631		18338	18370	18209	18289
Crip1	1029	319	453	572		545	598	400	197		838	594	561	629		663	759	693	690
Cbfa2t3	24	13	15	25		12	5	11	43		8	2	25	22		19	10	13	22
Fbln1	2278	1663	661	784		1551	2580	2366	1686		2373	3199	3467	3354		5003	5430	5117	5285
Pgrmc1	40477	37900	32661	38856		39270	34392	38017	32460		15064	12916	14548	13560		21503	23997	18714	23892
Gcat	1744	985	1201	1533		2089	1356	2139	2117		3485	2636	2753	2853		3473	3746	3472	3473
Tek	13	10	9	9		13	10	15	6		1	1	3	2		4	3	10	9
Mpl	0	0	1	0		0	0	0	0		0	0	0	0		0	0	0	0
Elovl1	11142	10697	10629	13857		12815	10208	15175	15491		13039	11611	13631	14467		16699	18190	15678	18785
Med8	4997	4273	4393	5450		5040	3825	5572	4697		2908	2824	3350	3214		4428	4652	4349	4826
Hyi	1221	900	1157	1530		1724	1021	1665	1271		367	385	607	511		748	702	705	1205
Cdc20	4183	1829	697	1392		1672	10928	4223	5842		5834	4081	5522	5040		11431	9525	8087	7383
Adamts4	11	17	16	24		18	20	9	7		32	26	40	17		19	23	30	29
Pvrl4	21864	28891	25541	33425		32719	25660	28435	30402		31349	35527	43482	39609		49212	57424	46115	71243
Pfdn2	3302	3862	3729	4652		4472	3646	4611	3960		2808	2260	2631	2440		3788	4281	3459	3940
Rnf114	14097	13467	10652	13248		13670	10675	13222	10695		6767	5832	6064	5819		9114	10371	7748	10324
C330007P06Rik	7229	6556	5960	6995		7011	5199	6588	6553		3128	2919	3288	2881		4560	5099	4065	4981
Neurl1a	195	177	132	210		147	107	301	85		109	72	48	79		106	89	97	103
Srm	3459	2660	2580	4622		2679	2446	4009	4090		6572	4157	5668	5167		8205	7962	7635	7712
Epha2	46899	51348	43014	53813		55418	63429	48316	63731		71465	82060	107012	86042		106530	124115	107767	161549
Rbm14	4619	3921	4218	5556		4909	4188	5382	4747		2121	2163	2776	2819		4040	3744	3915	3953
Actn3	22	14	6	15		29	11	28	13		5	4	5	3		3	3	11	4
A530013C23Rik	64	49	44	69		59	27	36	49		18	13	23	16		25	31	25	32
Zdhhc24	3046	2484	2388	3320		2693	1511	2236	1913		570	475	665	631		881	880	866	1123
Bbs1	1844	1485	1417	1332		1953	1402	1401	1290		360	480	516	567		842	864	781	913
Slc34a3	5	11	2	11		4	13	22	12		2	7	25	24		21	12	26	32
Ndor1	13854	11826	11349	13913		12217	9708	12418	10799		5547	5789	7454	7282		8665	8776	8979	11741
Nsmf	9769	7493	7326	9092		9288	5268	7239	4815		1498	1574	2076	1747		3035	2932	2668	3678
Prl7a1	0	0	0	0		0	0	0	1		1	0	0	0		0	0	0	0
Prl8a9	0	0	0	0		0	0	1	1		0	0	0	0		3	0	0	0
Pdk1	19336	13700	9546	13408		32236	23958	26553	21703		18394	25075	23203	21302		32528	40778	28361	36926
Ptbp1	36654	28348	30250	39117		34477	32596	39102	31959		22240	23172	27448	27877		38088	38628	39244	37332
Mvd	3315	3136	3874	4712		5042	2922	4558	9199		5447	6998	8037	7420		7510	9710	8643	12831
Cyba	573	1810	1114	707		715	982	1047	544		162	128	160	125		134	200	196	237
Itih3	2	1	4	1		4	4	8	1		0	0	0	0		0	2	0	0
Tmem110	3615	3111	3128	4100		3953	2613	3982	3301		1820	1723	1953	1869		2714	3079	2527	2900
Sfmbt1	4572	4466	3854	4555		5394	4421	5359	4134		2135	1853	2365	1993		3382	3805	3078	3809
Itih1	0	7	0	0		0	0	0	0		0	0	0	0		0	0	0	0
Ihh	20	12	10	16		22	16	14	8		9	2	2	5		10	10	6	13
Prkag3	150	82	111	84		92	89	280	58		87	85	133	166		110	87	176	145
Cryba2	0	0	2	0		0	0	5	0		1	0	0	1		1	2	0	2
Atp7b	128	46	37	57		229	162	181	127		65	291	241	192		311	415	334	450
Defb2	0	0	0	0		0	0	0	0		0	0	0	0		0	0	0	0
Slc4a1	0	1	0	1		1	0	1	1		0	0	0	0		0	0	1	0
Rundc3a	532	577	333	412		436	387	461	306		245	148	181	198		269	247	214	230
Slc4a3	3957	1891	2527	3305		3788	2283	3427	1873		293	419	618	557		950	772	1080	1057
Cdt1	1713	888	871	1874		918	871	1524	2499		2051	2131	2903	2406		3173	3124	4089	3202
Runx1t1	0	1	0	0		0	1	0	0		0	0	0	0		0	0	2	0
Snai3	352	255	453	431		300	90	397	342		158	124	190	184		285	278	248	252
Aprt	4574	3735	3371	4662		4142	3478	4524	4070		4516	3159	3881	3556		5760	5648	5451	5530
Gtf2h1	10689	8236	7506	9485		8313	7530	9687	7305		4648	3944	4380	4473		6843	6909	5987	6210
Hfe	1144	754	578	657		658	544	593	486		190	229	259	191		372	370	321	330
Abhd1	42	37	49	72		36	30	54	35		4	5	15	11		22	12	18	24
Slc5a6	1435	1364	1020	1289		1186	1013	1228	1352		621	505	638	569		928	795	914	832
Tcf23	0	0	0	0		0	0	0	0		0	0	0	0		1	0	0	0
Nphs1	0	0	0	0		0	1	1	0		0	0	0	0		0	0	0	0
Aplp1	475	658	359	640		1007	565	572	501		91	104	114	107		180	222	170	162
Qrich1	14011	11876	11248	14054		13781	11419	14482	10776		6461	7223	8105	7887		11510	12304	10860	11784
P4htm	48	78	34	68		66	44	43	59		2	9	3	1		4	9	9	17
Usp19	41127	32254	34182	40067		44236	36197	44006	29999		12162	15208	20046	19248		27067	26096	27707	31831
Pola1	3883	2215	2209	3195		2538	2392	3604	4517		2588	2805	3339	2846		4499	4606	4895	4001
Cdc42	59701	62144	51494	63926		68890	56732	71084	61718		49330	47266	50155	47147		67603	81435	61938	76458
Pknox1	4701	4510	4110	4951		4896	4228	5556	5067		2530	2565	2788	2778		3826	4803	3499	4572
D130043K22Rik	20	4	11	13		10	2	7	10		3	0	2	1		4	3	7	4
Gmnn	3907	2889	2603	3124		3124	2510	2600	2712		2435	2160	2244	1963		3085	3424	3146	3029
Acot13	3748	3346	2801	3117		3772	3138	3323	2596		1999	1917	1956	1716		2682	3408	2468	3297
Zfp184	243	252	200	288		236	131	155	173		50	41	38	42		83	65	81	56
Cyp27b1	21	18	20	62		24	20	22	33		14	6	16	24		29	26	30	34
Cdk4	30418	20750	21044	27862		24519	19080	28918	23794		20673	16189	17932	17227		28702	30721	27375	27262
B4galnt1	22626	17780	18004	21956		22512	16123	23537	15661		8726	8470	10330	10106		14483	15155	14048	15637
Mettl1	1942	1587	1806	2807		1522	1075	2043	2196		1595	1093	1537	1454		2079	2128	2088	2202
Tspan31	7173	5828	6071	7051		7545	5505	8038	5685		3466	3068	3272	3239		5143	5463	4431	4922
Kif5b	58523	55261	51985	62548		64418	59964	74592	55411		29672	33103	34502	34200		50428	58349	45102	52764
Saal1	2447	2151	1957	2380		2388	2186	2548	2264		1457	1221	1338	1293		2081	2134	1970	2071
Tph2	0	0	1	0		0	0	1	1		1	1	0	0		0	1	0	0
Krt23	164	8425	2166	1967		7051	15779	4302	5212		22381	22807	27218	18307		17092	30027	20252	47169
Cnp	4617	4251	3815	4892		4899	2619	3311	2870		1155	1316	1272	1103		2220	2671	2215	2042
Ttc25	98	275	147	138		168	70	132	98		25	47	31	24		79	77	67	77
Sulf2	1870	3076	5743	5836		5668	1696	4065	2096		1221	521	590	668		2377	1394	1542	1508
Sod2	13072	14405	10391	12015		12272	11672	13219	13309		8558	7168	7825	7220		10307	11929	9189	12243
Tmco6	4428	3571	3508	3931		4883	3361	3513	3375		1132	1337	1607	1339		1988	2181	2049	2870
Stambp	5742	5396	4734	5929		6086	5065	5576	5299		3364	3633	4122	3741		5255	6137	4950	6241
Ezh1	22081	28740	17481	20759		23670	17528	18286	15992		6169	7172	8539	7613		10919	12166	10144	14228
Hap1	919	905	581	558		537	209	315	276		55	77	108	109		105	111	137	167
P3h4	10075	14387	9342	12542		12539	10850	13974	11755		11409	10997	10661	11580		15828	17779	14735	16931
Ctnnb1	259453	255230	235864	272919		279411	254507	269696	203940		109367	129360	130881	126217		184934	225913	169848	202384
Eif1b	3814	3140	2942	3566		3913	2988	3724	3359		1567	1666	1663	1554		2371	2719	2127	2577
Klk4	1	3	6	0		3	4	0	12		0	0	0	1		0	0	0	1
Chrd	7	6	6	6		31	9	7	15		0	3	1	6		2	1	7	10
Psmd2	48952	42356	41728	51298		49160	42955	55298	47096		31127	30138	33674	33691		46656	50820	43333	47431
Syngr3	16	16	15	11		14	14	7	13		3	4	5	5		4	10	6	12
Vars	31933	29754	29596	39131		33609	30304	30309	28970		10184	11050	14863	14034		21214	20757	22088	22730
Vwa7	4501	1834	2167	1979		3664	3007	4750	1803		449	651	904	926		1356	1247	1079	1756
Hspa1l	109	92	85	121		83	66	90	109		16	24	25	29		45	44	37	48
Slc44a4	6587	7399	5208	4371		5737	7926	3657	5716		4530	4528	5584	4132		5213	6503	4830	9364
Msh5	540	283	340	305		543	529	583	341		129	205	370	310		384	342	434	632
Abhd16a	11507	10198	9747	11161		12016	9406	10697	9938		4767	3792	4549	4371		6416	6497	5789	7527
Neu1	8537	6814	6396	7448		7385	5762	6804	4907		2687	2653	2914	2538		3863	4440	3653	4901
Ddah2	5189	4718	3840	4123		4507	4843	3890	2403		517	475	571	611		667	991	814	1188
Clic1	51044	51505	43560	47920		59589	65043	67981	51611		55594	49928	52289	50353		71308	87633	63468	79264
Lsm2	2179	1558	1618	2247		1842	1685	2228	2300		1641	1314	1531	1418		2400	2259	2220	2183
Pole	1758	751	685	1650		829	1255	1873	2890		1434	1741	2583	1997		3063	2665	3819	2979
Atp1a2	22	25	63	79		35	5	31	12		0	2	1	1		0	0	1	0
Atp1a4	1	2	6	5		3	2	1	5		1	2	0	0		0	0	1	0
Casq1	35	36	43	52		35	10	30	34		0	3	1	11		7	4	7	7
Stx1a	4676	2341	3374	4106		4236	2825	3399	2011		416	504	821	765		1157	990	1323	1382
Ceacam9	7	1	2	0		2	1	0	0		0	0	0	0		0	1	0	0
Zfp775	1820	1923	1733	1861		2203	1534	2574	1485		606	567	660	541		935	1154	920	1130
Scube2	3	0	5	0		3	0	4	2		0	0	1	0		0	0	0	2
Mrpl49	4337	3888	3450	4544		4245	3252	4254	4123		2834	2208	2378	2291		3629	3842	3510	3699
Dennd2c	9097	9356	7397	7778		9638	10964	12661	8760		8982	10105	11772	11817		14489	15388	14106	17948
Mark3	23977	19520	20614	25171		24888	19743	28113	17861		11509	11610	13218	12396		17987	19716	16950	20045
Gatad1	16642	14032	12962	16176		16552	14444	16899	14029		10146	8348	8679	8118		13186	15551	10964	13192
2310003L06Rik	0	0	0	0		0	0	0	0		0	0	0	0		0	0	0	0
M6pr	35593	37206	31140	43512		39670	32608	39171	38200		20072	19451	21790	20436		30079	34852	28111	34680
Lrrc8a	2691	2471	2316	2905		2359	1991	2683	2297		1279	1358	1588	1437		1946	2265	1775	2325
Mc5r	45	5	23	19		159	3	16	9		0	1	0	4		1	0	1	0
Ppp2r1a	44600	40389	37587	46102		43626	37615	47282	39607		25354	25961	28201	28362		40457	45516	37176	42503
Fance	4714	4009	3802	4947		4626	3424	4724	3735		2267	1842	2345	2140		3215	3330	3013	3507
Tinf2	3037	1784	2021	2571		2413	2175	2698	2455		1417	1336	1569	1440		2275	2278	2256	2135
Tssk4	238	154	185	226		245	98	207	128		31	41	43	35		65	54	86	70
Hapln4	18	12	13	17		22	17	18	40		5	5	16	8		18	2	15	16
Dus3l	6878	5128	5578	6996		6659	5387	6443	4722		1630	1814	2435	2426		3280	3133	3448	3883
Gtpbp3	3287	2582	2525	3266		3013	2258	3029	2421		1080	987	1186	1154		1710	1631	1716	1765
Tgfbr1	13883	15249	12756	15430		13640	10748	11562	11652		3324	3825	3702	3358		5014	6907	4941	5867
Homer1	3706	3041	3310	4799		3850	2904	4233	3852		2193	2799	2885	2662		4083	5417	3750	4584
Rad51c	377	295	199	383		291	348	447	617		385	348	445	388		643	643	657	541
Gabrb2	2	2	0	2		2	2	0	2		0	0	2	0		1	3	10	1
Cav1	16806	8720	8450	17454		10148	7827	10705	8843		7143	8582	7509	6079		14464	17040	9721	12301
Arpp19	19190	17328	15467	19290		19452	15710	21496	17265		12794	10603	11697	10881		16979	19117	14614	17210
Bcl2l1	19492	21158	16037	21734		15062	13989	14554	16604		14120	12544	15166	12741		17336	19167	15755	22463
Khsrp	31492	24240	25175	32131		32096	26217	31295	24723		10741	13695	16503	15222		21372	23286	22474	23961
Dio2	9	3	6	3		11	2	4	12		2	1	4	1		3	2	3	4
Ccdc124	8412	7658	7849	10488		8944	7736	9985	8983		5148	4052	5209	4567		6964	7365	6342	6946
Cct4	39717	31059	26995	32823		32361	29575	35870	26902		19895	19055	19986	19524		29825	33055	26807	29855
0610009B22Rik	3664	3323	2983	3337		3431	3020	3450	2931		2234	2126	2167	1933		2928	3463	2536	3500
Cpt1c	358	505	220	437		442	619	335	447		133	90	151	180		300	200	309	369
Twist2	0	1	0	0		0	0	1	0		1	1	1	1		1	1	0	1
Zfp655	8665	7886	7001	8586		8226	6665	8976	6203		2575	2419	2838	2533		3922	4539	3486	4522
Rhoa	46041	42001	38605	47592		47750	42894	48441	41931		33208	30106	32846	29825		44918	52039	39927	50054
Zmiz1	55619	47569	48457	59722		65874	59516	80194	44621		25820	36480	42905	41276		56591	62607	53419	62701
Ankrd26	2445	1889	1802	2463		2182	1850	2067	1628		769	824	1085	1013		1658	1529	1490	1684
Aldh16a1	5349	3438	3746	4179		4996	4282	5554	4109		2049	2179	2443	2444		3560	3751	3415	3634
Hnrnpa0	45925	42900	37958	50671		49772	41442	55135	41782		26463	27481	27839	26209		41574	48755	37857	40845
Prrg2	5508	4565	4359	5618		5415	4211	5575	3926		2718	2171	2724	2552		3806	4059	3512	4427
Hnrnph1	69384	41057	55004	69850		70922	53209	69743	51574		18211	19779	24039	23348		34450	34928	33410	35753
Ift43	3458	3151	3231	3586		3883	2691	4212	3210		2010	1607	1723	1602		2678	2917	2223	2635
Id3	2621	952	1030	1317		904	1476	2022	636		3196	2511	2519	3052		3436	2993	3212	2976
Tcap	21	11	24	27		16	11	16	13		1	2	5	4		4	2	3	8
Arid1a	40410	35949	35235	43822		44738	35803	44081	32225		14812	18117	23023	20752		30769	34436	30186	34450
Crlf1	204	122	227	1415		338	186	124	532		39	90	82	89		171	147	190	231
Ctsd	194616	176705	160032	201003		190701	166624	196646	173207		150722	150165	162860	161373		183653	226961	178490	258343
Rplp1	90551	81482	68888	94918		86586	86845	101912	93434		112590	83313	85613	81895		128424	146428	111659	130883
Cabs1	0	0	0	0		0	0	0	0		0	0	0	0		0	0	0	0
Hmgcll1	3385	3462	2593	3946		3346	3429	2623	3473		1084	1323	1268	1169		1868	2497	1728	2109
Ttc9b	13	0	6	3		9	3	4	5		0	1	4	5		4	6	6	4
Phox2a	1	0	0	0		0	1	0	0		5	0	2	2		0	1	0	0
Abhd8	4432	3503	2854	3721		3888	3425	3833	2342		1907	1329	1367	1465		2332	2189	1942	2010
Ift22	4461	4556	3510	4590		4737	4333	3845	3955		3074	2912	3064	2572		3894	4718	3719	5051
Fzd3	1317	1339	1022	872		1104	618	799	954		151	158	187	146		226	362	213	278
1700008O03Rik	49	37	41	41		56	26	30	31		4	6	9	9		20	17	13	24
Mid1ip1	5437	6816	5207	7288		4685	4478	4873	8445		4343	4232	5481	5323		6577	6896	6027	8267
Ap2s1	12314	12167	9963	11664		12092	10494	12446	11060		12108	9757	10602	9740		14735	17023	13331	16374
Fgfrl1	4943	3734	3542	5101		5322	3875	4603	3926		1849	1658	1684	1595		3409	3376	2628	2735
4930432K21Rik	171	168	123	126		206	139	112	200		24	24	30	30		40	47	30	59
Fhl2	9853	6178	7158	9686		10323	6606	13232	6370		2716	2389	2400	2585		4446	4808	3909	3859
Emc10	15279	14224	12609	16091		15923	13325	14719	14522		7097	5919	6608	6153		9413	11036	9024	10325
Clstn3	1	15	2	3		10	11	2	1		0	1	0	1		1	3	0	2
Fbxw9	6558	4737	4876	6396		6909	5060	6619	4641		2536	2482	3124	2898		4966	4589	4848	5397
Spib	2	5	2	8		4	4	2	6		1	2	4	1		2	1	3	6
Fnbp4	15953	9731	12010	16185		14622	12509	13712	11479		3552	4405	6714	5873		8802	7812	9164	10658
Cers4	2	2	2	1		1	5	1	1		1	3	3	1		2	1	0	1
Scrn3	3801	3370	2654	3270		3881	2997	3931	2892		2077	1881	1852	1936		3281	3513	2755	3157
Phax	6129	5749	4682	5839		5678	4949	6125	5171		3164	2684	2805	2768		4446	4799	3760	4208
Tle1	8469	6263	7177	11333		8383	6959	7480	8367		2373	2652	2966	2676		4426	5305	4139	4677
1700109H08Rik	341	237	306	381		367	230	329	217		15	46	121	97		133	73	197	212
Relt	411	211	304	266		382	193	390	231		197	124	180	161		313	281	304	292
Snrpb2	6012	5260	4818	6432		5495	4689	5352	5222		3115	2783	3072	2736		4493	5165	4029	4467
Ubc	11783	10804	9522	11258		12379	12655	12014	9223		6982	7829	9475	7588		11912	12706	10598	15917
Prpf31	5255	4769	4597	5966		4811	3819	5123	5314		2976	2488	3049	2946		4497	4355	4319	4375
Sertad1	5058	4124	4313	4817		5248	4622	5144	4169		3353	2963	3459	2911		4171	5067	3781	5229
Carhsp1	13542	12760	10799	13288		15080	12572	13923	11826		12531	11190	12233	10965		16209	19474	14575	18421
Elk3	13174	14415	13161	16621		16074	14356	14173	12642		9119	9086	10462	8667		14866	16925	12827	16356
Herpud2	11366	10327	8958	10626		11124	8527	10423	7824		3605	4008	4568	4069		6157	7227	5304	7487
Rdh13	3381	3398	2988	3530		3230	2801	3424	3155		1668	1565	1846	1776		2591	2318	2558	2603
Adam21	35	22	28	28		28	22	22	17		5	1	7	8		7	8	21	13
Nutf2	3130	2638	2577	3464		2923	2394	3303	2705		2549	1924	2227	2090		3344	3643	3288	3368
Fut1	597	632	975	1029		756	568	1195	1006		665	531	1100	958		1182	1046	972	1802
Arpc5	40764	59122	48254	59903		65242	50650	71552	50636		39818	37345	39211	36257		52010	66384	46040	60307
Rnf151	15	9	10	17		18	3	14	11		6	2	12	7		9	5	11	12
Elavl2	0	3	3	1		0	1	0	5		2	0	0	0		2	1	0	0
Pou2f2	9	7	11	17		19	17	6	8		11	7	10	7		9	9	12	13
Mgst1	9851	8636	5677	5726		5780	5584	6737	5082		4036	2708	2717	3067		5041	4767	3821	3565
Nfib	22239	27722	24067	27966		27392	19526	24761	25178		6259	8438	9322	8748		12274	15272	12421	13902
Htr3b	0	0	0	0		0	0	0	0		0	0	0	0		0	0	0	0
Rab25	19650	20603	15880	20413		17096	17042	18296	21277		25092	22805	24901	26018		27168	31661	25762	33762
Ubqln4	15799	14227	13283	17620		15363	12671	15222	13239		7020	6663	7958	8019		10907	11460	11026	11984
Rbfox1	31	13	6	6		15	62	23	2		117	148	144	156		281	211	234	173
Rps18	61069	50134	42511	56041		50657	49944	61283	53094		57071	47109	49599	48303		69423	77882	67389	78471
Rpl10	79490	70442	61965	81833		79848	70368	85637	75956		62344	59299	62011	60748		84591	96156	79978	95922
Rps15a	35631	29360	26101	33249		29804	30606	35860	29099		38862	33078	31687	30562		46001	54815	42615	50306
Ncaph2	23514	21627	17303	21517		23499	22100	22749	23778		17166	15423	17234	15614		23365	25575	21284	26335
Hipk1	31568	32580	25969	29921		31417	27970	27890	24580		16860	19745	22420	20345		26368	33480	25197	33413
Gprc5b	9577	4941	5330	12489		11428	9251	5850	7143		1900	2492	2676	2183		4961	5548	4067	4455
Man1a2	16033	17094	14557	19434		15634	13094	15486	14145		7320	8091	8336	8477		11632	13665	10552	12159
Ceacam5	0	0	0	0		0	0	0	0		0	0	0	0		0	0	0	0
Tppp2	0	0	0	0		0	3	1	0		0	3	1	3		0	1	1	1
Acyp1	860	884	519	630		788	624	796	667		362	335	330	319		531	610	471	599
Cldn13	0	0	2	0		0	0	0	0		0	0	0	0		0	0	0	0
Cd163	10	3	16	8		12	21	11	0		5	5	2	7		12	6	7	5
Hdac5	19520	24483	15525	16209		19102	13898	18337	12528		6006	5950	6921	6559		7790	8841	7754	11040
Rala	15626	13660	12478	14779		16770	13826	16938	13345		10066	9658	10276	9521		14095	16583	12326	15038
Clec3a	0	0	0	1		0	0	0	0		0	0	0	0		0	0	0	0
Vdac3	9682	8101	7922	9397		9362	8037	10155	7854		5889	5005	5093	4997		7765	8739	7054	7328
Slc1a7	0	0	0	0		0	0	1	0		0	0	0	0		1	1	0	0
Vps72	12678	11314	10710	13144		12252	10250	11878	9134		7229	6367	7925	6726		9909	11090	9204	11611
Gabpa	11440	9788	9339	10694		11339	9585	11381	8791		4935	5928	6187	5841		8207	9491	7357	8637
Bmp7	4648	3680	3460	10298		4272	3284	4346	6392		1126	1079	1158	1110		1706	1845	1354	1433
Dynll1	22285	23011	20577	25343		24026	23273	28333	29622		37311	31335	32889	34642		43812	49956	38731	46852
Pdcl	7442	7264	6379	7800		8207	6666	8764	6693		3313	3522	3576	3368		5205	6361	4586	5367
Tmem184b	18691	11864	11776	13359		12957	9722	15962	8177		6023	4617	5647	4766		7861	7779	6933	8222
Gm5965	0	0	0	0		0	0	0	0		0	0	0	0		0	0	0	0
Rsph14	1	0	0	0		0	0	0	0		0	0	0	0		0	0	0	0
Nf2	25323	24776	21705	27489		29104	21733	31276	23811		15753	15438	16873	17306		24267	27455	21702	26157
Cabp7	40	18	23	24		34	18	28	8		0	1	5	9		6	1	10	12
Zmat5	1057	1044	878	1099		899	729	865	894		640	481	462	460		704	816	643	814
Ewsr1	40620	29493	33926	42254		42026	33306	43999	34233		17287	19337	23281	23129		32030	32466	31636	34415
Ap1b1	20343	17071	16252	19881		19978	15630	22246	19791		9319	10707	12768	12681		16108	18135	14920	20485
Derl3	165	105	125	115		166	87	182	138		130	135	201	160		104	224	129	140
Gstt4	0	1	0	1		1	0	1	0		0	0	0	1		0	0	3	2
Tbx1	924	344	581	679		1145	627	268	344		428	506	716	558		747	765	816	1033
Gnat2	61	69	47	91		29	28	55	70		20	21	27	29		52	48	55	59
Bcl2l13	21390	21424	18273	20878		22191	20403	27652	19099		16772	16634	17149	17123		24657	27948	21986	25378
2610028H24Rik	7	10	5	11		9	4	8	14		4	2	2	3		1	5	3	7
Spatc1l	12	5	10	7		12	10	5	11		3	12	16	14		9	7	10	23
Dqx1	3056	2211	2141	2056		3612	2908	2966	1853		426	625	972	864		1219	1181	1399	1699
Ccl8	0	0	0	0		0	0	0	0		0	0	0	0		0	0	0	0
Lnp	3208	2783	2397	3280		3023	2832	3132	2999		1152	1329	1475	1295		2005	2145	1804	2202
Prr29	5	21	13	1		13	1	9	5		1	3	2	1		2	6	5	1
Tmem8c	0	0	1	0		0	0	0	0		0	0	0	0		0	0	0	1
Fam163b	0	0	0	0		0	0	1	2		0	0	0	0		0	0	0	0
Trpm5	13	21	10	16		18	15	20	12		18	7	17	14		23	22	40	27
Ascl2	67	48	50	21		23	38	38	46		66	78	73	80		104	90	78	122
Rarres2	2	1	2	1		3	3	1	4		2	1	3	1		1	2	1	1
Pttg1ip	94521	84056	76266	93140		80166	61671	70292	62189		44720	38393	46288	38040		54305	68171	48040	79327
Trpm2	74	5	16	7		17	41	18	5		8	16	19	10		21	27	23	49
Ube2g2	7603	7391	6522	8834		7231	6452	7777	7027		5271	4334	4505	4384		6717	7565	5907	7121
Mpo	2	7	4	5		2	1	4	2		7	8	8	1		7	9	12	16
Lpo	114	171	129	164		158	325	195	205		292	491	473	480		590	862	526	837
Met	39795	39681	36979	42552		40705	34519	36812	29610		16278	18117	19622	17154		28195	32884	25076	29176
Slc16a12	5	2	1	3		8	5	8	3		0	4	3	6		6	8	6	7
Syn2	10	6	1	2		9	13	10	6		27	16	26	15		36	48	35	25
Elk1	2569	2075	2206	2842		2901	2194	2837	2072		994	950	983	1130		1689	1750	1535	1560
Nav1	19085	19470	23302	46677		33499	27471	42859	31448		4117	5927	7179	7582		12172	12011	10952	11580
Tnpo1	48614	41472	40751	48921		48568	35053	49982	29178		15392	17172	18562	17778		26776	31305	23868	27990
Myod1	0	0	0	0		0	0	0	0		0	0	0	0		0	0	0	0
Otog	0	0	2	0		2	3	1	0		0	2	1	0		3	0	0	1
Rnmt	6107	4990	4980	6301		5923	4802	6087	4237		2792	2646	3114	3106		4498	4696	4191	5023
Kcnq1	10372	7599	8395	9926		4982	1733	3525	4817		78	55	54	65		83	102	79	124
Srp14	9946	9206	7981	10187		9240	7380	9054	8521		6707	5215	5829	5714		8712	9688	7501	9887
6330409D20Rik	2	0	0	0		0	0	1	0		0	0	0	0		0	0	0	0
Cdk9	12376	9337	9955	12246		11631	9514	11826	8644		5606	5445	6562	6068		9102	9671	8623	9664
Tor2a	4328	3366	3610	4079		4208	2936	4231	3479		1760	1428	1818	1796		2658	2837	2515	2941
Fpgs	2957	2648	2945	4263		3037	2224	3334	3135		1867	1185	1701	1656		2686	2169	2464	2553
Mkl2	14235	11871	11351	13971		15061	13025	15224	10291		3788	5185	5982	5662		7977	9785	7982	9092
Cbx5	20429	15130	16040	21385		22985	16247	20599	20133		11501	12342	13439	12428		21401	23066	20201	19074
Odam	8	10	6	16		24	23	41	36		5	2	0	1		4	4	1	2
Apobec3	43592	33685	31865	37037		44925	31918	32041	29177		7621	9460	9983	9154		15268	17808	15385	16504
St6galnac1	0	0	0	0		0	1	0	2		1	0	0	0		1	4	0	0
Taf7l	0	0	0	0		0	0	0	0		0	0	0	0		0	0	0	0
Sardh	119	154	197	298		317	149	196	302		18	9	16	24		19	19	21	43
Vav2	13126	13112	10831	15534		12452	8749	8827	9978		2883	3348	3268	2905		4250	5898	4391	5589
Tex15	1127	551	659	938		1029	779	917	895		230	293	398	250		507	667	659	601
Ppp2cb	30063	24858	26371	29865		29787	22456	27326	22398		14688	14021	15753	14270		22032	26532	19674	24708
G0s2	23	5	13	4		10	6	10	6		9	6	9	9		10	36	12	23
Dmap1	4327	2667	3669	4643		4988	2633	4617	4096		1811	1342	2354	2372		3394	2217	3113	3907
Pla2g12b	0	0	0	0		0	0	0	0		0	0	0	0		0	0	0	0
Mcu	11644	9999	10050	11968		10151	8811	9636	8380		6078	6275	7198	5806		7708	8633	7234	9552
Oit3	29	17	20	19		28	22	25	16		11	14	20	11		30	28	25	32
Tex11	1	0	1	3		5	0	1	0		4	0	0	8		13	1	0	28
Bcr	16614	15109	14744	20498		17293	13069	15796	15269		6101	6239	7565	6662		10277	12367	9089	12029
Fxyd5	583	261	321	397		363	191	461	241		65	41	54	46		99	109	71	81
Kcnd1	49	36	25	29		93	49	49	45		12	10	16	10		23	12	15	15
Tfcp2	3290	2765	2377	2907		3052	2098	2611	2026		732	744	823	869		1273	1153	1205	1501
Pou6f2	3	0	0	2		2	2	3	3		0	1	0	0		1	0	0	1
Pou6f1	7322	4608	4805	5292		7038	4718	6106	3288		795	897	1036	876		1610	1881	1472	2020
Ubp1	18238	13321	14982	18345		19612	14403	19915	13436		4875	5379	7515	6936		9795	9120	9832	11557
Nuak2	3735	1815	2667	2411		3157	1779	4105	2359		1856	1953	2474	2384		3521	3287	3009	4034
Ick	7093	6425	5053	6541		5889	4548	4925	5720		3324	3611	4008	3939		5082	5767	4490	6004
Sdhb	7847	7133	6143	7749		7298	6168	8442	7618		6771	5224	5443	5243		7872	8652	7226	8004
Cox4i2	7	9	5	3		6	1	2	3		1	1	5	3		3	7	9	5
Snap47	9695	8438	7563	8451		9279	7060	9182	6999		5154	4962	5256	5316		7736	8472	7050	8657
Wnt3a	96	143	43	21		47	36	485	60		441	279	259	338		431	242	265	394
Kdsr	11319	9497	8997	10626		9562	6757	8734	6506		2137	1787	1921	2014		3218	3118	2796	3026
Vps4b	31223	30227	26484	32866		32779	28059	32813	27312		19182	21129	22383	20528		29294	35940	26745	34086
Rps25	39584	34525	29558	39393		36340	34713	41673	41255		41244	34136	36597	35145		51619	59238	47979	58669
Nxf2	3	2	0	1		0	2	2	3		0	0	1	0		4	1	6	2
Taz	14681	10552	10387	13144		14086	10946	12183	10370		3820	4651	6620	5738		8339	7349	8484	12377
Kif19a	108	668	181	130		201	222	66	105		8	15	24	10		10	41	20	25
Aldh3a2	9775	8501	7392	8410		7263	6029	5586	6278		2311	1975	2605	2533		3652	3829	3402	4626
Zmynd10	48	16	18	37		49	27	35	18		3	6	14	18		21	18	18	21
Tmem115	8088	7792	6903	8982		8756	7130	8687	7415		4397	3845	4189	4094		5997	6871	5381	6536
Hyal2	7818	5943	6154	7343		7252	5623	7488	5127		4242	3967	4242	4115		6469	6827	5974	6728
Ifrd2	3317	2594	2718	4021		2628	2405	3109	3988		4235	2975	4179	3820		5421	5112	5305	5566
Hyal1	5973	2959	3973	6004		5644	4333	6541	3317		1282	1846	2257	2082		3099	2970	2942	3984
Tusc2	3335	2738	2625	2989		3082	2381	2642	2526		1809	1558	1817	1732		2576	2931	2275	3074
Nprl2	2810	2291	2201	2745		2887	2329	2584	2372		1304	1257	1493	1548		2135	2256	2028	2475
Slc38a3	2	1	2	4		1	13	6	15		6	9	24	11		23	25	11	41
Cacna2d2	4	0	1	3		2	3	0	2		1	1	1	2		3	3	3	3
Rassf1	3317	2397	2537	3400		3752	2716	3569	2429		1991	1743	2264	2218		3128	2899	2872	3607
Epn3	31672	37185	28178	32586		35999	36551	33890	31612		37691	39216	46881	38256		44474	53909	42811	64382
Rnf112	1	0	0	0		0	0	0	0		0	0	0	0		0	0	1	0
Slc3a2	22337	22014	18841	22870		24181	22199	22208	17919		10841	11547	15132	12127		19748	23233	18691	25088
Nxf1	29181	16668	23160	29261		28635	20177	27748	19238		7357	9174	13823	12961		16887	14145	19061	22262
Stx5a	15497	10875	11458	13949		14131	10286	13565	9837		5073	5203	6474	5881		8152	8878	7951	10056
Slc47a1	0	0	0	0		1	0	0	0		0	0	0	1		1	0	0	0
Pifo	6	259	29	30		34	9	31	130		1	0	0	0		0	1	0	0
Tnfrsf13b	0	0	0	0		0	0	0	0		0	3	2	5		0	4	3	0
Spire2	445	629	321	577		327	373	274	431		1829	1460	1800	1451		1693	1724	1507	1870
Prox1	1	9	8	12		14	6	5	19		2	5	7	5		9	10	11	4
Raver1	13685	10550	10749	14148		14837	12837	15367	12558		8724	9405	11078	10760		15196	16991	15142	15744
2610507B11Rik	96301	95956	78703	94727		106657	85199	79050	87160		48070	55930	58103	51799		72417	94616	65110	98059
AI597479	7938	5745	4825	5749		6160	4992	6132	4752		2616	2826	2985	2901		4486	5072	4014	4762
Tmem86a	1433	1078	926	1195		1237	751	1153	875		220	132	166	174		255	277	248	277
Optc	30	19	19	31		54	16	72	10		9	13	6	5		14	14	7	18
Tex14	16	22	15	11		15	15	4	13		9	13	9	14		14	17	20	14
Ifi35	2112	3086	1964	2504		2479	2306	2494	1926		1678	1542	1841	1572		2529	2768	2583	2803
Rdm1	2086	2670	1050	1152		1819	1816	1378	1234		897	870	949	792		1349	1548	1081	1731
Nedd8	11263	11131	9847	12662		11794	9837	12441	11304		10340	7865	8131	7832		12373	13955	10729	12368
Gosr1	11661	10610	9106	11291		11631	9742	11431	9071		5797	6106	6728	6273		9611	11163	8254	10875
Mrpl52	4386	3365	3497	4335		3906	3144	4376	3835		3883	2840	3337	2984		4794	5160	4340	4988
Spaca7	0	0	0	0		0	0	0	0		0	0	0	0		0	0	0	0
Kansl3	22461	13894	15129	18170		17994	12964	16814	11603		5858	5860	7263	6566		9795	11219	9494	11857
Eya4	14	16	12	7		12	5	11	1		8	2	3	0		7	4	1	5
Ebf3	42	5	3	12		0	1	3	2		0	0	0	0		3	0	1	0
Uckl1os	195	102	210	241		241	137	188	96		6	13	45	39		44	25	62	80
Myt1	0	0	0	0		1	1	2	1		0	0	0	0		0	2	0	0
Faf1	10086	10236	8499	10205		10215	8742	11410	10001		7162	6677	7226	6757		9407	10782	9031	10626
Gm266	3	8	4	7		6	2	4	3		9	6	6	9		12	16	19	17
Tsacc	122	104	104	123		132	84	107	75		25	16	25	20		34	26	44	36
Mettl16	5445	4847	4623	5434		5394	4855	5972	4652		3056	2582	3021	3084		4639	4961	4263	4482
Dazl	0	2	0	1		0	0	0	0		0	0	1	0		1	0	0	1
Apol7a	4315	6773	4045	6812		8234	9263	5948	7270		7513	9552	10774	8576		11163	15017	10737	19436
Pigyl	5703	5248	4505	5144		5705	3901	4211	3527		1531	1312	1456	1206		2159	2705	2025	2645
Rbm25	30501	20738	25560	31308		30279	22256	28850	24008		7621	10902	14508	13180		17854	17108	18915	22320
Psen2	1624	1676	1690	2105		2105	1469	1889	1510		413	345	325	432		620	634	640	681
Acaa1b	787	106	28	16		11	24	35	11		12	12	6	5		26	17	19	14
Plcd1	15206	16880	13580	15734		19896	22250	26183	20982		17381	22101	23626	25959		28481	29829	28720	36143
Fads1	52648	41731	37265	43997		38850	23476	22339	37187		12649	16256	17204	15186		23372	26124	23773	26964
Lmbr1	4588	3975	1957	2193		4695	3422	2384	1862		1847	2007	1205	1098		3196	3493	1592	1965
Tnfrsf22	5651	2876	3165	4719		3950	3181	3448	3270		1661	1977	2056	1891		2821	3480	2694	3198
Cars	9420	5874	8851	10726		6938	6292	9115	7552		9078	8877	15526	12590		17238	15784	16511	23122
Phlda2	590	526	411	564		375	479	461	801		712	670	748	796		977	1014	951	1240
Asz1	0	0	0	0		0	0	0	1		0	0	0	1		0	0	0	0
Wnt2	0	1	0	2		8	2	10	0		3	0	0	1		1	1	1	4
Gabra1	0	0	0	0		0	3	0	1		1	0	0	0		0	0	0	0
Grid2ip	2791	1990	1793	1732		2521	2295	2235	2979		1228	2485	4410	3885		3480	3167	4594	8116
Kdelr3	606	491	488	735		871	541	886	496		320	308	409	327		620	755	538	566
1700006E09Rik	2	7	8	15		2	5	10	5		0	1	1	0		1	0	4	6
Apip	2294	2182	1991	2413		2756	2195	3074	2439		1106	680	790	736		1483	1401	1309	1213
Pdhx	2970	2694	2571	3501		3019	2526	3251	2803		1981	1589	1874	1789		2805	2993	2585	2724
Vac14	5339	4614	4747	6052		5261	4079	5540	4679		2281	2133	2609	2498		3616	3891	3512	3680
Mcoln2	3	2	1	11		5	25	2	15		2	0	0	0		2	3	1	1
Slc5a1	1582	11763	4044	6539		6320	12214	4345	9632		16805	21844	23825	20190		21097	28959	21705	36067
1700049J03Rik	0	1	3	0		0	0	4	2		0	0	0	0		0	0	1	0
Akt1s1	11867	10533	9031	11492		10768	8948	11227	8765		5967	4707	5291	4983		7758	8359	6961	7817
Tbrg1	16835	17004	14043	17482		17299	16559	16808	16218		11535	10741	11801	11329		15948	18591	15330	18829
Panx3	0	0	1	2		2	1	0	2		0	0	0	2		0	1	0	2
Adssl1	922	719	848	1222		2309	1457	1440	1480		965	963	1252	817		2464	3085	1786	2579
Cfap161	7	12	10	49		2	4	1	3		0	0	0	0		0	0	0	2
Brf1	10015	6805	8179	9853		9866	6672	9614	6949		2302	2618	3349	3257		4431	4443	4404	5264
Vipr2	2	0	0	0		1	0	1	1		0	0	0	1		0	2	3	1
Odc1	31706	25890	27401	34945		22887	17998	29003	33308		15377	8914	11411	10219		18676	19164	14441	19336
Thg1l	1189	941	916	1204		929	746	1146	946		627	562	617	556		871	1042	834	905
Adam19	6	4	15	5		5	1	17	7		1	0	1	4		1	0	7	6
Pabpc4	15823	12592	12031	19058		13906	9916	16723	14165		7911	6735	8253	8116		12820	12187	11706	11947
Exoc3l2	78	75	43	104		72	182	140	201		469	441	540	505		698	660	725	868
Zfp296	1119	1094	945	1098		1099	1061	1424	1196		567	576	629	736		821	828	828	924
Plin5	36	28	14	25		40	39	35	23		5	8	6	7		15	8	7	12
Sugp1	6960	6455	6144	7357		7134	6064	7204	5857		3464	3330	3970	3729		5544	6009	5304	6129
Dmrtc2	0	0	0	1		0	0	0	0		0	0	0	1		0	0	1	0
Gm5893	0	0	0	0		0	0	0	0		0	0	0	0		1	0	0	0
Dhdh	372	111	104	97		266	86	143	77		50	36	43	47		79	91	91	63
Zfp790	3712	3456	3001	3635		3735	2964	3383	2886		1209	1385	1607	1441		2113	2410	1961	2499
Cpb1	0	0	0	0		0	0	0	1		0	0	0	0		0	0	1	0
Slc25a41	0	1	2	0		3	1	0	1		0	0	1	1		0	1	0	0
Fsd1	18	11	13	9		22	10	12	12		0	7	5	5		6	4	3	7
Pinlyp	318	411	191	295		205	393	384	1081		1964	2007	2362	2966		1726	2018	1825	3009
Fuz	2094	1447	1570	1853		1849	1242	1716	1403		356	412	595	569		806	724	821	937
Sptbn4	107	83	66	103		133	128	140	70		24	33	50	57		49	63	65	73
Pgam1	14962	11939	8975	12120		23783	21408	22984	21258		27350	30393	28447	27383		41750	52172	37141	44737
Evi5	7702	6267	5553	6717		6228	5146	7821	4489		2857	2827	2911	2871		4482	5096	3755	4296
Evi5l	2734	2499	2197	2829		3598	2996	3692	2702		1611	1765	2010	1836		2824	3249	2542	3251
Snapc2	3557	3310	3006	3700		3873	3151	3886	3327		2481	2244	2610	2270		3502	4232	3372	3897
Git1	18719	16822	15064	20045		19041	15434	19107	13881		10498	8870	10945	9807		14728	16135	13518	16733
Gltp	30590	37097	23753	26088		28163	34479	31133	40402		65632	55545	61663	60881		69626	80348	61248	90652
Bnip2	18698	14158	15674	20267		20128	17464	24717	15966		8696	9158	10106	9229		14958	17306	13106	15338
Ccnt1	11286	9576	9356	11634		11261	9113	10956	9191		3743	4792	5899	5223		7362	8055	7273	8988
Scarf2	163	85	85	107		178	120	91	93		78	44	53	66		92	78	110	132
4930579F01Rik	0	0	0	0		0	0	0	0		0	0	0	0		0	0	0	0
Brms1l	3690	2739	2658	3383		3337	2694	3617	2564		1132	1156	1188	1265		2004	2052	1779	1889
Med15	19046	15216	15873	19987		20981	16137	20933	13855		7194	8529	10473	9354		13479	14409	13027	15505
Dhdds	6796	7047	5623	7463		7433	5493	7574	6618		3159	3069	3469	3227		4859	5175	4312	5142
Aim1l	4382	6717	5465	8219		7572	6085	7623	7721		17305	17427	24853	18066		24267	25075	24854	34298
Ubxn11	331	242	158	200		185	123	160	108		30	36	74	36		96	52	90	116
Mogat1	2	1	2	7		4	0	0	4		0	2	2	0		0	1	1	1
Tex22	4	7	1	3		2	2	3	2		0	1	1	1		0	2	0	2
Wnt8a	1	0	0	0		0	0	0	0		0	0	0	1		0	0	0	0
Tjap1	22026	16910	15982	18631		16450	16820	18058	13375		7565	8139	9315	9610		12291	12209	12126	13915
Ehf	191780	167490	148622	181091		228482	180659	167082	170969		76688	110170	106674	107015		141075	180661	131446	170063
Nanog	1	16	7	16		7	2	8	19		0	0	2	0		1	1	0	1
Rpl15	33052	30555	25551	32292		31236	28009	34010	31397		41529	32216	33564	31756		49021	56634	43809	51593
Tmem167	10625	10732	8457	11576		9706	8192	10227	9936		5868	5645	5649	5657		8413	9982	7687	8897
Steap4	711	1203	825	716		1556	2191	1094	979		1510	3803	2597	2005		1992	2958	2291	1978
Mplkip	3315	2783	2409	3204		3226	2219	3051	2711		1360	1379	1646	1391		1976	2472	1934	2688
Kif11	4202	2015	837	1910		1849	7227	4503	6574		3346	3061	3883	3351		6854	5737	5987	4401
Rpa3	2122	1907	1758	2095		2236	1647	2217	2161		1360	1217	1310	1061		1863	2093	1837	1888
Mlkl	884	702	534	599		951	967	1437	880		1300	1399	1426	1364		2643	2596	2319	1829
Phox2b	0	0	0	0		0	0	0	0		0	0	0	0		0	0	0	1
Tnpo3	20346	17783	15397	17032		19351	17258	19545	17310		14770	16534	18194	17736		23980	26469	21448	27498
Ttll5	4682	4134	4346	5047		5134	3546	5528	4536		1793	1958	1959	2020		3016	3326	2726	2973
Zfp715	4686	3922	3717	4666		4689	3480	4093	3759		1114	1333	1602	1654		2117	2376	2170	2700
Retn	1	1	0	0		2	0	2	0		0	0	1	1		0	1	0	1
Acpt	16	5	4	21		16	6	19	5		0	2	5	2		0	0	2	5
Cdh23	7	5	4	8		14	5	7	3		1	0	0	3		1	0	2	1
Rps5	70888	62921	50083	69058		59717	58087	68377	61054		72652	58990	62246	58579		87258	102322	80794	98824
Podnl1	59	38	45	22		98	55	42	13		6	2	2	1		11	14	6	10
Adgrl1	2227	2023	2098	3390		2746	1741	2807	2466		995	1063	1386	1313		1677	1586	1767	1612
Amotl1	104269	80654	83740	109107		102023	70120	92316	62501		17627	24677	25877	24335		37189	44798	35032	42412
2200002J24Rik	41	28	32	13		33	28	37	9		1	1	3	1		7	12	10	4
Etv5	267	331	349	756		544	486	392	875		160	318	513	314		491	748	476	930
Tmem190	302	258	326	439		303	236	346	341		212	142	188	187		252	239	237	234
Gfod2	2697	2646	2118	2765		2644	2319	2541	2555		1921	1641	2011	1938		2512	2730	2130	2894
Enkd1	1410	939	1081	1445		1401	1090	1366	1366		583	565	777	625		1064	920	1158	1114
4933405L10Rik	22	11	7	10		23	15	9	20		2	0	6	4		10	5	10	8
Atp6v0d1	14881	15342	12007	13953		15072	12902	17076	13960		12025	10963	12147	11393		14745	17543	13149	18602
Ptprs	75535	62935	76705	103568		83930	59812	71694	57314		19512	25144	30548	29442		43303	43780	43974	50657
Slc41a1	13858	9897	8971	11018		14803	13267	13565	10317		3505	4423	5017	4498		7630	8234	6601	8477
Fer1l4	6968	3566	5290	4036		5186	3705	4650	7118		628	1001	1842	1573		1702	1514	1807	3220
4931406B18Rik	0	0	0	0		1	0	0	0		0	0	0	0		0	0	0	0
Iglon5	14	16	17	18		10	18	24	13		37	41	58	53		49	56	50	66
Igf2bp1	1	2	1	0		5	2	1	1		15	6	20	10		5	12	9	13
B4galnt2	18	11	11	15		25	24	17	30		6	7	15	9		26	8	26	28
Zfp651	4163	4260	3492	5269		5888	3490	4530	2920		848	598	785	619		1234	1595	1165	1603
Nelfb	15013	13685	12438	15343		16012	13662	16328	13271		7919	7613	8552	8474		11928	12870	11023	13056
Card14	333	366	187	143		186	223	214	361		706	736	880	1153		755	578	721	1206
Tmem175	3313	3050	2520	2768		3339	2481	3003	2422		1107	1058	1134	1199		1921	1957	1730	1949
Bcas1	807	1614	928	826		969	502	644	693		980	909	1036	787		962	1179	656	1651
Tango2	3255	2136	2238	2279		2615	1658	2734	1661		1126	949	999	1029		1637	1550	1431	1553
4833413E03Rik	11	9	17	14		24	10	21	0		0	3	2	1		5	2	3	6
Aldh1a2	11	10	7	6		20	22	13	18		6	13	6	5		22	27	12	25
Ndufs2	15382	19148	16487	20032		20531	17702	21236	17325		14166	12245	12477	12196		18493	20696	16352	18339
Snx31	45	231	72	45		126	57	84	110		310	168	307	222		477	697	293	1023
Atraid	8531	7418	6332	7767		8743	7384	7370	6437		3555	3034	3067	3026		4822	5690	4232	5616
Cad	6990	5009	6617	11037		5753	4136	7477	8258		3931	3711	5070	4985		7434	6864	8072	7164
Lypd8	12	9	3	6		2	6	7	5		17	13	17	9		15	25	24	16
Sh3bp5l	17692	16810	16113	17957		20495	12210	18010	11157		11332	9402	11246	9199		13158	14235	11214	16068
1810065E05Rik	0	0	0	0		0	1	0	0		0	0	0	0		0	0	0	0
Atad1	15699	15654	14023	18129		15345	13179	16619	14088		6710	7287	7573	7129		10830	12764	9954	11820
Pten	22428	20278	16666	21567		21704	20166	23373	18579		9191	10873	10790	10227		15897	18124	13757	16156
4933402N03Rik	0	0	0	0		0	0	0	0		0	0	0	0		0	0	0	0
Pea15a	33514	39174	34546	42461		39869	28005	32176	36803		14797	11524	13057	12586		19073	23737	15404	22997
Timm23	3302	3130	2829	3512		3079	2670	3626	3117		3417	2500	2729	2685		3822	4391	3539	3837
Tnfaip8l2	22	20	16	34		29	12	54	10		19	7	17	19		24	13	24	25
Trnt1	6088	5266	4315	5678		5600	4815	5275	4335		2458	2333	2641	2506		3977	4376	3547	4032
Ly6g6e	2154	2273	1400	1772		1760	1883	1536	2760		2941	2365	2840	2869		3115	3696	2838	5065
Ehmt2	42701	34605	31936	39671		43655	37509	40505	29043		14122	14838	16412	15308		24069	26140	22539	25277
Elof1	7062	6849	5482	6988		7069	5394	6661	6190		6351	5155	5675	4914		7280	8631	6609	8483
Med16	8136	7336	6401	7847		7843	6994	8422	6929		3083	2881	3367	3150		4913	5473	4378	5240
St3gal1	1470	2471	2316	3407		2497	2774	3315	3600		3439	3863	4289	3363		4260	5362	3512	5005
Tmem259	20249	16603	16855	21093		20368	15454	20690	14483		8318	8275	10011	9257		13319	13950	12859	15683
Rnf170	7300	6261	5518	6499		7183	5266	6163	5359		2008	2296	2607	2342		3374	4158	3155	4476
Clip3	13	8	5	4		16	13	6	9		0	2	0	2		0	2	4	4
Thap8	28	14	12	19		15	6	13	14		0	2	1	6		2	5	6	5
Myl2	3	0	1	0		2	0	2	4		1	0	2	3		9	1	1	1
Dedd	780	616	807	910		1012	643	955	640		316	335	433	392		552	522	502	717
Mcemp1	1	0	1	6		0	2	0	0		0	0	1	0		2	1	0	0
Nit1	6159	6369	5931	6259		7886	6386	7418	5751		4340	4508	5040	4755		6959	7698	6393	8319
[truncated: 46,007 more rows]

## Sheet: Supplementary Table 3
	Animal body weight
[truncated: 28 more rows]

[truncated: 2 more sheets: Supplementary Table 4, Supplementary Table 5]
