# Supplementary material for: Organismal metabolism regulates the expansion of oncogenic PIK3CA mutant clones in normal esophagus
Source: Nat Genet. 2024 Aug 21;56(10):2144–57. doi: 10.1038/s41588-024-01891-8 (PMC11525199; doi:10.1038/s41588-024-01891-8)
Supplement: Supplementary file 7 — Statistical source data. [file 41588_2024_1891_MOESM7_ESM.xlsx]

## Sheet: Fig 2c,e,f
Every row corresponds to one mouse					Every row corresponds to one mouse						Every row corresponds to a tumor
#Tumors/animal	Fig 2c				#Tumors/animal	Fig 2e					Tumor size (mm2)	Fig 2f
N	33	35	23		N	33	13	7	13
	Uninduced DEN	Induced 1x DEN	Induced 3x DEN			Uninduced DEN	Induced post-DEN	Uninduced DENSOR	Induced after DEN (DENSOR)		Uninduced (DEN)	Induced post-DEN	Uninduced DENSOR	Induced post-DEN (DENSOR)
	8	5	7			8	5	8	5		1.70747	3.27379	1.36405	10.6364
	4	6	4			4	8	6	6		2.19744	1.49254	1.13941	12.4786
	4	3	10			4	8	11	11		0.639782	0.492544	0.553928	11.1195
	7	6	4			7	9	11	14		1.79495	0.91966	0.333701	2.43021
	7	5	10			7	10	7	18		0.984247	0.319156	1.75341	0.627127
	4	8	3			4	1	10	4		0.316268	0.401754	0.979311	0.546944
	7	5	8			7	8	4	5		0.863474	3.01244	2.70458	3.59237
	10	8	9			10	6		16		0.467339	1.65217	0.951008	3.02893
	5	2	7			5	5		9		3.26612	1.90149	0.347879	0.736032
	1	0	8			1	4		13		0.496324	0.665406	0.977053	0.59457
	5	8	9			5	6		11		2.76244	0.944549	0.579185	1.01197
	8	9	7			8	6		8		1.09819	0.673598	0.458202	1.72616
	9	11	4			9	6		13		0.530928	1.20379	0.529248	0.612844
	2	6	6			2					0.652699		0.474585
	6	11	7			6					0.821256		1.16394	0.355703
	11	6	5			11					0.482882		0.574092	1.24081
	5	3	4			5					0.483512		0.596041	0.334489
	6	3	7			6					1.40517		0.337272	0.376181
	0	6	8			0					0.605965		0.32803	0.44476
	2	2	8			2					1.43772		0.509977	1.12287
	3	5	6			3							0.411206	0.353497
	4	2	7			4							0.878124	0.918715
	3	5	6			3							0.550305	0.388259
	7	6				7							1.61295	2.59636
	3	7				3								1.37786
	1	4				1								0.816373
	5	3				5								1.34179
	1	5				1								0.727683
	3	6				3								1.25803
	5	5				5								1.182
	2	3				2								1.16299
	6	2				6								2.05508
	6	6				6								0.362424
		5												0.888259
		8												0.685098
														1.32042
														2.02862
														1.53849
														0.722905
														3.35224
														1.62849
														0.773419
														0.908213
														1.09762
														1.3546
														0.634058
														0.745222
														0.944077
														3.67559
														1.13763
														1.63884
														0.329553

## Sheet: Fig 2g
Analysis of missense mutations found in ESCC from TCGA + ICGC
Related to Figure 2g
	Gene	TCGA-ICGC(%)
	TP53	47.62
	PIK3CA	10
	LRP1B	8.33
	NOTCH1	6.43
	FAT3	5.95
	FAT4	5.24
	NFE2L2	5.24
	EP300	3.81
	FAM135B	3.57
	PTPRD	3.57
	KMT2D	3.33
	TRRAP	3.1
	CDKN2A	2.86
	FBXW7	2.86
	RNF213	2.86
	DCC	2.62
	NBEA	2.38
	PTPRT	2.38
	KMT2C	2.38
	NSD1	2.38
	PREX2	2.14
	NOTCH2	2.14
	BIRC6	2.14
