# Supplementary material for: Organismal metabolism regulates the expansion of oncogenic PIK3CA mutant clones in normal esophagus
Source: Nat Genet. 2024 Aug 21;56(10):2144–57. doi: 10.1038/s41588-024-01891-8 (PMC11525199; doi:10.1038/s41588-024-01891-8)
Supplement: Supplementary file 8 — Statistical source data. [file 41588_2024_1891_MOESM8_ESM.xlsx]

## Sheet: Fig 3b,g,h
Average basal and total clone sizes, Proportion of suprabasal cells/total cells per clone and Frequency of floating clones in YFP and PI3KH1047R/wt animals
Related to Figure 3B and G-H
YFP						YFP						YFP							YFP
Average basal cells per clone						Average Total clone size						Proportion of suprabasal cells / Total cells							Proportion of floating clones / total clones
10 days	28 days	84 days	168 days			10 days	28 days	84 days	168 days			10 days	28 days	84 days	168 days				10 days	28 days	84 days	168 days
1.375	2.0463	4.20588	13.8542			2.13816	3.97222	7.85294	21.5521			0.6647	0.5879	0.472	0.3752				54.2169	26.5306	5.5556	4.9505
2.20139	2.38596	6.39806	8.64103			3.32292	4.17544	10.5922	14.1026			0.4114	0.5714	0.4412	0.407				15.5425	30.4878	8.0357	2.5
2.50612	2.192	4.89474	11.875			3.83265	3.704	8.66667	17.625			0.5006	0.6071	0.4568	0.3155				24.6154	39.0244	12.3077	0
2.6039	3.43137	5.61654	12.5833			3.89935	6.05882	10.3985	19.2222			0.3653	0.5321	0.4888	0.339				4.9383	19.0476	11.3333	0
2.15306	3.07634	7.04545	11.4762			3.19388	5.38168	13.2386	18.9048			0.427196	0.480741	0.497984	0.407245				15.5172	12.6667	12.8713	0
2.5875			20.7778			3.85			30.5093			0.352456			0.335707				4.7619			2.7027
PI3KH1047R/wt						PI3KH1047R/wt						PI3KH1047R/wt							PI3KH1047R/wt
Average basal cells per clone						Average Total clone size						Proportion of suprabasal cells / Total cells							Proportion of floating clones / total clones
10 days	28 days	84 days	168 days			10 days	28 days	84 days	168 days			10 days	28 days	84 days	168 days				10 days	28 days	84 days	168 days
2.97814	6.39024	7.63333	38.9167			4.9071	9.69919	12.9667	56.5			0.422954	0.450172	0.461789	0.298922				5.6701	9.0909	9.0909	0
2.45161	4.05	11.3235	41.119			3.8871	6.25	17.2941	57.5238			0.395794	0.385034	0.371133	0.322884				7.4627	9.5238	2.8571	0
2.83951	3.84211	10.6861	30.7197			4.34568	5.73684	16.6009	44.322			0.35699	0.388951	0.379165	0.328791				4.142	3.8835	1.3274	1.4925
3.01136	4.39394	11.4679	28.9239			4.46591	6.89899	17.5872	42.6522			0.377318	0.370477	0.363416	0.344697				7.3684	2.7875	1.8018	0
	4.83154	15.8167	33.352				7.36559	24.7083	48.24				0.322666	0.394745	0.309251					0.8065	3.2258	0
	4.75	17.1616					7.62	25.8182					0.359928	0.373336						1.9608	1
Each value correspond to the average of all the clones with at least 1 basal cell analysed in one animal.						Each value correspond to the average of all the clones with at least 1 basal cell analysed in one animal.						Each value correspond to the average ratio of suprabasal/total cells of all the clones analysed in one animal.							Each value correspond to the frequency of floating clones in one animal.
Unpaired t test	10 days	1m	3m	6m		Unpaired t test	10 days	1m	3m	6m		Unpaired t test	10	28	84	180			Unpaired t test	10	28	84	180
P value	0.054	0.0018	0.0028	3.25984e-05		P value	0.0274	0.0068	0.0047	2.43625e-05		P value	0.3095	0.0001	0.0021	0.0528			P value	0.1813	0.0011	0.0051	0.1809
P value summary	ns	**	**	****		P value summary	*	**	**	****		P value summary	ns	***	**	ns			P value summary	ns	**	**	ns
Significantly different (P < 0.05)?	No	Yes	Yes	Yes		Significantly different (P < 0.05)?	Yes	Yes	Yes	Yes		Significantly different (P < 0.05)?	No	Yes	Yes	No			Significantly different (P < 0.05)?	No	Yes	Yes	No
One- or two-tailed P value?	Two-tailed	Two-tailed	Two-tailed	Two-tailed		One- or two-tailed P value?	Two-tailed	Two-tailed	Two-tailed	Two-tailed		One- or two-tailed P value?	Two-tailed	Two-tailed	Two-tailed	Two-tailed			One- or two-tailed P value?	Two-tailed	Two-tailed	Two-tailed	Two-tailed
t, df	t=2.256, df=8	t=4.376, df=9	t=4.060, df=9	t=7.620, df=9		t, df	t=2.692, df=8	t=3.490, df=9	t=3.731, df=9	t=7.214, df=8		t, df	t=1.085, df=8	t=6.352, df=9	t=4.273, df=9	t=2.229, df=9			t, df	t=1.464, df=8	t=4.698, df=9	t=3.676, df=9	t=1.450, df=9
2D Kolmogorov-Smirnov test of PI3KH1047R/wt vs YFP clone size distributions:
	10d	1m	3m	6m
p-val:	2.34e-23	1.3e-41	1.56e-14	6.72e-12

## Sheet: Fig 3f
Quantification of the % EdU cells in the wt basal cell subpopulation and mutant basal cell subpopulation of EdU injected mice culled 1h after injection.
Related to Figure 3F
	% EdU in Non-mutant cells	% EdU in mutant cells				Total num cells	PI3K cells
Animal 3	8.51886	8.79655			Animal 3	10657	1853
Animal 1	8.08039	8.59845			Animal 1	20667	1163
Animal 2	8.62593	6.82731			Animal 2	21574	498
Ratio paired t test
P value	0.6697
P value summary	ns
Significantly different (P < 0.05)?	No
One- or two-tailed P value?	Two-tailed

## Sheet: Fig 3b,i
Results from Parameter estimation (Maximum Likelihood and Likelihood Ratio Test)
Inferred WT progenitor behavior (YFP clone analysis):
Prior: division rate (lambda) = 2.9 week-1
	Parameter	MLE	95% CI low	95% CI high
	Fraction of prolif cells, rho	0.52	0.48	0.63
	Symmetric div. prob, r	0.08	0.07	0.1
	Stratif rate, Gamma (week-1)*	3.14	2.68	4.94
	*related to rho in homeostasis (see SI)
	Progenitor fate	Prob. (MLE)
	A + A	0.08
	A + B	0.84
	B + B	0.08
Inferred PI3KH1047R/wt progenitor behavior (PI3KH1047R/wt clone analysis):
Prior: division rate (lambda) = 2.9 week-1
	Parameter	MLE	95% CI low	95% CI high
	Fraction of prolif cells, rho	0.64	0.49	0.99
	Symmetric div. prob, r	0.17	0.12	0.3
	Symmetric div. fate imbalance, Delta	0.03	0.01	0.06
	Stratif rate, Gamma (week-1)**	5.07	2.72	285.48
	**related to rho in homeostasis or quasi-homeostasis (see SI)
	Progenitor fate	Prob. (MLE)
	A + A	0.1751
	A + B	0.66
	B + B	0.1649
