# Supplementary material for: Organismal metabolism regulates the expansion of oncogenic PIK3CA mutant clones in normal esophagus
Source: Nat Genet. 2024 Aug 21;56(10):2144–57. doi: 10.1038/s41588-024-01891-8 (PMC11525199; doi:10.1038/s41588-024-01891-8)
Supplement: Supplementary file 9 — Statistical source data. [file 41588_2024_1891_MOESM9_ESM.xlsx]

## Sheet: Fig4c,i,j
		Proportion of WT-RYFP cells vs start when mixed with either Pik3cawt/wt or Pik3caH1047R/wt cells
		Related to Figure 4c
		Control				Control					Pik3ca-H1047R/wt vs Pik3ca-wt/wt
		Pik3ca-wt/wt				Pik3ca-H1047R/wt					Ratio paired t test	14d	28d
		0d	14d	28d		0d	14d	28d			P value	2.10108e-10	2.05844e-15
		1	0.778211	0.745805		1	0.562841	0.16407			P value summary	****	****
		1	1.20254	0.914815		1	0.397093	0.113122			Significantly different (P < 0.05)?	Yes	Yes
		1	1.01474	0.652296		1	0.51393	0.136469			One- or two-tailed P value?	Two-tailed	Two-tailed
		1	0.872564	0.732011		1	0.40074	0.168474			t, df	t=11.83, df=9	t=12.42, df=10
		1		1.08186		1		0.079462			Number of pairs	10	11
		1	0.945607	0.927907		1	0.445	0.052041
		1	1.09687	1.10492		1	0.4325	0.074402
		1	1.0399	0.982885		1	0.451031	0.061713
		1	1.16797	0.841444		1	0.472303	0.042274
		1	1.01483	0.846787		1	0.37037	0.032889
		1	0.912621	0.701803		1	0.441989	0.041436
						1		0.027363
		Related to Figure 4i
		Insulin treated				Insulin treated
		Pik3ca-wt/wt +INS				Pik3ca-H1047R/wt +INS					Pik3ca-H1047R/wt +INS vs CTL
		0d	14d	28d		0d	14d	28d			Ratio paired t test	14d	28d
		1	0.874366	1.11123		1		0.837884			P value	8.88834e-09	1.7946e-05
		1	1.24038	0.974868		1	0.852101	0.577152			P value summary	****	****
		1	1.00015	0.868378		1	0.631987	0.578194			Significantly different (P < 0.05)?	Yes	Yes
		1	0.928036	0.951667		1	0.777884	0.555149			One- or two-tailed P value?	Two-tailed	Two-tailed
		1		0.566372		1	0.737165	0.271394			t, df	t=13.47, df=9	t=17.87, df=10
		1	0.742678	0.597674		1		0.262755			Number of pairs	10	11
		1	0.851852	0.678801		1	0.74	0.277512
		1	0.877805	0.640587		1	0.655	0.302267
		1	1.05181	0.747253		1	0.762887	0.234694
		1	1.2257	0.787479		1	0.778426	0.248296
		1	1.08738	0.865465		1	0.794074	0.345304
						1	0.906077
						Related to Figure 4j
						LY294002
						Pik3ca-H1047R/wt +LY294002					Pik3ca-H1047R/wt +LY294002 vs CTL
						0d	14d	28d			Paired t test	14d	28d
						1	0.560465	0.265446			P value	0.3113	0.0051
						1	0.507075	0.306878			P value summary	ns	**
						1	0.508235	0.287411			Significantly different (P < 0.05)?	No	Yes
						1	0.559611	0.414286			One- or two-tailed P value?	Two-tailed	Two-tailed
											t, df	t=1.215, df=3	t=7.395, df=3
											Number of pairs	4	4

## Sheet: Fig4d
Proportion of Suprabasal cells / basal cells per clone in each subpopulation of co-cultures 14d after mixing
Related to Figure 4D
Treatment: CTL
Mixed culture:		Mixed culture:				WT-YFP cells mixed with Pik3cawt/wt (CTL)	WT-YFP cells mixed with Pik3caH1047R/wt (CTL)	WT-YFP cells mixed with Pik3cawt/wt (CTL)
(WT-YFP)&(Pik3cawt/wt)		(WT-YFP)&(Pik3caH1047R/wt)				vs.	vs.	vs.
WT-YFP	Pik3cawt/wt	WT-YFP	Pik3caH1047R/wt			WT-YFP cells mixed with Pik3caH1047R/wt (CTL)	WT-YFP cells mixed with Pik3caH1047R/wt (INS)	WT-YFP cells mixed with Pik3caH1047R/wt (INS)
1	1	1.67284	0.869928		Unpaired t test
1.0552	0.975434	2.232	0.824		P value	0.000329457	9.38064e-06	0.0718
1.18541	0.909091	2.0875	0.792857		P value summary	****	****	ns
1.15686	0.898649	1.50516	0.888199		Significantly different (P < 0.05)?	Yes	Yes	No
1.1114	0.933225	1.78531	0.835966		One- or two-tailed P value?	Two-tailed	Two-tailed	Two-tailed
0.98627	1.01064	1.32735	0.910968		t, df	t=7.129, df=18	t=6.590, df=18	t=1.913, df=18
1.15643	0.919003	1.61644	0.829923
0.841889	1.1501	1.61765	0.873494
0.771499	1.15683	1.525	0.9
0.907317	1.06441	1.70552	0.862605
Treatment: Insulin (INS)
Mixed culture:		Mixed culture:
(WT-YFP)&(Pik3cawt/wt)		(WT-YFP)&(Pik3caH1047R/wt)
WT-YFP	Pik3cawt/wt	WT-YFP	Pik3caH1047R/wt
0.952239	1.02406	1.2397	0.912688
0.889785	1.06529	1.02239	0.991803
1.02296	0.985197	1.16463	0.919643
1.01357	0.994624	1.04808	0.981105
1.13107	0.918367	1.14286	0.949008
1.0989	0.951181	1.09756	0.935702
1.03467	0.9824	1.1018	0.953453
1.06571	0.964615	0.97786	1.00823
0.97973	1.00852	1.19658	0.939948
1.04984	0.976436	1.17537	0.935792
