# Supplementary material for: Organismal metabolism regulates the expansion of oncogenic PIK3CA mutant clones in normal esophagus
Source: Nat Genet. 2024 Aug 21;56(10):2144–57. doi: 10.1038/s41588-024-01891-8 (PMC11525199; doi:10.1038/s41588-024-01891-8)
Supplement: Supplementary file 10 — Statistical source data. [file 41588_2024_1891_MOESM10_ESM.xlsx]

## Sheet: Fig 5a
	CRISPR screen results
	Related to Figure 5i and j
			Enrichment scores			Negative selection		Positive selection
	Gene	Log2 Fold change	Depleted genes	Unchanged genes	Enriched genes	p-value	FDR	p-value	FDR
	Mtor	-3.8666	7.89022			4.9954e-06	1.9e-05	1	1
	Pgk1	-3.4815	7.09306			4.9954e-06	1.9e-05	1	1
	Rheb	-3.0707	5.56833			4.9954e-06	1.9e-05	1	1
	Rptor	-3.0584	7.10219			4.9954e-06	1.9e-05	1	1
	Aldoa	-2.8239	5.61954			4.9954e-06	1.9e-05	0.99998	1
	Pdpk1	-2.498	5.33967			4.9954e-06	1.9e-05	1	1
	Eif4e	-2.3365	5.24028			4.9954e-06	1.9e-05	1	1
	Gapdh	-2.3323	3.77572			4.9954e-06	1.9e-05	0.99995	1
	Pgam1	-2.1878	3.34377			4.9954e-06	1.9e-05	1	1
	Myc	-2.0391	8.42392			4.9954e-06	1.9e-05	1	1
	Pkm	-1.9468	4.54611			4.9954e-06	1.9e-05	1	1
	Ldha	-1.9252	3.19763			4.9954e-06	1.9e-05	1	1
	Srebf2	-1.8888	3.57047			4.9954e-06	1.9e-05	1	1
	Pik3ca	-1.6682	5.79931			4.9954e-06	1.9e-05	1	1
	Atf4	-1.5712	5.34456			4.9954e-06	1.9e-05	1	1
	Pik3r4	-1.5103	4.69352			4.9954e-06	1.9e-05	0.99968	1
	Eno1	-1.4682	3.74761			4.9954e-06	1.9e-05	1	1
	Igf1r	-0.81563	3.6872			4.9954e-06	1.9e-05	1	1
	Vhl	-0.79117	3.3874			4.9954e-06	1.9e-05	0.99991	1
	Rictor	-0.76438	3.4503			4.9954e-06	1.9e-05	1	1
	Tpi1	-0.56935	1.89527			4.9954e-06	1.9e-05	1	1
	Srebf1	-0.42343	1.10844			0.00012488	0.000448	0.99899	1
	Hif1a	-0.30309	0.606814			0.0019832	0.005624	0.9996	1
	Pgam5	-0.29066	0.654618			0.0018832	0.005624	0.99963	1
	Irs2	-0.27908	0.335899			0.0038414	0.009789	1	1
	Arnt	-0.27142	0.814205			0.0018832	0.005624	0.99573	1
	Akt1	-0.26746	0.584656			0.0019832	0.005624	0.99978	1
	Higd1a	-0.13708	0.66719			0.0038414	0.009789	0.98424	1
	Rps6kb1	-0.063207		0.280735		0.17614	0.339413	0.99478	1
	Irs1	-0.039286		0.275791		0.020786	0.048319	0.99968	1
	Akt2	-0.019294		0.309986		0.29175	0.512207	0.99005	1
	Eno2	-0.016914		0.27678		0.23386	0.439875	0.99357	1
	Pdk1	-0.012176		0.40772		0.018258	0.045074	0.99762	1
	Pik3ip1	-0.011878		0.0219704		0.51612	0.668411	0.9999	1
	Foxo4	-0.0037141		0.158337		0.46106	0.668411	0.99761	1
	Egln1	0.01103		0.178968		0.028848	0.065114	0.99999	1
	Pik3cb	0.017609		0.103733		0.51611	0.668411	0.99898	1
	Pik3r1	0.023611		1.03063		0.0019832	0.005624	0.97365	1
	Pdhb	0.041033		0.367973		0.46107	0.668411	0.98173	1
	Pfkm	0.04846		0.147302		0.34858	0.59865	0.99783	1
	Pfkl	0.048988		0.440835		0.11857	0.246511	0.98173	1
	Bhlhe40	0.050783		0.374488		0.0038314	0.009789	0.99986	1
	Pik3r2	0.06548		0.533172		0.0019931	0.005624	0.99884	1
	Hif1an	0.088286		0.5925		0.17615	0.339413	0.95537	1
	Nfe2l2	0.092502		0.481176		0.29176	0.512207	0.97752	1
	Foxo6	0.095615		0.338755		0.17615	0.339413	0.98756	1
	Eif4ebp1	0.10157		0.443619		0.043315	0.095052	0.98682	1
	Akt3	0.10929		0.0404795		0.29175	0.512207	0.99997	1
	Car9	0.13338		0.403618		0.51611	0.668411	0.98004	1
	Car12	0.14639		0.275888		0.65033	0.744592	0.99082	1
	Akt1s1	0.1537		0.962513		0.11857	0.246511	0.87207	1
	Insr	0.1571		0.0863347		0.51611	0.668411	0.99939	1
	Aldoc	0.15977		0.0254551		0.51612	0.668411	0.99985	1
	Bnip3	0.16282		0.193164		0.020796	0.048319	0.99994	1
	Pfkp	0.16535		0.103874		0.7505	0.83506	0.99875	1
	Hk2	0.16809		0.283784		0.46106	0.668411	0.99083	1
	Pgam2	0.1704		0.425492		0.46107	0.668411	0.97843	1
	Hk1	0.17481		0.310041		0.65033	0.744592	0.98656	1
	Hif3a	0.21513		0.516127		0.51612	0.668411	0.96378	1
	Foxo3	0.21626		1.32906		0.72094	0.813637	0.74864	1
	Slc16a3	0.22132		0.494752		0.46107	0.668411	0.96883	1
	Epas1	0.22933		0.0567662		0.51611	0.668411	0.99963	1
	Pfkfb3	0.24735		0.694995		0.51612	0.668411	0.91891	1
	Pdha1	0.27403		0.457933		0.46107	0.668411	0.97792	1
	Car13	0.28416		1.00179		0.60975	0.741078	0.83487	1
	Slc16a1	0.29871		0.890601		0.56554	0.720606	0.88045	1
	Pik3r3	0.32608		0.870413		0.60974	0.741078	0.88267	1
	Ldhb	0.32635		0.484658		0.46106	0.668411	0.9731	1
	Ndufa4l2	0.3885		1.3226		0.65034	0.744592	0.74864	1
	Foxo1	0.53209		3.62172		0.60974	0.741078	0.08109	0.711786
	Ddit4	0.66163		3.91866		0.77851	0.8542	0.062067	0.612914
	Tbc1d7	0.72205			6.67221	0.99978	1	0.00026475	0.003486
	Egln3	0.87863		5.0924		0.65034	0.744592	0.012314	0.138967
	Slc2a1	1.0921			9.92661	1	1	4.9954e-06	9.9e-05
	Pten	1.1471			7.99909	0.99999	1	9.9907e-06	0.000158
	Gja1	1.2019			10.5989	0.99997	1	4.9954e-06	9.9e-05
	Tsc1	1.9258			15.3794	1	1	4.9954e-06	9.9e-05
	Tsc2	2.0795			15.0545	1	1	4.9954e-06	9.9e-05

## Sheet: Fig 5b
	CRISPR-screen data to build the colour scale of the pathway plots								Significant enrichment/depletion was considered for FC>1.1 and FDR<0.1
	Gene summary MagecK output
		WT CTL	Pik3caH1047R/wt CTL	WT INS	Pik3caH1047R/wt INS		WT CTL	WT CTL	Pik3caH1047R/wt CTL	Pik3caH1047R/wt CTL	WT INS	WT INS	Pik3caH1047R/wt INS	Pik3caH1047R/wt INS
	Gene	LFC	LFC	LFC	LFC		neg|fdr	pos|fdr	neg|fdr	pos|fdr	neg|fdr	pos|fdr	neg|fdr	pos|fdr
	Car12	0.14639	0.17918	0.35036	0.085627		0.744592	1	0.00145	1	0.637597	1	0.12084	1
	Car13	0.28416	0.14388	0.11257	0.30875		0.741078	1	0.020579	1	0.00845	1	0.12084	1
	Car9	0.13338	0.048459	0.12783	0.072207		0.668411	1	0.207335	1	0.122419	1	0.12084	1
	Slc16a1	0.29871	0.60118	0.4508	0.3914		0.720606	1	0.978151	0.815706	0.122419	1	0.722662	1
	Slc16a3	0.22132	0.1304	-0.044947	0.073618		0.668411	1	0.020579	1	0.122419	1	0.12084	1
	Aldoa	-2.8239	-4.1654	-3.4772	-3.4458		1.9e-05	1	1.1e-05	1	1.3e-05	1	1e-05	1
	Aldoc	0.15977	0.098149	0.13693	0.18014		0.668411	1	0.000375	1	0.122419	1	0.635376	1
	Eno1	-1.4682	-2.0012	-1.383	-1.5285		1.9e-05	1	1.1e-05	1	1.3e-05	1	1e-05	1
	Eno2	-0.016914	0.054899	-0.062447	0.077933		0.439875	1	0.119831	1	0.00845	1	0.000185	1
	Gapdh	-2.3323	-3.1137	-2.3386	-3.5311		1.9e-05	1	1.1e-05	1	1.3e-05	1	1e-05	1
	Hk1	0.17481	0.053695	0.10029	-0.0015669		0.744592	1	0.00145	1	0.00845	1	0.006395	1
	Hk2	0.16809	0.16996	0.71054	0.67907		0.668411	1	0.00145	1	0.473118	0.008998	1	0.274044
	Ldha	-1.9252	-3.4956	-3.2269	-3.7058		1.9e-05	1	1.1e-05	1	1.3e-05	1	1e-05	1
	Ldhb	0.32635	-0.00051396	0.10367	0.072418		0.668411	1	0.006376	1	0.122419	1	1e-05	1
	Pfkl	0.048988	0.23638	0.45344	0.39861		0.246511	1	0.00145	1	0.00845	1	0.635376	1
	Pfkm	0.04846	0.19927	0.15	0.17596		0.59865	1	0.119831	1	0.122419	1	0.412583	1
	Pfkp	0.16535	0.075222	0.17037	0.092848		0.83506	1	0.00145	1	0.122419	1	0.000185	1
	Pgam1	-2.1878	-3.3073	-2.646	-3.1405		1.9e-05	1	1.1e-05	1	1.3e-05	1	1e-05	1
	Pgam2	0.1704	0.095505	0.22719	0.24003		0.668411	1	0.00145	1	0.122419	1	0.006395	1
	Pgam5	-0.29066	-0.15026	-0.26189	-0.47291		0.005624	1	1.1e-05	1	1.3e-05	1	1e-05	1
	Pgk1	-3.4815	-3.4352	-3.6503	-3.0225		1.9e-05	1	1.1e-05	1	1.3e-05	1	1e-05	1
	Pkm	-1.9468	-1.8096	-2.0596	-2.4727		1.9e-05	1	1.1e-05	1	1.3e-05	1	1e-05	1
	Slc2a1	1.0921	1.1427	1.178	1.0925		1	9.9e-05	1	9.9e-05	1	9.9e-05	1	0.000132
	Tpi1	-0.56935	-0.52502	-0.16906	-0.40454		1.9e-05	1	1.1e-05	1	1.3e-05	1	1e-05	1
	Arnt	-0.27142	-0.63783	-0.85906	-1.0607		0.005624	1	1.1e-05	1	1.3e-05	1	1e-05	1
	Egln1	0.01103	0.055945	0.24868	0.21993		0.065114	1	0.000375	1	0.00845	1	0.000185	1
	Egln3	0.87863	0.77954	1.4773	1.03		0.744592	0.138967	0.747862	0.555446	1	9.9e-05	1	0.023382
	Epas1	0.22933	0.33027	-0.2231	0.18561		0.668411	1	1.1e-05	1	1.3e-05	1	0.000185	1
	Hif1a	-0.30309	-0.45116	-0.21197	-1.2949		0.005624	1	1.1e-05	1	1.3e-05	1	1e-05	1
	Hif1an (FIH)	0.088286	0.28378	0.41033	0.41042		0.339413	1	0.207335	1	0.912386	1	0.471516	1
	Hif3a	0.21513	0.17266	0.23465	0.098007		0.668411	1	0.006376	1	0.122419	1	0.000185	1
	Vhl	-0.79117	-0.78704	-0.10043	-0.35647		1.9e-05	1	1.1e-05	1	0.000371	1	1e-05	1
	Bhlhe40	0.050783	-0.27121	-0.40681	-0.31787		0.009789	1	1.1e-05	1	1.3e-05	1	1e-05	1
	Bnip3	0.16282	-0.129	0.24704	0.17798		0.048319	1	1.1e-05	1	0.000383	1	1e-05	1
	Higd1a	-0.13708	0.1271	0.056193	-0.22419		0.009789	1	0.00145	1	0.00845	1	1e-05	1
	Ndufa4l2	0.3885	0.24927	0.2833	0.31978		0.744592	1	0.006376	1	0.536103	1	0.12084	1
	Pdha1	0.27403	0.15516	0.046101	0.36525		0.668411	1	0.020579	1	0.00845	1	0.12084	1
	Pdhb	0.041033	-0.15534	0.14406	0.3565		0.668411	1	1.1e-05	1	0.122419	1	0.471516	1
	Pdk1	-0.012176	0.122	0.21999	0.047199		0.045074	1	5.5e-05	1	0.122419	1	1e-05	1
	Pfkfb3	0.24735	0.13571	0.27359	0.23717		0.668411	1	0.119831	1	0.122419	1	0.12084	1
	Ddit4	0.66163	0.57423	0.64676	0.66647		0.8542	0.612914	0.446864	0.944949	1	0.06768	1	0.244212
	Eif4e	-2.3365	-2.5063	-1.9758	-3.1845		1.9e-05	1	1.1e-05	1	1.3e-05	1	1e-05	1
	Eif4ebp1	0.10157	0.15854	0.24986	0.29387		0.095052	1	0.00145	1	0.00845	1	0.000185	1
	Mtor	-3.8666	-3.2048	-2.5719	-3.1461		1.9e-05	1	1.1e-05	1	1.3e-05	1	1e-05	1
	Rheb	-3.0707	-3.0593	-1.7992	-2.4595		1.9e-05	1	1.1e-05	1	1.3e-05	1	1e-05	1
	Rictor	-0.76438	-1.0319	-0.36824	-1.0828		1.9e-05	1	1.1e-05	1	1.3e-05	1	1e-05	1
	Rps6kb1	-0.063207	-0.090773	-0.1035	-0.33096		0.339413	1	0.000375	1	1.3e-05	1	1e-05	1
	Rptor	-3.0584	-2.5029	-2.3135	-2.3928		1.9e-05	1	1.1e-05	1	1.3e-05	1	1e-05	1
	Tbc1d7	0.72205	0.67452	0.40408	0.74157		1	0.003486	0.207335	0.944949	0.401348	1	1	0.244212
	Tsc1	1.9258	0.78484	0.06927	-0.00095101		1	9.9e-05	0.119831	0.020284	0.122419	1	1e-05	1
	Tsc2	2.0795	1.1746	-0.31196	0.060473		1	9.9e-05	1	9.9e-05	1.3e-05	1	1e-05	1
	Atf4	-1.5712	-1.269	-1.2191	-1.3299		1.9e-05	1	1.1e-05	1	1.3e-05	1	1e-05	1
	Foxo1	0.53209	0.041196	0.048723	0.08174		0.741078	0.711786	0.00145	1	0.00845	1	0.000185	1
	Foxo3	0.21626	0.32834	0.19491	0.15586		0.813637	1	0.119831	1	0.678385	1	0.635376	1
	Foxo4	-0.0037141	0.044432	0.40445	0.24232		0.668411	1	0.020579	1	0.71359	1	0.471516	1
	Foxo6	0.095615	-0.14219	0.054544	-0.027523		0.339413	1	1.1e-05	1	0.00845	1	1e-05	1
	Gja1	1.2019	1.0011	1.1439	1.0249		1	9.9e-05	1	9.9e-05	1	9.9e-05	0.944121	0.000132
	Myc	-2.0391	-2.1903	-0.98539	-1.3101		1.9e-05	1	1.1e-05	1	1.3e-05	1	1e-05	1
	Nfe2l2	0.092502	0.45529	0.19462	0.042154		0.512207	1	0.207335	0.944949	0.226994	1	0.12084	1
	Srebf1	-0.42343	-0.72204	-0.44022	-0.80953		0.000448	1	1.1e-05	1	1.3e-05	1	1e-05	1
	Srebf2	-1.8888	-1.5456	-1.1771	-1.5617		1.9e-05	1	1.1e-05	1	1.3e-05	1	1e-05	1
	Akt1	-0.26746	-0.5293	-0.25315	-0.71379		0.005624	1	1.1e-05	1	0.000371	1	1e-05	1
	Akt1s1	0.1537	0.16146	0.072902	-0.1419		0.246511	1	0.000375	1	0.401348	1	1e-05	1
	Akt2	-0.019294	0.097067	0.044305	-0.25867		0.512207	1	0.00145	1	0.00845	1	1e-05	1
	Akt3	0.10929	-0.12144	0.030979	0.39393		0.512207	1	1.1e-05	1	0.122419	1	0.006395	1
	Igf1r	-0.81563	-0.32241	-1.8642	-1.7291		1.9e-05	1	1.1e-05	1	1.3e-05	1	1e-05	1
	Insr	0.1571	0.1952	0.083374	0.059648		0.668411	1	0.00145	1	0.226994	1	0.006395	1
	Irs1	-0.039286	-0.099515	-0.65484	-0.23211		0.048319	1	1.1e-05	1	1.3e-05	1	1e-05	1
	Irs2	-0.27908	-0.15884	-0.33497	-0.028049		0.009789	1	1.1e-05	1	1.3e-05	1	1e-05	1
	Pdpk1	-2.498	-2.8338	-1.9464	-3.0464		1.9e-05	1	1.1e-05	1	1.3e-05	1	1e-05	1
	Pik3ca	-1.6682	-1.9415	-1.4915	-1.9556		1.9e-05	1	1.1e-05	1	1.3e-05	1	1e-05	1
	Pik3cb	0.017609	0.22871	0.13144	0.30274		0.668411	1	0.747862	1	0.637597	1	0.412583	1
	Pik3ip1	-0.011878	0.07879	0.08029	0.19407		0.668411	1	0.000375	1	0.122419	1	0.000185	1
	Pik3r1	0.023611	-0.14967	-0.16311	-0.54355		0.005624	1	1.1e-05	1	1.3e-05	1	1e-05	1
	Pik3r2	0.06548	0.061201	-0.019165	-0.11071		0.005624	1	0.006376	1	0.00845	1	0.000185	1
	Pik3r3	0.32608	0.32221	0.28306	0.2761		0.741078	1	0.006376	1	0.122419	1	0.006395	1
	Pik3r4	-1.5103	-1.777	-1.7013	-1.8062		1.9e-05	1	1.1e-05	1	1.3e-05	1	1e-05	1
	Pten	1.1471	1.9829	1.6709	1.2205		1	0.000158	1	9.9e-05	1	9.9e-05	1	0.000132

## Sheet: Fig 5c-e 
CRISPR-screen data for correlation plots
Average and Standard deviation of the LFC (Median counts of all gRNAs targeting each gene at T3 / Median counts of all gRNAs targeting each gene at T0) per biological replicate
		WT CTL			WT INS			Pik3caH1047R/wt CTL			Pik3caH1047R/wt INS
Cathegory	Gene target	Average	Standard Deviation	Biological replicates	Average	Standard Deviation	Biological replicates	Average	Standard Deviation	Biological replicates	Average	Standard Deviation	Biological replicates
Other genes	Car12	0.14816	0.242237	2	0.316872	0.0751753	2	0.228142	0.104754	3	0.19873	0.160225	3
Other genes	Car13	0.318372	0.150381	2	0.0267026	0.202757	2	-0.231816	0.11805	3	0.2494	0.148432	3				Simple linear regression
Other genes	Car9	0.352049	0.063421	2	0.26022	0.129293	2	0.126662	0.188022	3	0.213747	0.27187	3
Other genes	Gja1	1.1697	0.152929	2	0.981907	0.0292143	2	1.01034	0.133137	3	0.811039	0.139894	3				PI3K pathway genes	WT CTL vs Pik3caH1047R/wt CTL	WT INS vs Pik3caH1047R/wt INS	WT CTL vs WT INS
Other genes	Slc16a1	0.354853	0.056586	2	0.43303	0.242473	2	0.555194	0.0548866	3	0.509688	0.0390481	3				Best-fit values
Other genes	Slc16a3	0.147288	0.11383	2	-0.0475376	0.00106433	2	0.182287	0.0781709	3	0.241512	0.0305367	3				Slope	1.122	1.056	0.9255
Glycolysis	Aldoa	-2.81184	0.009764	2	-3.3188	0.319454	2	-3.87191	0.345486	3	-3.45384	0.382994	3				Y-intercept	0.1904	-0.03956	-0.03723
Glycolysis	Aldoc	0.038894	0.076103	2	0.118106	0.0895362	2	-0.026214	0.165314	3	0.158037	0.0882485	3				X-intercept	-0.1696	0.03746	0.04022
Glycolysis	Eno1	-1.71519	0.410122	2	-1.80246	0.0968528	2	-2.34666	0.194637	3	-1.76569	0.583158	3				1/slope	0.8909	0.9471	1.081
Glycolysis	Eno2	0.052108	0.396814	2	0.0919348	0.0619696	2	0.0382087	0.191003	3	0.181162	0.203573	3
Glycolysis	Gapdh	-2.76121	0.88728	2	-3.0143	1.06493	2	-2.42331	0.671256	3	-2.93408	0.938608	3				Std. Error
Glycolysis	Hk1	0.402695	0.099958	2	-0.0136272	0.184856	2	0.201429	0.200694	3	0.188144	0.298771	3				Slope	0.05713	0.07085	0.08679
Glycolysis	Hk2	0.249463	0.227476	2	0.594859	0.11424	2	0.190066	0.217246	3	0.762654	0.0734472	3				Y-intercept	0.05704	0.07275	0.08665
Glycolysis	Ldha	-1.705	0.193322	2	-3.07427	0.565404	2	-2.72126	0.214407	3	-2.7778	0.682391	3
Glycolysis	Ldhb	0.360657	0.293154	2	0.149121	0.126105	2	0.0216616	0.0796328	3	0.0839658	0.150555	3				95% Confidence Intervals
Glycolysis	Pfkl	0.284826	0.073222	2	0.490955	0.0417983	2	0.296636	0.0558338	3	0.397215	0.218362	3				Slope	1.007 to 1.237	0.9133 to 1.199	0.7482 to 1.103
Glycolysis	Pfkm	0.105874	0.199275	2	0.256345	0.166806	2	0.222278	0.0351342	3	0.151	0.113842	3				Y-intercept	0.07558 to 0.3052	-0.1860 to 0.1069	-0.2142 to 0.1397
Glycolysis	Pfkp	0.174681	0.115688	2	0.141985	0.0201923	2	-0.168536	0.0964347	3	0.0694457	0.0863866	3				X-intercept	-0.2636 to -0.07021	-0.09626 to 0.1887	-0.1411 to 0.2572
Glycolysis	Pgam1	-2.5058	0.583824	2	-3.19992	0.905794	2	-3.59081	0.226221	3	-3.13173	0.398957	3
Glycolysis	Pgam2	0.346153	0.099244	2	0.38444	0.0153362	2	0.30751	0.131513	3	0.286318	0.131885	3				Goodness of Fit
Glycolysis	Pgam5	-0.34194	0.059384	2	-0.458639	0.313926	2	-0.30132	0.118012	3	-0.381722	0.099859	3				R squared	0.8935	0.8284	0.7912
Glycolysis	Pgk1	-3.03245	0.350943	2	-3.86463	0.253834	2	-3.09153	0.100048	3	-3.15006	0.0688943	3				Sy.x	0.357	0.457	0.4429
Glycolysis	Pkm	-2.31309	0.310123	2	-2.12808	0.131671	2	-1.9449	0.481205	3	-2.78028	0.51484	3
Glycolysis	Slc2a1	1.04951	0.019012	2	1.19814	0.214752	2	1.17822	0.0928371	3	1.12053	0.141635	3				mTOR pathway genes	WT CTL vs Pik3caH1047R/wt CTL	WT INS vs Pik3caH1047R/wt INS	WT CTL vs WT INS
Glycolysis	Tpi1	-0.55363	0.111256	2	-0.204081	0.0906957	2	-0.260475	0.135017	3	-0.40194	0.257322	3				Best-fit values
Other genes	Arnt	-0.28385	0.081978	2	-0.770461	0.121355	2	-0.56707	0.150592	3	-1.01761	0.00759011	3				Slope	0.7622	1.114	0.5361
Other genes	Egln1	-0.20025	0.088533	2	0.192216	0.0940364	2	0.00497512	0.0503069	3	0.254353	0.150613	3				Y-intercept	-0.2376	-0.07223	-0.3251
Other genes	Egln3	0.642135	0.226419	2	1.42003	0.0658898	2	0.813134	0.109586	3	1.18313	0.14278	3				X-intercept	0.3117	0.06484	0.6064
Other genes	Epas1	0.139459	0.086336	2	-0.122869	0.0278383	2	0.228456	0.0696044	3	0.102111	0.0604523	3				1/slope	1.312	0.8977	1.865
Other genes	Hif1a	-0.17059	0.14349	2	-0.331225	0.079986	2	-0.330168	0.343137	3	-0.992549	0.0605229	3
Other genes	Hif1an	0.058994	0.1811	2	0.416884	0.135124	2	0.335681	0.24703	3	0.34116	0.130657	3				Std. Error
Other genes	Hif3a	-0.01543	0.102495	2	-0.0274007	0.0252737	2	0.22382	0.084864	3	0.0841803	0.345045	3				Slope	0.02675	0.06092	0.05477
Other genes	Vhl	-0.85179	0.101475	2	-0.0686063	0.00220426	2	-0.862293	0.383234	3	-0.164015	0.175018	3				Y-intercept	0.0558	0.08263	0.1142
Other genes	Bhlhe40	-0.07637	0.013204	2	-0.6554	0.0416126	2	-0.36209	0.226593	3	-0.117356	0.0709392	3
Other genes	Bnip3	-0.09537	0.065981	2	0.199415	0.0202984	2	-0.147855	0.1766	3	0.190404	0.194095	3				95% Confidence Intervals
Other genes	Higd1a	-0.05873	0.018871	2	-0.0337054	0.16024	2	-0.174263	0.269341	3	-0.208635	0.106881	3				Slope	0.7079 to 0.8166	0.9902 to 1.238	0.4225 to 0.6497
Other genes	Ndufa4l2	0.51183	0.116954	2	0.364177	0.130934	2	0.303524	0.17539	3	0.552565	0.278689	3				Y-intercept	-0.3510 to -0.1242	-0.2401 to 0.09569	-0.5620 to -0.08817
Other genes	Pdha1	0.311578	0.084095	2	0.0394301	0.173555	2	0.175769	0.0402399	3	0.194476	0.0302028	3				X-intercept	0.1589 to 0.4746	-0.08152 to 0.2300	0.1529 to 1.180
Other genes	Pdhb	0.199339	0.068413	2	0.0739945	0.00591942	2	-0.189848	0.062284	3	0.202674	0.09815	3
Other genes	Pdk1	-0.06846	0.136707	2	0.271438	0.0117046	2	-0.16578	0.0548973	3	0.023441	0.024419	3				Goodness of Fit
Other genes	Pfkfb3	0.314477	0.024321	2	0.254077	0.0906638	2	0.236089	0.328497	3	0.345519	0.0806837	3				R squared	0.9598	0.9077	0.8133
mTOR	Akt1s1	0.271823	0.02699	2	0.184103	0.0199363	2	-0.00845973	0.120526	3	-0.0844335	0.101697	3				Sy.x	0.3167	0.4274	0.5295
mTOR	Ddit4	0.62768	0.026964	2	0.519675	0.137841	2	0.458389	0.115209	3	0.701956	0.0579336	3
mTOR	Eif4e	-2.46785	0.333132	2	-2.12034	0.175422	2	-2.41374	0.277919	3	-2.74466	0.504415	3
mTOR	Eif4ebp1	0.101729	0.05919	2	0.217146	0.035957	2	0.201148	0.174463	3	0.200957	0.0873074	3				Glycolysis genes	WT CTL vs Pik3caH1047R/wt CTL	WT INS vs Pik3caH1047R/wt INS	WT CTL vs WT INS
mTOR	Mtor	-4.16618	0.468806	2	-2.90421	0.246787	2	-3.21276	0.222265	3	-3.13676	0.27614	3				Best-fit values
mTOR	Rheb	-3.03328	0.0858	2	-1.85978	0.0170418	2	-2.79757	0.243264	3	-2.65001	0.303087	3				Slope	1.115	0.9544	1.184
mTOR	Rictor	-1.02255	0.169014	2	-0.320898	0.284801	2	-0.926495	0.144287	3	-0.971335	0.120747	3				Y-intercept	-0.1014	-0.02789	-0.0145
mTOR	Rps6kb1	-0.05501	0.100655	2	-0.185821	0.100719	2	-0.330648	0.143666	3	-0.393929	0.163579	3				X-intercept	0.09095	0.02922	0.01224
mTOR	Rptor	-3.05997	0.137549	2	-2.2093	0.0121589	2	-2.6579	0.141106	3	-1.91944	0.322799	3				1/slope	0.8968	1.048	0.8445
mTOR	Tbc1d7	0.629367	0.257217	2	0.500386	0.085515	2	0.66396	0.102613	3	0.730249	0.142808	3
mTOR	Tsc1	1.97984	0.267973	2	0.143218	0.0585108	2	0.829631	0.182329	3	-0.0281451	0.347433	3				Std. Error
mTOR	Tsc2	2.08592	0.398752	2	-0.212613	0.0758356	2	1.163	0.405374	3	0.240263	0.291331	3				Slope	0.04721	0.03268	0.05626
PI3K	Akt1	-0.34655	0.038513	2	-0.160435	0.024284	2	-0.272835	0.158085	3	-0.79463	0.205761	3				Y-intercept	0.07212	0.06048	0.08594
PI3K	Akt2	-0.2385	0.109918	2	-0.051815	0.0387291	2	-0.0604457	0.0770025	3	-0.155157	0.0628704	3
PI3K	Akt3	-0.08657	0.094936	2	0.0763234	0.00817003	2	-0.0385303	0.0862227	3	0.353207	0.148016	3				95% Confidence Intervals
PI3K	Igf1r	-0.78562	0.119675	2	-1.94454	0.00216158	2	-0.277618	0.328379	3	-1.60687	0.179707	3				Slope	1.020 to 1.210	0.8889 to 1.020	1.070 to 1.298
PI3K	Insr	0.042749	0.121208	2	-0.0665565	0.263733	2	0.182524	0.198388	3	0.160921	0.15768	3				Y-intercept	-0.2459 to 0.04311	-0.1491 to 0.09330	-0.1888 to 0.1598
PI3K	Irs1	0.025092	0.277638	2	-0.634144	0.148964	2	-0.193391	0.0918739	3	-0.411308	0.174118	3				X-intercept	-0.03710 to 0.2315	-0.09463 to 0.1621	-0.1291 to 0.1683
PI3K	Irs2	-0.34853	0.155924	2	-0.480714	0.132178	2	-0.00786206	0.10787	3	0.0332481	0.0455265	3
PI3K	Pdpk1	-2.42939	0.189751	2	-1.71594	0.0277038	2	-2.53074	0.654703	3	-2.87562	0.0787893	3				Goodness of Fit
PI3K	Pik3ca	-1.87542	0.649457	2	-1.73887	0.104507	2	-2.29368	0.281406	3	-2.2436	0.259339	3				R squared	0.9103	0.9394	0.9248
PI3K	Pik3cb	-0.0168	0.081983	2	-0.00601239	0.0948832	2	0.046242	0.16589	3	0.0543277	0.0595202	3				Sy.x	0.4697	0.3949	0.4571
PI3K	Pik3ip1	-0.04329	0.138553	2	0.0610197	0.0775684	2	0.0482307	0.101382	3	0.0797077	0.0925967	3
PI3K	Pik3r1	0.074722	0.097207	2	-0.204129	0.236321	2	-0.119808	0.110241	3	-0.578681	0.247358	3
PI3K	Pik3r2	-0.16741	0.10158	2	0.0689646	0.141506	2	0.0813426	0.173107	3	0.145433	0.1081	3
PI3K	Pik3r3	0.116967	0.147969	2	0.0727246	0.222474	2	0.313135	0.0988141	3	0.369627	0.249148	3
PI3K	Pik3r4	-2.00544	0.747114	2	-1.8884	0.123243	2	-1.60294	0.328215	3	-1.78754	0.267271	3
PI3K	Pten	1.2385	0.152696	2	1.68144	0.420909	2	2.08918	0.466608	3	1.3055	0.280031	3
TF	Atf4	-1.54252	0.009319	2	-1.34838	0.0901599	2	-1.60115	0.112723	3	-1.61053	0.0920609	3
TF	Foxo1	0.469134	0.084158	2	0.0571111	0.104846	2	0.147233	0.160606	3	0.0411173	0.223129	3
TF	Foxo3	0.351661	0.127886	2	0.321357	0.0300084	2	0.269208	0.103646	3	0.189862	0.153928	3
TF	Foxo4	0.170834	0.222536	2	0.377473	0.203839	2	0.0999651	0.174405	3	0.287376	0.0484243	3
TF	Foxo6	0.10371	0.003702	2	0.0871228	0.0893789	2	-0.0537028	0.0816668	3	0.229705	0.124142	3
TF	Myc	-1.97794	0.336663	2	-1.27519	0.170185	2	-2.13134	0.220732	3	-1.0702	0.262841	3
TF	Nfe2l2	0.1594	0.22655	2	0.257807	0.0809801	2	0.456409	0.17187	3	0.0385214	0.221849	3
TF	Srebf1	-0.27891	0.050328	2	-0.243122	0.201668	2	-0.767329	0.052562	3	-0.630101	0.10061	3
TF	Srebf2	-1.62336	0.065423	2	-1.14922	0.362704	2	-1.63794	0.4067	3	-1.39641	0.104654	3
					0.333453	0.0422814		0.34884	0.0472323		0.399279	0.0545062
