# Supplementary material for: Organismal metabolism regulates the expansion of oncogenic PIK3CA mutant clones in normal esophagus
Source: Nat Genet. 2024 Aug 21;56(10):2144–57. doi: 10.1038/s41588-024-01891-8 (PMC11525199; doi:10.1038/s41588-024-01891-8)
Supplement: Supplementary file 11 — Statistical source data. [file 41588_2024_1891_MOESM11_ESM.xlsx]

## Sheet:  Fig 6b
All clones analysed from Cre-YFP and Cre-Pik3caH1047R/wt animals treated with CTL, MET or DCA
Related to Fig 6b
YFP clones 28days after induction				PI3KH1047R/wt clones 28days after induction				YFP clones 28days after induction (MET)				PI3KH1047R/wt clones 28days after induction (MET)				YFP clones 28days after induction (DCA)				PI3KH1047R/wt clones 28days after induction (DCA)
Animal	Basal cells	First SB cells		Animal	Basal cells	First SB cells		Animal	Basal	First SB		Animal	Basal	First SB		Animal	Basal	First SB		Animal	Basal	First SB
1	3	4		1	15	8		1	0	1		1	2	3		1	0	1		1	1	1				2D Kolmogorov-Smirnov test of YFP (CTL, MET, DCA) vs PI3K (CTL, MET, DCA) clone size distributions
1	3	2		1	2	0		1	3	1		1	3	2		1	0	1		1	3	5
1	1	1		1	3	0		1	13	5		1	4	3		1	1	1		1	3	3						MET vs CTL (YFP, 28d)	DCA vs CTL (YFP, 28d)
1	8	3		1	2	1		1	3	1		1	8	8		1	0	1		1	6	5				p-val:		6.4763e-06	0.0004431
1	3	3		1	3	2		1	2	0		1	4	2		1	2	4		1	1	2
1	3	1		1	3	2		1	3	1		1	13	4		1	9	3		1	6	7						MET vs CTL (Pik3caH1047R/wt, 28d)	DCA vs CTL (Pik3caH1047R/wt, 28d)
1	3	1		1	6	1		1	1	1		1	5	2		1	0	2		1	3	2				p-val:		2.3474e-14	0.000802
1	3	3		1	4	2		1	4	3		1	1	1		1	0	1		1	5	4
1	2	4		1	6	3		1	3	2		1	2	0		1	0	1		1	17	8
1	5	3		1	2	3		1	11	8		1	3	4		1	1	0		1	5	4
1	4	2		1	1	0		1	14	7		1	16	7		1	1	1		1	3	3
1	1	1		1	5	3		1	9	2		1	2	5		1	7	5		1	0	1				Results on possible interactions of treatment and genotype effects on basal clone size distributions:
1	5	4		1	5	3		1	9	2		1	4	3		1	0	1		1	8	6
1	9	5		1	1	2		1	8	2		1	7	4		1	2	2		1	7	3
1	2	1		1	2	1		1	0	3		1	0	4		1	9	6		1	1	1				Interaction Genotype:MET - Analysis of Variance of Aligned Rank Transformed (ART) Data						Contrast ART-C Post-hoc test of differences of differences: difference between (YFP - PI3K | CTL) and (YFP - PI3K | MET)
1	3	0		1	4	1		1	5	2		1	4	4		1	0	4		1	2	4				(Non-parametric factorial ANOVA)
1	1	1		1	9	3		1	10	4		1	6	4		1	0	2		1	1	1
1	2	0		1	5	1		1	4	0		1	6	5		1	3	4		1	4	3				Table Type: Anova Table (Type III tests)						Estimate: -2.05
1	3	0		1	3	2		1	8	4		1	2	3		1	3	2		1	9	6				Model: No Repeated Measures (lm)						F Test:
1	12	7		1	3	2		1	2	2		1	4	2		1	2	2		1	2	1				Response: art(Basal)						P-value adjustment method: holm
1	2	0		1	2	1		1	3	3		1	3	4		1	1	0		1	6	7
1	6	4		1	7	2		1	3	2		1	2	1		1	4	3		1	2	5					Df	Df.res	F value	Pr(>F)			Value	Df	Sum of Sq	F	Pr(>F)
1	2	1		1	3	1		1	3	2		1	1	1		1	3	1		1	1	5				genotype	1	2740	76.644	<2.22E-16	***	YFP-PI3K : CTL-MET	-586.7	1	54315924	90.04	<2.20E-16	***	(YFP - PI3K) difference is significantly smaller under MET
1	7	2		1	2	2		1	4	0		1	1	1		1	4	2		1	3	1				treatment	1	2740	60.234	1.1796e-14	***	Residuals		2740	1652890094
1	1	2		1	2	3		1	6	3		1	6	6		1	0	3		1	8	10				genotype:treatment	1	2740	90.04	<2.22E-16	***
1	2	0		1	7	4		1	7	4		1	5	3		1	1	1		1	3	1
1	4	0		1	4	0		1	2	2		1	2	0		1	2	1		1	4	3
1	3	1		1	12	2		1	1	2		1	11	8		1	5	4		1	0	1
1	2	2		1	14	0		1	4	3		1	2	4		1	2	1		1	2	1				Interaction Genotype:DCA - Analysis of Variance of Aligned Rank Transformed (ART) Data						Contrast ART-C Post-hoc test of differences of differences: difference between (YFP - PI3K | CTL) and (YFP - PI3K | DCA)
1	0	2		1	3	1		1	16	4		1	0	1		1	2	0		1	13	5				(Non-parametric factorial ANOVA)
1	3	1		1	7	3		1	5	2		1	2	3		1	4	1		1	5	2
1	4	3		1	3	1		1	5	5		1	3	3		1	3	1		1	2	1				Table Type: Anova Table (Type III tests)						Estimate: -0.975
1	4	1		1	1	1		1	2	1		1	4	4		1	6	2		1	3	2				Model: No Repeated Measures (lm)						F Test:
1	5	4		1	9	5		1	2	2		1	1	1		1	3	2		1	8	5				Response: art(Basal)						P-value adjustment method: holm
1	8	3		1	8	1		1	12	4		1	2	3		1	4	1		1	4	3
1	2	1		1	2	1		1	5	1		1	7	6		1	6	5		1	0	1					Df	Df.res	F value	Pr(>F)			Value	Df	Sum of Sq	F	Pr(>F)
1	2	1		1	6	1		1	4	0		1	3	1		1	2	2		1	1	2				genotype	1	1944	226.26	<2.22E-16	***	YFP-PI3K : CTL-DCA	-150.81	1	2460485	8.0042	0.004715	**	(YFP - PI3K) difference is significantly smaller under DCA
1	10	4		1	9	3		1	2	1		1	1	0		1	3	2		1	2	1				treatment	1	1944	50.5678	1.6109e-12	***	Residuals		1944	597582439
1	8	4		1	5	3		1	14	5		1	5	5		1	10	5		1	6	3				genotype:treatment	1	1944	8.0042	0.0047147	**
1	1	1		1	18	4		1	3	2		1	1	2		1	4	5		1	5	3
1	5	2		1	0	1		1	2	0		1	1	0		1	0	2		1	3	4
1	2	2		1	8	4		1	9	3		1	0	3		1	0	1		1	1	1				Results on pairwise differences in clone size distributions: separated for basal and suprabasal
1	5	2		1	5	2		1	4	3		1	4	4		1	2	1		1	3	4
1	4	2		1	7	3		1	3	1		1	1	2		1	1	1		1	3	4
1	1	2		1	5	2		1	19	7		1	0	4		1	0	1		1	5	2				Kolmogorov-Smirnov test of YFP (CTL, MET, DCA) vs PI3K (CTL, MET, DCA) clone size distributions
1	1	2		1	5	1		1	7	2		1	4	0		1	0	3		1	3	4
1	1	3		1	2	1		1	4	3		1	8	2		1	2	0		1	4	3							basal
1	0	1		1	4	0		1	2	2		1	3	1		1	0	1		1	1	1							PI3K vs YFP (CTL, 1m)	PI3K vs YFP (MET, 1m)	PI3K vs YFP (DCA, 1m)
1	2	3		1	7	1		1	2	1		1	6	5		1	1	0		1	5	2						p-val:	1.4439e-27	0.3952	7.9677e-08
1	3	1		1	5	3		1	5	1		1	6	10		1	2	2		1	2	1
1	2	1		1	6	1		1	3	1		1	2	4		1	3	2		1	2	2								MET vs CTL (YFP, 1m)	DCA vs CTL (YFP, 1m)
1	6	3		1	5	1		1	1	3		1	1	1		1	1	3		2	6	5						p-val:		2.3244e-05	0.0308
1	7	3		1	4	1		1	1	1		1	1	1		1	1	0		2	2	1
1	2	0		1	6	1		1	1	2		1	1	1		1	4	4		2	8	3								MET vs CTL (PI3K, 1m)	DCA vs CTL (PI3K, 1m)
1	8	2		1	9	5		1	4	3		1	0	1		1	1	2		2	7	5						p-val:		5.0363e-12	0.0015
1	7	1		1	2	0		1	8	4		1	2	3		1	0	3		2	8	4
1	1	2		1	4	2		1	2	2		1	1	0		2	0	1		2	6	2
1	2	0		1	4	2		1	6	1		1	13	8		2	0	1		2	8	3
1	1	3		1	2	0		1	11	4		1	2	1		2	4	3		2	6	3
1	3	3		1	10	7		1	7	4		1	1	1		2	0	1		2	6	3
1	1	2		1	2	1		1	4	3		1	4	7		2	1	1		2	7	4
1	1	1		1	9	1		1	3	1		1	10	0		2	3	3		2	5	3
1	1	1		1	2	1		1	5	4		1	1	1		2	1	0		2	2	2
1	2	0		1	9	3		1	19	9		1	12	7		2	0	3		2	4	3
1	5	4		1	8	5		1	6	3		1	2	3		2	3	3		2	1	1
1	10	4		1	6	2		1	3	3		1	2	2		2	2	1		2	1	2
1	7	5		1	8	3		1	2	2		1	7	6		2	2	2		2	5	2
1	2	3		1	2	1		1	0	2		1	9	3		2	1	0		2	1	1
1	2	3		1	1	1		1	4	1		1	14	9		2	2	2		2	3	0
1	5	2		1	3	2		1	5	2		1	3	2		2	0	1		2	8	4
1	5	4		1	3	2		1	0	1		1	3	1		2	0	1		2	1	3
1	16	8		1	16	8		1	1	1		1	7	23		2	4	3		2	2	1
1	3	1		1	5	3		1	7	2		1	6	5		2	2	2		2	3	2
1	2	2		1	1	1		1	2	5		1	3	3		2	0	3		2	3	2
1	2	1		1	5	1		1	2	3		1	10	6		2	0	1		2	6	4
1	4	0		1	3	2		1	4	2		1	3	3		2	0	1		2	1	1
1	3	1		1	4	2		1	9	5		1	4	7		2	2	2		2	2	1
1	15	9		1	2	1		1	5	1		1	2	6		2	0	1		2	1	1
1	0	1		1	2	1		1	0	2		1	7	6		2	1	0		2	1	1
1	3	3		1	8	2		1	5	4		1	4	4		2	3	9		2	8	8
1	12	4		1	2	1		1	1	0		1	1	3		2	0	1		2	2	1
1	6	3		1	2	1		1	2	1		1	10	5		2	1	2		2	6	2
1	3	1		1	2	2		1	7	1		1	7	6		2	0	1		2	5	3
1	7	4		1	6	4		1	7	4		1	9	2		2	1	1		2	2	1
1	2	1		1	10	5		1	0	2		1	0	2		2	3	3		2	3	4
1	3	2		1	7	3		1	4	1		1	2	0		2	0	2		2	5	6
1	3	0		1	3	2		1	3	2		1	5	8		2	2	3		2	3	2
1	3	2		1	3	3		1	11	5		1	4	2		2	0	1		2	2	2
1	3	2		1	10	8		1	1	1		1	13	7		2	0	1		2	1	2
1	1	1		1	4	1		1	8	2		1	1	1		2	1	1		2	4	3
1	1	1		1	6	2		1	0	2		1	4	3		2	0	1		2	2	4
1	4	1		1	5	3		1	1	0		1	1	0		2	2	1		2	0	1
1	7	4		1	1	1		1	3	2		1	2	0		2	1	3		2	4	1
1	6	5		1	8	3		1	3	2		1	5	3		2	0	1		2	0	1
1	1	0		1	8	1		1	2	0		1	2	3		2	3	6		2	4	2
1	2	1		1	3	1		1	2	1		1	1	4		2	1	2		2	3	2
1	4	1		1	2	0		1	10	5		1	3	3		2	1	1		2	6	0
1	5	3		1	3	1		1	2	2		1	3	2		2	1	0		2	1	2
1	2	2		1	3	1		1	5	2		1	2	1		2	0	4		2	2	1
1	2	0		1	6	4		1	11	5		1	1	1		2	1	1		2	8	3
2	1	1		1	9	4		1	2	0		1	5	1		2	4	0		2	3	2
2	3	4		2	3	1		1	6	1		1	5	3		2	6	5		2	1	2
2	1	1		2	2	1		1	6	2		1	3	3		2	1	1		2	3	0
2	1	1		2	7	5		1	4	1		1	2	2		2	1	1		2	3	3
2	2	0		2	4	4		1	1	1		1	5	5		2	4	2		2	0	4
2	0	2		2	16	8		1	2	0		1	6	5		2	0	1		2	8	6
2	0	2		2	12	6		1	2	0		1	1	1		2	2	4		2	0	1
2	0	2		2	7	4		1	2	1		1	5	3		2	2	3		2	5	4
2	0	2		2	5	2		1	1	1		1	12	8		2	3	3		2	12	5
2	0	1		2	2	0		1	8	5		1	7	5		2	3	2		2	8	4
2	1	2		2	2	0		2	1	1		1	1	1		2	1	1		2	5	4
2	2	1		2	7	3		2	2	1		1	7	4		2	1	4		2	3	4
2	0	1		2	4	3		2	4	3		2	2	2		2	7	4		2	6	2
2	0	1		2	3	2		2	5	1		2	2	3		2	0	1		2	5	2
2	0	2		2	6	7		2	1	1		2	7	3		2	0	1		2	2	0
2	0	2		2	6	2		2	13	6		2	5	2		2	0	3		2	1	0
2	3	3		2	3	0		2	4	1		2	5	3		2	4	1		2	2	0
2	0	1		2	14	2		2	8	5		2	6	4		2	3	1		2	7	1
2	1	0		2	1	1		2	3	2		2	11	6		2	2	1		2	2	1
2	1	0		2	7	3		2	5	4		2	2	0		2	1	1		2	7	4
2	2	0		2	2	0		2	2	1		2	3	0		2	2	1		2	8	0
2	0	1		2	2	0		2	3	4		2	0	2		2	3	2		2	2	0
2	1	0		2	2	1		2	5	4		2	2	1		2	0	2		2	1	1
2	2	0		2	6	2		2	7	4		2	1	0		2	4	3		2	2	1
2	0	1		2	4	0		2	5	3		2	1	2		2	1	1		2	3	4
2	1	1		2	4	1		2	2	2		2	0	4		2	5	2		2	4	1
2	1	0		2	2	0		2	2	1		2	2	2		2	5	2		2	5	3
2	1	0		2	5	2		2	2	0		2	0	5		2	0	1		2	6	3
2	1	0		2	2	0		2	1	1		2	11	4		2	1	1		2	5	2
2	0	2		2	3	1		2	8	2		2	10	7		2	3	0		2	10	3
2	2	1		2	3	2		2	7	1		2	1	0		2	3	4		2	8	3
2	2	2		2	5	2		2	4	1		2	2	2		2	6	0		2	3	4
2	1	1		2	6	0		2	3	4		2	3	1		2	2	1		2	3	2
2	4	2		2	5	0		2	3	1		2	5	2		2	5	0		2	7	2
2	1	2		2	3	1		2	4	3		2	6	3		2	0	1		2	2	2
2	2	1		2	20	9		2	3	2		2	1	1		2	0	1		2	1	0
2	5	3		2	12	4		2	2	1		2	1	2		2	1	3		2	11	4
2	0	1		2	5	4		2	3	1		2	1	2		2	11	9		2	3	3
2	3	1		2	3	4		2	2	0		2	1	1		2	28	9		2	4	1
2	3	3		2	19	11		2	3	5		2	5	3		2	1	2		2	4	1
2	9	4		2	8	1		2	1	3		2	6	1		2	1	1		2	3	3
2	3	2		2	10	2		2	2	3		2	1	2		2	1	1		2	5	2
2	2	2		2	5	3		2	3	1		2	1	2		2	9	3		2	5	3
2	0	1		2	11	6		2	4	1		2	9	4		2	0	1		2	7	3
2	1	0		2	9	3		2	2	1		2	4	0		2	3	5		2	4	1
2	3	1		2	7	2		2	14	6		2	1	2		2	10	6		2	5	1
2	3	1		2	1	3		2	3	4		2	2	0		2	0	1		2	4	2
2	4	3		2	4	4		2	8	5		2	1	2		2	0	1		2	2	2
2	2	1		2	2	1		2	3	0		2	0	1		2	1	2		2	2	2
2	1	2		2	6	1		2	6	2		2	4	1		2	4	1		2	3	2
2	4	3		2	7	5		2	11	7		2	2	2		2	0	2		2	4	3
2	1	1		2	0	2		2	3	1		2	3	2		2	0	2		2	6	4
2	1	1		2	6	2		2	1	1		2	1	1		2	5	7		2	6	8
2	1	1		2	6	1		2	5	3		2	0	2		2	4	2		2	15	9
2	3	2		2	6	3		2	9	2		2	5	4		2	1	1		2	5	4
2	3	1		2	5	1		2	16	5		2	2	2		2	2	0		2	5	1
2	3	1		2	13	10		2	6	3		2	1	2		3	1	1		2	3	3
2	1	1		2	4	1		2	4	2		2	2	2		3	1	1		2	2	4
2	1	1		2	6	2		2	7	4		2	5	3		3	2	3		2	2	1
2	2	1		2	3	0		2	3	1		2	2	3		3	0	3		2	4	2
2	3	1		2	5	1		2	4	4		2	2	3		3	1	2		2	1	2
2	1	1		2	6	1		2	7	4		2	3	1		3	1	2		2	3	1
2	2	1		2	11	4		2	3	1		2	11	7		3	0	1		2	3	1
2	1	1		2	9	3		2	2	4		2	0	1		3	11	6		2	5	3
2	2	1		2	4	2		2	5	1		2	0	1		3	2	1		3	2	2
2	2	0		2	5	3		2	7	4		2	2	1		3	2	1		3	17	14
2	4	2		2	3	1		2	0	3		2	2	3		3	3	3		3	1	1
2	2	2		2	1	1		2	4	3		2	3	3		3	1	0		3	1	1
2	4	4		2	1	2		2	1	3		2	2	1		3	11	9		3	3	4
2	1	1		2	1	0		2	5	2		2	4	2		3	3	1		3	1	0
2	1	2		2	5	3		2	5	4		2	6	4		3	4	5		3	5	0
2	5	1		2	2	0		2	8	5		2	2	3		3	2	1		3	0	1
2	3	1		2	1	1		2	2	1		2	2	4		3	0	1		3	4	4
2	2	0		2	2	4		2	2	1		2	6	3		3	2	3		3	2	2
2	2	2		2	3	2		2	1	1		2	1	2		3	6	4		3	3	1
2	1	1		2	3	1		2	7	3		2	3	0		3	0	1		3	3	2
2	1	1		2	4	2		2	5	2		2	2	0		3	4	0		3	3	3
2	2	0		2	2	0		2	6	3		2	1	1		3	5	4		3	2	1
2	3	1		2	4	2		2	1	2		2	12	5		3	0	3		3	1	1
2	2	1		2	3	2		2	0	2		2	9	5		3	3	6		3	4	4
2	7	2		2	3	2		2	5	2		2	4	3		3	3	0		3	9	3
3	1	2		2	2	1		2	2	3		2	2	0		3	2	3		3	3	7
3	0	1		2	9	4		2	0	3		2	4	2		3	1	3		3	0	1
3	2	2		2	10	4		2	3	2		2	2	2		3	6	6		3	13	5
3	1	2		2	10	4		2	7	2		2	3	3		3	0	1		3	6	5
3	3	2		2	6	5		2	1	1		2	9	3		3	0	1		3	3	3
3	1	1		2	12	6		2	6	2		2	1	0		3	1	2		3	7	8
3	3	1		2	1	2		2	15	7		2	4	4		3	1	0		3	6	4
3	2	2		2	2	2		2	4	1		2	3	3		3	3	1		3	5	5
3	1	3		2	8	4		2	6	3		2	3	4		3	0	2		3	2	4
3	4	1		2	4	6		2	2	1		2	2	2		3	2	1		3	0	2
3	2	2		2	0	1		2	4	1		2	3	0		3	4	0		3	1	1
3	1	2		2	1	3		2	5	0		2	3	3		3	2	1		3	2	4
3	2	1		2	0	2		2	3	3		2	8	3		3	2	1		3	2	1
3	3	3		2	2	2		2	1	2		2	9	5		3	3	2		3	2	1
3	4	4		2	1	1		2	4	1		2	3	3		3	2	1		3	4	0
3	1	3		2	10	9		2	7	4		2	2	2		3	0	1		3	0	1
3	0	2		2	1	2		2	3	1		2	4	2		3	1	3		3	0	1
3	2	1		2	1	1		2	4	0		2	4	2		3	9	4		3	4	2
3	2	1		2	6	6		2	9	4		2	11	10		3	1	3		3	4	3
3	7	4		2	6	2		2	10	4		2	4	4		3	3	2		3	2	2
3	8	4		2	5	0		2	0	5		2	4	3		3	4	2		3	1	1
3	6	5		2	16	9		2	0	3		2	2	2		3	4	3		3	2	2
3	0	2		2	1	2		2	0	2		2	3	3		3	6	3		3	1	1
3	5	3		2	11	4		2	6	4		2	8	4		3	0	3		3	5	6
3	2	0		2	6	1		2	2	3		2	2	1		3	1	1		3	1	2
3	1	0		2	2	0		2	0	1		2	1	0		3	3	5		3	1	1
3	2	1		2	5	1		2	2	2		2	11	5		3	0	2		3	6	4
3	3	4		2	3	1		2	1	2		2	10	5		3	2	2		3	1	1
3	1	1		2	1	1		2	6	1		2	12	5		3	4	0		3	5	1
3	2	2		2	12	3		2	1	1		2	0	3		3	2	2		3	7	4
3	1	1		2	14	3		3	2	0		2	1	2		3	6	4		3	16	7
3	5	4		2	5	3		3	0	1		2	4	2		3	1	2		3	0	1
3	1	2		2	1	1		3	0	1		2	2	3		3	4	4		3	3	1
3	5	3		2	3	1		3	1	1		2	3	5		3	1	1		3	10	7
3	5	0		2	3	4		3	1	2		2	3	2		3	4	3		3	4	2
3	1	2		2	13	4		3	0	1		2	2	2		3	3	3		3	0	2
3	5	3		2	9	4		3	1	1		2	11	9		3	3	0		3	1	1
3	1	1		2	10	0		3	1	1		2	2	2		3	0	1		3	1	1
3	1	2		2	2	1		3	3	4		2	6	4		3	5	1		3	2	4
3	6	3		2	6	2		3	4	3		2	3	0		3	0	1		3	6	2
3	1	3		2	7	2		3	1	2		2	1	1		3	0	1		3	0	1
3	3	2		2	7	1		3	1	2		2	1	5		3	0	2		3	1	2
3	3	1		2	4	1		3	1	1		2	1	3		3	1	2		3	2	1
3	1	0		2	4	3		3	3	0		2	1	0		3	1	2		3	8	7
3	3	3		2	2	2		3	0	1		2	2	2		3	0	2		3	1	2
3	0	1		2	4	1		3	1	2		2	8	2		3	1	1		3	2	2
3	3	1		2	7	3		3	0	1		2	1	2		3	1	5		3	7	5
3	3	1		2	1	1		3	6	1		2	5	2		3	3	1		3	6	2
3	1	1		2	7	4		3	2	0		2	2	1		3	3	4		3	2	1
3	2	3		2	4	2		3	0	2		2	3	2		3	1	1		3	1	1
3	2	1		2	4	3		3	1	3		2	0	4		3	1	1		3	1	0
3	2	1		2	35	16		3	1	1		2	2	3		3	5	5		3	1	3
3	3	2		2	1	1		3	4	2		2	1	1		3	0	1		3	0	1
3	3	0		2	7	3		3	4	3		2	1	4		3	0	3		3	1	3
3	1	1		2	2	1		3	3	3		2	0	1		3	1	1		3	0	2
3	2	2		2	5	3		3	1	0		2	1	2		3	1	2		3	1	0
3	1	4		2	5	2		3	2	2		2	2	2		3	0	1		3	2	0
3	2	2		2	2	1		3	3	3		2	1	1		3	1	5		3	2	2
3	1	1		2	11	5		3	0	2		2	1	1		3	1	1		3	5	4
3	1	2		2	7	1		3	7	4		2	4	7		3	2	0		3	1	1
3	1	2		2	9	6		3	6	6		2	5	1		3	4	5		3	2	0
3	1	0		2	6	2		3	1	2		2	0	1		3	1	1		3	2	3
4	2	0		2	13	4		3	0	1		2	1	1		3	0	4		3	3	3
4	1	1		2	9	6		3	1	0		2	2	0		3	0	1		3	4	4
4	5	3		2	1	1		3	0	2		3	4	5		4	1	1		3	12	6
4	0	2		2	15	4		3	0	1		3	1	0		4	1	1		3	1	1
4	1	2		2	3	2		3	4	3		3	3	1		4	2	3		3	4	7
4	1	2		2	2	2		3	2	1		3	12	8		4	2	0		3	4	7
4	0	1		2	3	1		3	2	2		3	4	4		4	4	1		3	1	2
4	1	1		2	22	8		3	9	11		3	3	3		4	5	6		3	3	5
4	0	1		3	3	2		3	6	1		3	8	2		4	1	1		3	2	5
4	1	1		3	1	0		3	0	2		3	4	3		4	0	2		3	3	3
4	1	1		3	1	0		3	3	2		3	8	3		4	2	3		3	6	6
4	1	0		3	7	4		3	1	2		3	8	8		4	4	9		3	2	1
4	1	0		3	1	2		3	0	1		3	4	2		4	6	1		3	4	4
4	0	1		3	1	1		3	4	3		3	7	2		4	3	1		3	2	0
4	6	1		3	7	6		3	1	1		3	2	1		4	2	0		3	1	1
4	3	3		3	9	2		3	1	1		3	2	1		4	4	1		3	2	1
4	1	0		3	3	3		3	1	1		3	2	3		4	5	2		3	4	2
4	6	1		3	1	1		3	2	1		3	3	3		4	2	2		3	5	3
4	0	1		3	6	4		3	1	3		3	3	1		4	3	1		3	2	2
4	1	3		3	4	1		3	3	1		3	1	1		4	2	4		3	5	2
4	2	4		3	1	1		3	3	2		3	1	1		4	1	1		3	2	3
4	1	1		3	4	1		3	1	1		3	6	5		4	0	4		3	1	1
4	2	3		3	3	1		3	1	1		3	4	2		4	0	1		3	0	2
4	2	2		3	11	3		3	0	3		3	0	1		4	3	1		3	3	2
4	3	3		3	5	2		3	0	1		3	4	4		4	2	1		3	19	6
4	1	1		3	1	2		3	8	6		3	5	6		4	5	3		3	2	1
4	1	1		3	2	0		3	2	2		3	2	2		4	2	3		3	11	4
4	3	2		3	5	2		3	1	0		3	3	2		4	0	1		3	6	5
4	2	1		3	2	1		3	2	2		3	2	1		4	0	3		3	1	4
4	1	1		3	1	0		3	1	3		3	1	1		4	1	3		3	7	4
4	1	1		3	2	2		3	3	1		3	1	1		4	4	1		3	3	2
4	0	1		3	6	4		3	1	1		3	4	3		4	0	1		3	2	0
4	2	3		3	2	1		3	0	3		3	4	2		4	0	2		4	2	3
4	0	1		3	0	1		3	0	4		3	2	2		4	2	2		4	0	1
4	2	1		3	5	1		3	7	1		3	5	4		4	0	1		4	1	1
4	1	2		3	2	1		3	5	5		3	1	2		4	2	0		4	1	0
4	0	3		3	5	6		3	2	5		3	2	2		4	1	1		4	3	4
4	1	0		3	2	1		3	1	1		3	1	2		4	3	6		4	4	4
4	2	1		3	1	2		3	5	6		3	4	0		4	3	4		5	2	4
4	3	2		3	10	7		3	0	3		3	1	1		4	7	0		5	3	3
4	1	0		3	2	0		3	3	5		3	3	4		4	5	4		5	3	2
4	0	1		3	3	3		3	1	4		3	4	0		4	7	5		5	3	4
4	1	1		3	8	3		3	1	0		3	5	2		4	1	1		5	4	3
4	0	2		3	3	1		3	3	3		3	2	0		4	3	3		5	4	2
4	1	1		3	1	1		3	1	2		3	3	5		4	2	0		5	2	2
4	1	2		3	2	4		3	2	2		3	5	0		4	0	1		5	1	2
4	1	1		3	4	4		3	11	10		3	3	2		4	11	1		5	4	6
4	1	0		3	5	5		4	0	2		3	5	4		4	0	1		5	4	4
4	1	1		3	2	2		4	2	4		3	2	0		4	4	8		5	3	1
4	0	2		3	3	1		4	2	5		3	2	1		4	5	4		5	3	0
4	3	0		3	1	0		4	5	2		3	11	3		4	1	1		5	3	3
4	1	1		3	8	3		4	3	3		3	2	0		4	0	1		5	3	3
4	0	2		3	5	1		4	1	1		3	2	3		4	1	3		5	2	1
4	2	0		3	3	2		4	4	7		3	2	2		4	2	5		5	5	3
4	1	1		3	4	10		4	0	5		3	2	2		4	3	2		5	4	3
4	2	2		3	5	3		4	1	1		3	6	4		4	2	2		5	2	3
4	1	0		3	5	2		4	14	9		3	2	3		4	1	2		5	1	1
4	0	1		3	6	4		4	3	0		3	2	2		4	7	3		5	0	2
4	4	3		3	1	1		4	1	1		3	2	0		4	7	6		5	0	2
4	1	0		3	2	2		4	1	1		3	5	3		4	4	1		5	1	0
4	2	1		3	7	3		4	0	3		3	8	7		4	1	1		5	1	1
4	0	1		3	3	1		4	4	3		3	8	8		4	1	2		5	0	1
4	3	1		3	4	1		4	1	1		3	5	2		4	1	1		5	1	3
4	1	1		3	5	3		4	3	2		3	2	2		4	4	1		5	0	1
4	2	1		3	1	1		4	2	2		3	9	4		4	1	4		5	1	3
4	3	1		3	1	1		4	3	3		3	4	4		4	2	4		5	4	4
4	2	0		3	15	8		4	0	1		3	5	3		4	0	1		5	1	2
4	4	2		3	1	0		4	2	1		3	9	5		4	7	11		5	2	4
4	4	0		3	3	1		4	1	1		3	6	5		4	1	2
4	4	2		3	8	3		4	4	5		3	4	0		4	4	0
4	3	2		3	3	2		4	3	1		3	12	10		4	2	1
4	1	1		3	4	2		4	5	6		3	0	1		4	2	0
4	1	2		3	0	2		4	4	8		3	4	3		4	0	1
4	0	1		3	2	1		4	1	1		3	0	3		4	3	1
4	2	4		3	0	2		4	4	2		3	1	1		4	7	4
4	3	1		3	10	3		4	4	1		3	1	1		4	1	1
4	1	2		3	4	2		4	3	1		3	3	3		4	2	1
4	0	2		3	3	3		4	2	5		3	8	5		4	2	1
4	14	6		3	3	2		4	1	0		3	4	1		4	1	1
4	3	0		3	4	4		4	4	4		3	8	5		4	3	1
4	4	2		3	4	0		4	3	2		3	4	2		4	4	1
4	1	0		3	3	1		4	4	0		3	10	8		4	2	1
4	1	1		3	6	5		4	2	1		3	9	5		4	3	1
4	1	1		3	3	3		4	10	7		3	1	0		4	6	4
4	6	0		3	16	7		4	1	1		3	1	1		4	2	1
4	2	2		3	12	2		4	4	3		3	1	0		4	2	1
5	3	1		3	2	1		4	1	0		3	1	3		4	4	1
5	0	2		3	1	0		4	6	4		3	2	0		4	1	3
5	2	1		4	7	2		4	1	1		4	10	4		4	2	5
5	0	2		4	0	2		4	9	4		4	4	3		4	3	7
5	1	1		4	3	3		4	3	1		4	10	4		4	2	1
5	0	1		4	1	0		4	3	2		4	2	1		4	2	0
5	6	3		4	2	3		4	2	1		4	2	2		4	1	1
5	0	2		4	0	1		4	3	3		4	8	6		4	3	1
5	1	1		4	18	10		4	5	8		4	3	4		4	1	1
5	1	1		4	1	2		4	5	1		4	3	2		4	0	1
5	1	0		4	2	2		4	5	8		4	1	1		4	4	1
5	1	0		4	0	1		4	9	11		5	6	3		4	3	1
5	2	0		4	8	3		4	3	3		5	3	1		4	1	1
5	2	0		4	8	6		4	5	5		5	2	2		4	8	1
5	1	1		4	6	4		4	3	1		5	2	1		4	2	5
5	1	0		4	2	2		4	4	4		5	3	0		4	5	2
5	3	3		4	2	2		4	7	10		5	6	3		4	3	4
5	3	3		4	1	1		4	1	2		5	1	1		4	1	2
5	1	1		4	2	4		4	1	2		5	2	2		4	1	1
5	10	5		4	10	5		4	6	5		5	2	3		4	1	2
5	3	4		4	3	1		4	1	2		5	2	1		4	4	1
5	4	1		4	5	3		4	2	1		5	5	3		4	2	1
5	0	1		4	1	1		4	2	4		5	2	2		4	4	0
5	0	2		4	5	2		4	3	1		5	2	1		4	6	2
5	1	4		4	13	5		4	2	1		5	1	1		4	1	0
5	1	2		4	2	1		4	2	0		5	0	2		4	2	0
5	2	3		4	3	2		4	4	1		5	0	1		5	1	2
5	0	1		4	5	3		4	2	2		5	2	2		5	0	1
5	1	1		4	2	3		4	1	1		5	1	1		5	4	2
5	1	2		4	1	3		4	1	1		5	14	7		5	0	2
5	2	2		4	3	0		4	3	2		5	8	2		5	1	1
5	2	2		4	3	3		4	1	1		5	1	1		5	0	1
5	3	1		4	5	4		4	7	4		5	9	7		5	2	4
5	7	6		4	3	2		4	2	2		5	0	2		5	1	1
5	6	3		4	5	1		4	2	4		5	2	1		5	7	4
5	1	2		4	3	4		4	2	2		5	4	3		5	1	0
5	0	1		4	0	1		4	6	5		5	4	2		5	0	4
5	1	3		4	2	1		4	2	1		5	3	1		5	2	2
5	0	2		4	2	1		4	0	1		5	2	1		5	7	7
5	0	3		4	6	6		4	1	2		5	1	1		5	0	2
5	0	1		4	1	1		4	8	8		5	4	3		5	3	4
5	1	1		4	1	1		4	2	2		5	2	4		5	3	1
5	1	1		4	2	1		4	0	2		5	2	2		5	1	0
5	1	0		4	3	1		4	6	6		5	1	1		5	3	3
5	0	1		4	7	2		4	3	2		5	14	7		5	2	3
5	2	1		4	6	4		4	3	2		5	2	2		5	4	3
5	0	2		4	0	2		4	2	1		5	3	3		5	8	5
5	2	1		4	0	1		4	3	6		5	3	2		5	1	3
5	0	1		4	2	1		4	3	1		5	4	2		5	2	0
5	2	1		4	3	3		4	6	7		5	1	1		5	3	3
5	1	1		4	6	4		4	0	1		5	4	4		5	3	1
5	1	1		4	2	1		4	2	0		5	5	0		5	2	1
5	1	1		4	3	2		4	2	1		5	8	3		5	7	4
5	9	5		4	1	3		4	4	6		5	3	1		5	4	3
5	3	1		4	3	1		4	2	0		5	5	2		5	4	4
5	1	1		4	4	2		4	3	4		5	4	2		5	4	2
5	1	1		4	7	2		4	2	2		5	2	1		5	8	10
5	1	1		4	2	1		4	0	3		5	0	1		5	10	9
5	3	2		4	4	2		4	1	2		5	2	0		5	0	3
5	0	1		4	9	5		4	1	3		5	2	2		5	2	0
5	1	2		4	1	2		4	4	5		5	5	4		5	2	5
5	4	2		4	3	3		5	3	1		5	3	2		5	0	3
5	4	3		4	5	2		5	1	3		5	2	2		5	2	2
5	2	1		4	7	2		5	1	1		5	1	2		5	0	1
5	0	2		4	3	1		5	3	3		5	4	0		5	0	2
5	4	1		4	2	0		5	0	2		5	4	2		5	0	1
5	1	2		4	15	11		5	1	4		5	3	4		5	0	3
5	3	3		4	2	1		5	2	0		5	11	7		5	1	0
5	1	1		4	4	2		5	0	2		5	2	2		5	0	1
5	0	2		4	2	1		5	1	1		5	5	2		5	1	0
5	2	1		4	1	0		5	0	1		5	4	4		5	1	0
5	0	3		4	11	3		5	2	3		5	3	1		5	1	0
5	3	2		4	22	13		5	2	0		5	1	1		5	1	2
5	2	3		4	3	3		5	7	5		5	6	3		5	3	2
5	0	2		4	0	1		5	1	1		5	3	1		5	2	4
5	2	1		4	12	9		5	1	0		5	3	2		5	1	2
5	0	2		4	10	2		5	1	2		5	1	1		5	0	4
5	7	5		4	8	5		5	2	2		5	4	2		5	0	2
5	5	3		4	1	2		5	1	0		5	3	2
5	5	2		4	1	1		5	1	2		5	4	5
5	1	3		4	0	1		5	0	2		5	9	2
5	3	0		4	20	11		5	2	0		5	1	2
5	2	2		4	4	2		5	1	2		5	5	4
5	2	1		4	4	2		5	1	3		5	2	1
5	3	4		4	4	0		5	0	2		5	0	1
5	1	1		5	1	1		5	1	3		5	3	5
5	4	2		5	2	2		5	3	3		5	2	0
5	2	1		5	3	3		5	0	3		5	0	1
5	1	1		5	1	0		5	0	4		5	3	3
5	4	2		5	0	2		5	1	2		5	1	0
5	1	3		5	2	2		5	1	2		5	2	0
5	3	2		5	3	2		5	4	1		5	1	1
5	1	1		5	4	2		5	6	8		5	1	1
5	1	3		5	5	4		5	2	1		5	1	1
5	5	3		5	6	5		5	2	2		5	2	1
5	0	1		5	3	2		5	4	0		5	6	4
5	1	3		5	5	5		5	0	1		5	11	7
5	2	1		5	1	0		5	5	8		5	3	2
5	5	3		5	4	2		5	2	1		5	3	2
5	1	0		5	5	2		5	1	1		5	6	10
5	2	0		5	4	0		5	2	2		5	3	2
5	2	0		5	3	3		5	0	1		5	1	1
				5	8	5		5	1	1		5	1	4
				5	2	1		5	3	5		5	5	3
				5	0	3		5	1	2		5	2	2
				5	8	5		5	3	3		5	5	0
				5	6	3		5	3	2		5	6	4
				5	3	1		5	1	2		5	1	0
				5	5	2		5	0	1		5	3	2
				5	5	1		5	0	2		5	4	2
				5	2	1		5	1	0		5	5	5
				5	6	3		5	4	5		5	3	3
				5	5	4		5	3	3		5	2	1
				5	0	3		5	0	2		5	0	1
				5	3	1		5	1	4		5	4	0
				5	4	3		5	11	12		5	3	3
				5	1	0		5	2	1		5	3	0
				5	4	2		5	2	2		5	1	1
				5	4	2		5	6	0		5	5	3
				5	2	3		5	1	0		5	4	5
				5	2	3		5	12	9		5	1	1
				5	6	3		5	1	1		5	3	0
				5	3	2		5	4	2		5	4	2
				5	2	1		5	7	6		6	1	1
				5	4	1		5	4	2		6	2	2
				5	1	1		5	1	2		6	5	2
				5	0	4		5	1	1		6	0	1
				5	3	2		5	2	3		6	2	1
				5	1	2		5	2	1		7	1	1
				5	9	7		5	0	1		7	3	3
				5	1	2		5	1	4		7	13	13
				5	16	7		5	0	1		7	1	1
				5	9	2		5	1	0		7	1	0
				5	3	1		5	2	3		7	2	3
				5	6	5		5	2	5		7	1	2
				5	3	1		5	1	0		7	11	5
				5	0	2		5	0	1		7	4	4
				5	2	0		5	3	3		7	3	2
				5	3	4		5	3	4		7	0	1
				5	2	2		5	12	14		7	1	4
				5	2	1		5	7	5		7	0	3
				5	2	0		5	4	5		7	1	1
				5	3	1		5	0	1		7	3	3
				5	4	2		5	1	1		7	8	3
				5	0	3		5	2	1		7	0	1
				5	5	2		5	1	3		7	1	0
				5	4	3		5	7	4		7	4	4
				5	5	5		5	3	2		7	1	1
				5	8	4		5	1	1		7	2	1
				5	6	3		5	1	4		7	2	3
				5	5	3		5	1	2		7	4	3
				5	7	2		5	2	2		7	3	5
				5	2	2		5	1	1		7	5	6
				5	3	1		5	1	0		7	13	10
				5	6	3		5	8	5		7	1	1
				5	1	0		5	1	3		7	0	1
				5	4	0		5	3	1		7	2	1
				5	1	3		5	3	2		7	2	0
				5	6	3		5	3	6		7	9	9
				5	6	3		5	1	3		7	9	4
				5	5	2		5	0	1		7	1	1
				5	4	3		6	4	0		7	5	5
				5	11	6		6	1	0		7	6	7
				5	12	4		6	8	4		7	8	5
				5	2	3		6	2	3		7	0	2
				5	4	0		6	0	3		7	5	6
				5	1	1		6	4	5		7	7	4
				5	10	3		6	7	4		7	6	5
				5	17	4		6	0	2		7	5	7
				5	3	2		6	2	2		7	1	2
				5	3	1		6	3	2		7	3	1
				5	3	3		6	2	2		7	0	1
				5	2	1		6	4	0		7	10	9
				5	4	4		6	1	1		7	1	2
				5	6	3		6	3	1		7	2	3
				5	2	2		6	1	1		7	2	1
				5	3	3		6	3	3		7	3	2
				5	12	4		6	3	1		7	5	2
				5	5	3		6	1	3		7	2	3
				5	1	2		6	0	2		7	1	1
				5	1	2		6	2	1		7	2	0
				5	4	2		6	2	2		7	8	5
				5	10	4		6	5	4		7	3	3
				5	2	1		6	4	2		7	0	1
				5	11	0		6	16	9		7	1	2
				5	7	7		6	4	3		7	1	1
				6	2	1		6	6	0		7	1	2
				6	0	2		6	2	0		7	14	11
				6	2	0		6	1	0		7	5	5
				6	0	1		6	5	1		7	0	1
				6	3	3		6	4	3		7	2	3
				6	2	1		6	2	0		7	2	1
				6	3	2		6	5	4		7	11	11
				6	1	1		6	2	1		7	3	2
				6	5	4		6	3	0		7	2	2
				6	3	2		6	2	1		7	4	2
				6	2	2		6	4	2		7	2	3
				6	7	4		6	2	1		7	3	4
				6	2	3		6	0	1		7	6	5
				6	4	3		6	2	2		7	1	3
				6	3	3		6	3	4		7	4	2
				6	3	4		6	4	4		7	4	1
				6	0	3		6	0	1		7	6	6
				6	1	2		6	1	3		7	9	5
				6	4	1		6	4	5		7	3	3
				6	4	5		6	5	5		7	3	5
				6	1	1		6	3	2		7	1	4
				6	3	2		6	6	1		7	3	0
				6	3	2		6	2	2		7	1	0
				6	7	6		6	0	1		7	2	3
				6	9	5		6	1	2		7	5	5
				6	1	1		6	2	1		7	5	5
				6	3	2		6	3	0		7	2	1
				6	9	4		6	4	1		7	8	6
				6	2	1		6	6	2		7	2	8
				6	1	1		6	1	1		7	1	2
				6	3	2		6	1	2		7	2	3
				6	9	6		6	1	2		7	1	2
				6	2	1		6	4	0		7	0	3
				6	4	3		6	3	5		7	0	3
				6	4	1		6	4	1		7	6	5
				6	4	1		6	0	1		7	6	4
				6	1	1		6	2	1		7	2	6
				6	3	3		6	4	1		7	3	2
				6	3	3		6	2	1		7	5	6
				6	5	1		6	12	9		7	2	2
				6	8	2		6	8	6		7	1	4
				6	5	4		6	5	2		7	2	1
				6	1	1		6	4	1		8	1	0
				6	3	2		6	1	1		8	1	1
				6	0	2		6	2	4		8	0	1
				6	11	8		6	1	3		8	1	1
				6	7	4		6	1	1		8	2	2
				6	2	2		6	3	1		8	1	1
				6	7	2		6	3	2		8	3	2
				6	6	3		6	3	2		8	0	2
				6	6	6		6	0	2		8	0	1
				6	5	3		6	1	2		8	1	3
				6	4	0		6	2	1		8	13	4
				6	7	1		6	2	4		8	2	1
				6	6	2		6	2	0		8	1	1
				6	4	4		6	1	1		8	18	17
				6	2	2		6	9	3		8	3	1
				6	6	3		6	2	2		8	3	1
				6	0	2		6	1	1		8	3	2
				6	5	3		6	12	6		8	2	4
				6	4	2		6	2	1		8	0	1
				6	8	4		6	3	3		8	1	1
				6	2	4		6	4	2		8	2	1
				6	10	6		6	3	2		8	1	2
				6	3	1		6	3	2		8	1	2
				6	3	1		6	3	1		8	5	4
				6	1	2		6	2	2		8	6	5
				6	1	1		6	0	2		8	5	3
				6	6	3		6	3	1		8	1	1
				6	2	0		6	4	0		8	2	5
				6	4	2		6	9	5		8	4	5
				6	5	6		6	0	3		8	2	1
				6	4	2		6	1	1		8	2	4
				6	0	2		6	2	0		8	4	4
				6	5	3		6	6	3		8	1	2
				6	2	4		6	4	1		8	1	0
				6	5	2		6	3	4		8	5	4
				6	3	2		6	1	1		8	2	7
				6	2	1		6	3	1		8	2	3
				6	10	4		6	2	1		8	1	1
				6	9	5		6	5	4		8	2	2
				6	1	1		6	3	5		8	1	2
				6	1	2						8	1	1
				6	4	1						8	4	0
				7	4	6						8	1	1
				7	6	1						8	2	1
				7	3	2						8	1	1
				7	5	2						8	2	1
				7	1	3						8	8	8
				7	1	1						8	0	1
				7	3	2						8	4	2
				7	4	1						8	2	1
				7	7	7						8	1	0
				7	3	3						8	0	3
				7	2	2						8	1	2
				7	6	2						8	2	1
				7	1	6						8	3	3
				7	7	6						8	0	1
				7	5	4						8	2	2
				7	8	5						8	2	0
				7	1	4						8	0	1
				7	1	1						8	1	3
				7	9	5						8	0	1
				7	5	3						8	0	2
				7	0	1						8	1	5
				7	2	1						8	0	3
				7	3	0						8	2	2
				7	3	7						8	0	2
				7	8	5						8	0	4
				7	1	1						8	0	3
				7	6	5						8	3	3
				7	2	0						8	2	4
				7	5	1						8	1	0
				7	6	4						8	1	1
				7	2	2						8	4	6
				7	2	2						8	6	2
				7	3	4						8	3	2
				7	1	1						8	2	2
				7	2	4						8	3	2
				7	4	3						8	2	4
				7	1	0						8	2	1
				7	2	2						8	1	3
				7	7	3						8	1	5
				7	2	2						8	1	6
				7	3	1						8	3	2
				7	1	3						8	1	1
				7	6	3						8	2	4
				7	3	1						8	2	3
				7	3	1						8	3	3
				7	6	3						8	6	3
				7	1	1						8	3	3
				7	7	4						8	2	1
				7	4	1						8	3	2
				7	2	2						8	1	0
				7	5	3						8	0	2
				7	6	3						8	9	5
				7	3	2						8	3	4
				7	7	3						8	3	2
				7	3	3						8	1	1
				7	5	2						8	1	3
				7	6	3						8	11	7
				7	4	1						8	2	1
				7	3	1						8	4	2
				7	5	2						8	1	1
				7	5	3						8	2	2
				7	3	3						8	1	2
				7	2	0						8	0	1
				7	3	3						8	1	1
				7	2	0						8	7	3
				7	2	2						8	2	2
				7	6	3						8	2	3
				7	3	1						8	10	7
				7	5	2						8	5	3
				7	5	2						8	10	8
				7	8	5						8	5	6
				7	11	5						8	1	2
				7	4	2						8	8	7
				7	4	5						8	6	5
				7	5	2						8	9	14
				7	6	3						8	1	2
				7	4	3						8	2	1
				7	11	8						8	2	0
				7	5	3						8	2	1
				7	11	8						8	1	1
				7	12	12						8	0	4
				7	4	4						8	1	1
				7	5	3						8	1	2
				7	11	6						8	1	1
				7	1	1						8	6	4
				7	5	6						8	3	1
				7	2	1						8	4	2
				7	4	2						8	6	3
				7	3	1						8	1	1
				7	2	4						8	3	0
				7	13	4						8	3	1
				7	5	3						8	2	2
				7	6	2						8	7	4
				7	2	1						8	1	0
				7	2	0						9	15	7
				7	5	5						9	11	6
				7	3	5						9	2	2
				7	4	0						9	1	1
				7	2	1						9	5	2
				7	4	5						9	8	7
				8	2	2						9	1	4
				8	9	1						9	1	1
				8	3	1						9	1	1
				8	2	1						9	10	6
				8	7	1						9	5	4
				8	5	3						9	3	5
				8	17	3						9	5	6
				8	2	0						9	4	7
				8	7	2						9	5	2
				8	3	1						9	7	6
				8	3	1						9	1	3
				8	5	1						9	4	4
				8	14	5						9	2	1
				8	2	2						9	1	1
				8	5	1						9	2	2
				8	5	1						9	1	0
				8	2	0						9	0	1
				8	9	1						9	0	1
				8	7	0						9	1	2
				8	4	3						9	1	2
				8	10	3						9	8	5
				8	6	2						9	4	6
				8	2	1						9	1	2
				8	8	2						9	4	2
				8	7	2						9	1	4
				8	11	6						9	5	2
				8	2	1						9	3	5
				8	5	2						9	5	5
				8	1	1						9	7	4
				8	4	2						9	1	2
				8	2	0						9	0	2
				8	7	1						9	2	3
				8	5	2						9	0	2
				8	2	1						9	1	1
				8	11	4						9	1	1
				8	4	2						9	1	3
				8	6	2						9	7	4
				8	2	0						9	6	3
				8	2	0						9	3	2
				8	1	1						9	2	1
				8	1	0						9	3	1
				8	14	3						9	3	4
				8	2	1						9	1	1
				8	2	1						9	1	4
				8	5	1						9	2	2
				8	1	1						9	3	2
				8	4	0						9	0	1
				8	5	2						9	2	2
				8	2	2						9	5	5
				8	9	5						9	6	7
				8	3	2						9	1	1
				8	2	2						9	0	3
				8	2	1						9	5	6
				8	3	2						9	1	6
				8	2	4						9	0	3
				8	10	4						9	2	2
				8	5	1						9	5	2
				8	6	3						9	2	5
				8	7	2						9	1	3
				8	7	3						9	5	5
				8	3	1						9	18	15
				8	3	1						9	1	0
				8	15	11						9	2	1
				8	6	3						9	5	3
				8	3	0						9	5	6
				8	8	4						9	3	4
				8	8	2						9	0	3
				8	1	1						9	0	2
				8	3	1						9	5	4
				8	2	1						9	3	4
				8	6	6						9	2	2
				8	4	1						9	12	7
				8	3	4						9	8	2
				8	1	1						9	5	5
				8	10	5						9	2	1
				8	10	6						9	0	3
				8	3	2						9	2	1
				8	7	7						9	6	3
				8	3	2						9	7	3
				8	6	1						9	11	6
				8	6	3						9	2	3
				8	6	3						9	2	3
				8	4	3						9	2	1
				8	6	2						9	6	3
				8	7	3						9	6	4
				8	4	1						9	6	10
				8	5	2						9	3	7
				8	11	4						9	12	10
				8	4	2						9	2	2
				8	3	1						9	0	3
				8	4	0						9	1	1
				8	1	0						9	2	2
				8	2	2						9	4	2
				8	7	4						9	5	7
				8	4	1						9	1	2
				8	5	2						9	4	3
				8	2	1						9	2	0
				8	8	2						9	1	2
				8	7	3						9	1	2
				8	1	1						9	2	3
												9	4	4
												9	2	1
												9	3	2
												9	2	2
												9	3	2
												9	2	3
												9	0	3
												9	1	2
												9	0	1
												9	2	2
												9	3	4
												9	0	1
												9	2	2
												9	1	2
												9	1	2
												9	1	2
												9	1	3
												9	3	5
												9	5	5
												9	1	3
												9	10	6
												9	1	2
												9	2	1
												9	6	2
												9	1	2
												9	5	3
												9	3	2
												9	1	2
												9	2	2
												9	1	0
												9	13	9
												9	1	1
												9	1	2
												9	7	6
												10	6	1
												10	3	1
												10	5	2
												10	5	1
												10	4	2
												10	2	2
												10	5	1
												10	2	1
												10	9	1
												10	7	2
												10	2	1
												10	4	2
												10	6	5
												10	10	4
												10	10	7
												10	3	3
												10	4	2
												10	5	2
												10	2	0
												10	1	1
												10	2	1
												10	3	2
												10	4	0
												10	7	4
												10	6	1
												10	3	1
												10	6	3
												10	1	5
												10	2	2
												10	3	1
												10	4	2
												10	2	2
												10	3	1
												10	7	6
												10	6	1
												10	4	5
												10	5	1
												10	4	3
												10	4	0
												10	8	5
												10	13	3
												10	0	3
												10	3	4
												10	2	1
												10	0	1
												10	3	2
												10	6	8
												10	1	3
												10	13	6
												10	5	5
												10	7	4
												10	4	2
												10	2	0
												10	6	3
												10	6	3
												10	4	2
												10	1	2
												10	13	6
												10	5	3
												10	2	3
												10	2	1
												10	4	1
												10	4	4
												10	10	3
												10	5	3
												10	5	2
												10	2	2
												10	2	1
												10	2	0
												10	7	3
												10	9	5
												10	1	1
												10	5	3
												10	5	2
												10	7	4
												10	6	3
												10	1	1
												10	8	4
												10	3	2
												10	6	4
												10	3	2
												10	4	4
												10	4	2
												10	5	3

## Sheet: Fig 6c
Average basal and total clone sizes and Proportion of suprabasal cells/total cells per clone in YFP and PI3KH1047R/wt animals treated with CTL, MET or DCA
Average basal cell number							Unpaired t test	YFP	YFP+MET	YFP+DCA	PI3KH1047R/wt+MET	PI3KH1047R/wt+DCA	YFP+MET	YFP+DCA
YFP	YFP+MET	YFP+DCA	PI3KH1047R/wt	PI3KH1047R/wt+MET	PI3KH1047R/wt+DCA			vs.	vs.	vs.	vs.	vs.	vs.	vs.
2.4321	2.69355	3.02632	4.31313	3.82222	4.10417			PI3KH1047R/wt	PI3KH1047R/wt+MET	PI3KH1047R/wt+DCA	PI3KH1047R/wt	PI3KH1047R/wt	YFP	YFP
3.92784	3.22826	3.175	4.07692	2.98319	3.75		P value	0.0002	0.5572	0.0974	0.0078	0.0266	0.1094	0.2928
2.17143	2.66265	3.13043	4.43158	3.64286	4.25688		P value summary	***	ns	ns	**	*	ns	ns
2.46552	5.03883	2.82353	4.74667	4.36792	2.57692		Significantly different (P < 0.05)?	Yes	No	No	Yes	Yes	No	No
2.22727	4.48936	2.9375	4.09091	3.64754			One- or two-tailed P value?	Two-tailed	Two-tailed	Two-tailed	Two-tailed	Two-tailed	Two-tailed	Two-tailed
	3.39175		5.78231	4			t, df	t=5.597, df=11	t=0.6038, df=12	t=1.913, df=7	t=3.099, df=14	t=2.597, df=10	t=1.776, df=9	t=1.126, df=8
			5.05	3.46667
			5.1	4.69512
Each value correspond to the average of all the clones with at least 1 basal cell analysed in one animal.
Proportion of suprabasal cells per clone							Unpaired t test	YFP	YFP+MET	YFP+DCA	PI3KH1047R/wt+MET	PI3KH1047R/wt+DCA	YFP+MET	YFP+DCA
YFP	YFP+MET	YFP+DCA	PI3KH1047R/wt	PI3KH1047R/wt+MET	PI3KH1047R/wt+DCA			vs.	vs.	vs.	vs.	vs.	vs.	vs.
0.529256	0.562231	0.555141	0.390524	0.521008	0.486111			PI3KH1047R/wt	PI3KH1047R/wt+MET	PI3KH1047R/wt+DCA	PI3KH1047R/wt	PI3KH1047R/wt	YFP	YFP
0.368647	0.481101	0.545022	0.433559	0.519475	0.482443		P value	0.0067	0.8671	0.1025	0.009	0.0145	0.6721	0.138
0.519892	0.551405	0.598067	0.389667	0.540054	0.385586		P value summary	**	ns	ns	**	*	ns	ns
0.467888	0.362415	0.570634	0.436101	0.454388	0.549563		Significantly different (P < 0.05)?	Yes	No	No	Yes	Yes	No	No
0.539504	0.403107	0.470446	0.364564	0.452892			One- or two-tailed P value?	Two-tailed	Two-tailed	Two-tailed	Two-tailed	Two-tailed	Two-tailed	Two-tailed
	0.42814		0.323659	0.396729			t, df	t=3.332, df=11	t=0.1710, df=12	t=1.878, df=7	t=3.027, df=14	t=2.951, df=10	t=0.4375, df=9	t=1.648, df=8
			0.282029	0.418704
			0.297591	0.361508
Each value correspond to the average ratio of suprabasal/total cells of all the clones analysed in one animal.

## Sheet: Fig 6e-f 
All clones analysed from Cre-YFP and Cre-Pik3caH1047R/wt animals of Akita-wt or Akita-Het background
Related to Fig 6e-f
R26YFP/wt Akita-WT 28 days after induction				R26YFP/wt Akita-Het 28 days after induction				Pik3caH1047R/wt Akita-WT 28 days after induction				Pik3caH1047R/wt Akita-HeT 28 days after induction							2D Kolmogorov-Smirnov test of YFP (WT, Akita) vs PI3K (WT, Akita) clone size distributions:
Animal	Basal	First SB		Animal	Basal	First SB		Animal	Basal	First SB		Animal	Basal cells	First SB
1	4	1		1	0	5		1	3	2		1	8	3								PI3K vs YFP (WT, 1m)	PI3K vs YFP (Akita, 1m)
1	5	2		1	2	1		1	4	2		1	7	3							p-val:	2.7626e-13	5.3395e-23
1	1	1		1	0	3		1	2	1		1	9	3
1	5	4		1	0	2		1	5	4		1	8	3									Akita vs WT (YFP, 1m)
1	2	0		1	0	2		1	1	0		1	2	0							p-val:		0.1638
1	3	0		1	1	0		1	4	1		1	10	6
1	3	3		1	0	1		1	1	2		1	10	2									Akita vs WT (PI3K, 1m)
1	2	1		1	1	0		1	0	1		1	3	1							p-val:		0.00048588
1	1	2		1	4	2		1	6	3		1	4	4
1	4	1		1	0	1		1	3	1		1	7	4
1	2	0		1	0	2		1	4	4		1	3	2
1	3	2		1	0	5		1	5	1		1	3	1
1	4	4		1	0	3		1	7	6		1	6	1
1	2	3		1	0	1		1	1	1		1	2	1					Interaction Genotype:Akita - Analysis of Variance of Aligned Rank Transformed (ART) Data						Contrast ART-C Post-hoc test of differences of differences: difference between (YFP - PI3K | CTL) and (YFP - PI3K | Akita)
1	5	2		1	0	1		1	4	2		1	4	3					(Non-parametric factorial ANOVA)
1	3	1		1	1	3		1	6	7		1	6	1
1	3	2		1	1	1		1	1	2		1	10	2					Table Type: Anova Table (Type III tests)						Estimate: 0.967
1	2	3		1	3	2		1	2	2		1	12	5					Model: No Repeated Measures (lm)						F Test:
1	2	2		1	1	2		1	9	6		1	6	0					Response: art(Basal)						P-value adjustment method: holm
1	4	3		1	0	1		1	6	3		1	3	1
1	1	3		1	5	4		1	2	0		1	15	5						Df	Df.res	F value	Pr(>F)			Value	Df	Sum of Sq	F	Pr(>F)
1	4	4		1	1	1		1	4	5		1	3	2					genotype	1	2222	258.001	< 2.22e-16	***	YFP-PI3K : WT-Akita	177.25	1	4356814	10.715	0.001079	**	(YFP - PI3K) difference is significantly larger under Akita
1	3	1		1	1	4		1	11	2		1	4	2					treatment	1	2222	46.771	1.0277e-11	***	Residuals		2222	903474158
1	6	4		1	2	1		1	12	4		1	10	3					genotype:treatment	1	2222	10.715	0.0010789	**
1	6	3		1	0	2		1	8	4		1	9	2
1	4	2		1	3	4		1	3	2		1	10	3
1	3	2		1	0	1		1	18	7		1	3	1
1	2	2		1	0	2		1	10	7		1	3	2					Results on pairwise differences in clone size distributions: separated for basal and suprabasal
1	6	2		1	0	1		1	8	3		1	8	3
1	1	3		1	2	1		1	5	2		1	6	3					Kolmogorov-Smirnov test of YFP (WT, Akita) vs PI3K (WT, Akita) clone size distributions:
1	5	6		1	0	1		1	2	1		1	7	1
1	4	4		1	0	2		1	4	2		1	5	1								basal
1	0	1		1	2	3		1	1	3		1	2	3								PI3K vs YFP (WT, 1m)	PI3K vs YFP (Akita, 1m)
1	4	4		1	1	2		1	13	4		1	4	2							p-val:	8.6187e-16	7.1196e-28
1	2	1		1	4	2		1	3	1		1	5	3
1	5	2		1	7	3		1	7	3		1	10	4									Akita vs WT (YFP, 1m)
1	2	3		1	1	2		1	7	3		1	1	1							p-val:		0.018
1	2	3		1	2	2		1	2	0		1	7	5
1	7	8		1	0	1		1	4	3		1	5	4									Akita vs WT (PI3K, 1m)
1	11	7		1	3	2		1	1	2		1	5	1							p-val:		8.66e-06
1	2	1		1	1	0		1	3	6		1	8	3
1	5	6		1	6	2		1	5	5		1	3	1
1	3	1		1	0	1		1	8	4		1	4	0
1	28	18		1	3	3		1	9	5		1	4	2
1	4	1		1	1	1		1	5	2		1	7	2
1	3	3		1	6	2		1	4	1		1	11	7
1	6	7		1	3	1		1	1	1		1	17	5
1	2	1		1	4	3		1	10	7		1	5	2
1	2	0		1	6	1		1	2	1		1	7	3
1	3	0		1	1	1		1	7	6		1	3	3
1	3	1		1	1	1		1	7	6		1	6	1
1	5	3		1	3	1		1	3	2		1	3	1
1	0	1		1	2	1		1	1	2		1	2	1
1	0	1		1	1	2		1	3	2		1	1	3
1	0	1		1	2	3		1	2	1		1	6	1
1	5	2		1	2	3		1	2	1		1	7	1
1	0	1		1	0	1		1	1	0		1	20	6
1	4	3		1	0	2		1	3	1		1	13	2
1	2	1		1	1	0		1	0	1		1	4	2
1	0	2		1	2	3		1	2	0		1	3	0
1	5	9		1	12	8		1	2	1		1	5	2
1	1	3		1	6	3		1	0	4		1	10	3
1	4	3		1	5	2		1	5	2		1	2	1
1	0	1		1	3	2		1	2	1		1	1	1
1	3	2		1	10	8		1	3	1		1	5	5
1	1	2		1	3	2		1	4	2		1	18	6
1	3	2		1	1	2		1	5	0		1	2	0
1	0	1		1	6	4		1	3	1		1	2	1
1	2	0		1	8	5		1	1	2		1	4	4
1	5	3		1	2	0		1	0	2		1	2	0
1	4	3		1	7	0		1	2	0		1	5	2
1	2	2		1	4	2		1	3	1		1	15	4
1	3	3		1	8	4		1	3	1		1	25	8
1	1	1		1	1	3		1	1	0		1	4	3
1	3	1		1	1	2		1	2	1		1	3	2
1	7	3		1	2	6		1	3	0		1	1	0
1	2	2		1	6	2		1	3	0		1	2	0
1	0	1		1	2	3		1	2	1		1	6	3
1	0	3		1	3	4		1	2	0		1	3	1
1	1	1		1	3	4		1	4	0		1	3	2
1	1	0		1	1	1		1	6	2		1	11	2
1	0	2		1	1	2		1	6	2		1	15	5
1	0	4		1	6	1		1	3	4		1	8	7
1	2	2		1	6	2		1	2	0		1	6	3
1	0	1		1	2	2		1	11	2		1	6	1
1	0	2		1	6	6		1	3	0		1	10	4
1	0	2		1	3	2		1	6	2		1	4	3
1	0	1		1	1	1		1	2	0		1	6	2
1	1	0		1	2	0		1	2	0		1	1	0
1	0	2		1	2	2		1	0	1		1	5	5
1	3	2		1	0	2		1	3	0		1	1	1
1	1	2		1	11	6		1	4	0		1	5	2
1	0	2		1	10	2		2	3	1		1	21	10
1	0	2		1	1	1		2	8	3		1	6	2
1	0	1		1	2	3		2	4	1		1	12	4
1	1	0		1	6	6		2	4	4		1	5	2
1	3	2		1	1	0		2	3	1		1	12	5
1	0	3		1	0	2		2	1	0		1	6	4
1	0	2		1	3	2		2	4	3		1	10	4
1	0	2		1	2	4		2	7	0		1	3	3
1	0	2		1	1	0		2	2	3		2	12	3
1	1	1		1	7	1		2	2	1		2	3	2
1	1	2		1	1	3		2	6	7		2	3	1
1	4	4		1	3	2		2	6	1		2	9	4
1	0	1		1	1	1		2	3	4		2	9	1
1	1	2		1	5	1		2	6	3		2	10	5
1	2	4		1	4	3		2	9	4		2	8	4
1	2	6		1	2	1		2	5	2		2	2	2
1	2	5		1	0	3		2	3	1		2	5	2
1	0	2		1	1	3		2	4	0		2	2	1
1	0	3		1	2	0		2	4	0		2	9	6
1	1	2		1	4	3		2	3	1		2	4	4
1	1	1		1	13	4		2	5	1		2	4	4
1	0	1		1	6	2		2	4	5		2	4	0
1	0	4		1	4	2		2	2	1		2	2	3
1	1	1		1	2	0		2	0	2		2	6	2
1	1	1		1	4	4		2	5	2		2	4	3
1	1	5		1	3	2		2	3	2		2	2	2
1	0	3		1	7	2		2	2	1		2	7	2
1	2	0		1	4	3		2	1	1		2	10	4
1	3	1		1	0	2		2	9	5		2	9	4
1	0	3		1	1	0		2	2	0		2	3	1
1	0	1		1	1	0		2	3	2		2	11	6
1	1	3		1	2	2		2	5	2		2	2	1
1	4	3		1	6	3		2	4	2		2	11	4
1	0	1		1	2	0		2	3	2		2	2	0
1	1	1		2	1	1		2	4	2		2	7	3
1	2	0		2	4	0		2	2	0		2	2	1
1	0	2		2	4	2		2	5	3		2	4	3
1	1	1		2	3	0		2	6	5		2	0	2
1	4	4		2	2	2		2	8	2		2	17	5
1	0	2		2	1	1		2	8	0		2	5	2
1	1	0		2	3	1		2	14	4		2	13	7
1	3	0		2	3	0		2	11	7		2	4	4
1	0	1		2	4	2		2	10	1		2	4	0
1	0	2		2	2	1		2	5	2		2	4	0
1	2	2		2	5	1		2	1	1		2	6	2
2	5	2		2	4	1		2	7	2		2	4	0
2	6	7		2	4	4		2	7	4		2	14	3
2	0	2		2	2	3		2	1	1		2	3	2
2	1	7		2	10	7		2	8	0		2	5	1
2	0	2		2	4	2		2	8	3		2	6	0
2	2	0		2	5	3		2	1	1		2	4	1
2	3	1		2	2	0		2	1	1		2	2	1
2	0	1		2	19	12		2	5	2		2	1	1
2	1	1		2	1	1		2	1	0		2	10	3
2	0	1		2	2	1		2	10	6		2	8	2
2	0	2		2	5	2		2	6	3		2	1	1
2	0	1		2	3	3		2	2	1		2	3	2
2	2	0		2	1	1		2	3	0		2	11	4
2	5	3		2	9	4		2	1	0		2	2	1
2	6	7		2	7	1		2	2	2		2	4	1
2	5	3		2	1	0		2	7	3		2	2	2
2	2	1		2	4	4		2	11	6		2	6	2
2	4	2		2	6	4		2	4	2		2	6	3
2	0	1		2	7	1		2	6	5		2	1	0
2	0	3		2	2	2		2	9	5		2	1	3
2	0	1		2	3	1		2	3	2		2	19	10
2	0	2		2	1	4		2	3	2		2	3	2
2	0	2		2	3	1		2	6	3		2	10	5
2	0	2		2	8	2		2	24	10		2	2	1
2	0	1		2	2	2		2	10	2		2	4	2
2	0	2		2	4	1		2	5	2		2	9	2
2	3	1		2	1	1		2	2	1		2	6	1
2	1	1		2	6	2		2	7	4		2	4	1
2	2	5		2	4	2		2	4	3		2	15	8
2	0	3		2	6	2		2	4	0		2	4	0
2	0	3		2	4	3		2	8	2		2	11	6
2	2	0		2	6	4		2	3	2		2	5	2
2	1	1		2	4	1		2	2	0		2	14	6
2	0	2		2	1	0		2	3	0		2	5	3
2	0	1		2	5	0		2	5	3		2	4	2
2	0	1		2	5	1		2	2	1		2	9	4
2	0	1		2	2	0		2	3	2		2	2	2
2	1	0		2	2	0		2	1	0		2	4	1
2	4	7		2	1	1		2	2	0		2	5	0
2	0	2		2	2	0		2	7	4		2	2	2
2	1	2		2	0	2		2	5	2		2	9	2
2	1	0		2	1	2		2	11	6		2	5	2
2	3	2		2	1	1		2	1	0		2	2	2
2	2	0		2	5	1		2	5	3		2	6	1
2	2	1		2	2	2		2	8	3		2	1	1
2	4	0		2	2	2		2	15	7		2	14	8
2	0	2		2	0	3		2	8	4		4	10	5
2	4	1		2	2	0		2	4	3		4	5	2
2	1	1		2	2	0		2	6	3		4	6	3
2	2	0		2	0	2		2	5	0		4	4	3
2	2	0		2	7	3		2	1	1		4	14	5
2	2	1		2	2	0		2	7	4		4	9	3
2	6	1		2	2	3		2	1	0		4	8	3
2	1	0		2	5	3		2	8	3		3	3	2
2	0	1		2	1	0		2	1	1		3	3	0
2	0	1		2	1	1		3	4	5		3	2	2
2	0	2		2	0	1		3	11	6		3	2	0
2	0	2		2	0	1		3	0	2		3	8	5
2	0	2		2	2	2		3	8	2		3	3	3
2	1	0		2	0	2		3	7	4		3	2	0
2	0	3		2	4	3		3	2	2		3	3	3
2	1	1		2	4	2		3	2	2		3	4	2
2	0	1		2	4	3		3	3	2		3	16	6
2	0	2		2	0	2		3	6	5		3	4	3
2	2	2		2	0	2		3	8	7		3	6	3
2	0	5		2	0	1		3	9	4		3	7	4
2	0	2		2	3	2		3	5	4		3	6	3
2	0	1		2	1	1		3	12	5		3	9	6
2	0	2		2	0	1		3	2	0		3	6	2
2	0	2		2	0	3		3	7	2		3	3	2
2	4	3		2	1	2		3	13	6		3	2	4
2	3	2		2	0	1		3	3	5		3	3	1
2	4	1		2	3	3		3	2	2		3	8	2
2	3	2		2	0	2		3	5	3		3	3	2
2	2	1		2	1	3		3	1	1		3	2	1
2	8	5		2	0	1		3	3	2		3	4	1
2	1	3		2	1	2		3	2	1		3	2	0
2	4	0		2	3	4		3	4	1		3	3	0
2	1	1		2	2	1		3	3	1		3	8	2
2	5	2		2	0	2		3	1	1		3	2	2
2	1	1		2	4	3		3	1	1		3	5	3
2	0	2		2	1	1		3	9	4		3	11	5
2	1	1		2	2	2		3	2	1		3	4	1
2	3	3		2	0	2		3	2	1		3	1	1
2	4	1		2	3	2		3	3	1		3	6	2
2	3	3		2	5	3		3	13	2		3	4	4
2	7	2		2	4	2		3	7	1		3	6	1
2	9	2		2	2	2		3	2	0		3	4	4
2	5	1		2	0	1		3	2	1		3	5	0
2	5	4		2	2	2		3	8	4		3	3	1
2	3	2		2	3	4		3	4	1		3	5	2
2	5	1		2	3	2		3	4	2		3	6	2
2	2	1		2	2	1		3	1	1		3	2	1
2	2	1		2	4	4		3	9	4		3	1	2
2	2	2		2	2	2		3	2	1		3	4	1
2	10	7		2	2	1		3	3	0		3	10	6
2	1	1		2	1	1		3	1	1		3	6	5
2	3	1		2	2	1		3	6	6		3	6	3
2	3	0		2	3	4		3	3	0		3	11	8
2	4	2		2	1	1		3	3	1		3	9	4
2	1	1		2	10	8		3	10	7		3	2	1
2	3	3		2	8	9		3	2	1		3	1	0
2	1	2		2	0	1		3	5	1		3	4	2
2	12	7		2	4	5		3	2	1		3	3	0
2	1	3		2	7	3		3	3	2		3	3	1
2	4	3		2	0	1		3	0	1		3	3	2
2	2	0		2	0	1		3	2	1		3	3	1
2	4	4		2	0	1		3	7	3		3	9	4
2	10	3		2	3	4		3	1	2		3	4	3
2	5	1		2	3	3		3	4	0		3	8	3
2	2	2		3	2	1		3	3	1		3	2	0
2	10	5		3	1	3		3	8	2		3	9	5
2	4	1		3	10	7		3	7	1		3	4	2
2	0	2		3	1	2		3	4	4		3	3	3
2	3	1		3	2	0		3	1	0		3	7	6
2	3	1		3	3	1		3	12	6		3	6	1
2	1	2		3	1	1		3	2	3		3	12	4
2	3	3		3	8	2		3	4	1		3	7	1
2	3	3		3	2	0		3	3	0		3	7	6
2	2	0		3	2	0		3	5	2		3	6	1
2	3	0		3	1	1		3	12	5		3	4	0
2	4	3		3	1	1		3	8	3		3	2	1
2	6	4		3	1	1		3	3	2		3	1	1
2	4	2		3	1	1		3	7	5		3	7	3
2	4	0		3	2	0		3	5	4		3	2	1
2	1	1		3	3	2		3	3	1		3	6	1
2	5	2		3	2	1		3	4	1		3	6	4
2	6	3		3	2	2		3	4	3		3	22	9
2	5	2		3	3	1		3	10	4		3	3	1
2	2	0		3	3	0		3	3	4		3	6	7
2	8	4		3	1	0		3	11	3		3	1	1
2	4	1		3	22	9		3	14	7		3	3	4
2	8	0		3	2	3		3	4	2		3	5	3
2	5	3		3	4	1		3	6	2		3	4	1
2	2	0		3	3	0		3	1	0		3	4	3
2	1	1		3	1	1		3	6	5		3	5	2
2	1	1		3	10	3		3	2	1		3	6	3
2	3	2		3	5	2		3	6	2		3	1	1
3	2	2		3	5	2		3	5	2		3	4	1
3	0	1		3	3	1		3	4	1		3	4	3
3	2	2		3	2	2		3	3	2		3	6	4
3	2	0		3	0	1		3	1	2		3	2	1
3	1	1		3	2	1		3	6	3		3	8	2
3	2	2		3	2	1		3	1	1		3	15	5
3	8	6		3	2	0		3	5	4		3	8	4
3	1	1		3	2	2		3	18	8		3	5	3
3	2	2		3	6	1		3	8	5		3	4	3
3	1	1		3	2	1		3	1	2		3	2	3
3	1	1		3	7	2		3	2	1		3	9	6
3	5	2		3	3	1		3	5	3		3	6	3
3	3	1		3	2	1		3	2	1		3	1	1
3	9	3		3	5	3		3	8	3		3	9	3
3	5	5		3	2	0		3	2	0		3	7	1
3	2	1		3	4	3		3	13	7		3	3	2
3	0	2		3	12	7		3	4	3		3	2	1
3	13	11		3	12	6		4	3	2		3	4	1
3	1	1		3	4	0		4	3	4		3	7	5
3	3	2		3	3	2		4	2	0		3	2	0
3	3	1		3	3	2		4	2	2		3	3	2
3	1	1		3	9	6		4	3	3		3	1	0
3	2	2		3	13	7		4	9	5		3	7	2
3	2	1		3	5	1		4	2	1		3	3	1
3	2	2		3	1	2		4	0	2		3	9	1
3	5	3		3	2	2		4	6	3		3	9	4
3	2	1		3	3	0		4	3	2		3	10	4
3	2	1		3	2	0		4	2	1		3	0	1
3	4	0		3	4	2		4	5	5		3	3	1
3	2	1		3	5	2		4	2	0		3	1	0
3	3	1		3	2	1		4	5	3		3	4	2
3	1	3		3	2	1		4	3	0		3	4	1
3	1	0		3	1	0		4	1	1		3	0	2
3	1	1		3	2	0		4	5	2		3	2	0
3	13	11		3	6	2		4	7	1		3	5	3
3	2	1		3	0	2		4	2	1		3	2	2
3	2	2		3	5	3		4	4	1		3	1	3
3	4	2		3	1	2		4	7	6		3	1	2
3	1	4		3	2	0		4	3	1		3	7	4
3	1	3		3	2	0		4	3	2		3	1	2
3	1	1		3	2	1		4	1	2		3	1	1
3	0	1		3	2	0		4	3	1		3	3	1
3	5	3		3	10	8		4	4	3		3	0	3
3	2	1		3	6	4		4	2	2		3	5	2
3	2	1		3	5	2		4	4	4		3	3	1
3	4	2		3	1	3		4	5	2		3	3	2
3	0	3		3	3	1		4	3	2		3	2	1
3	3	4		3	3	4		4	4	2		3	5	0
3	3	1		3	0	2		4	7	2		3	2	0
3	1	0		3	5	4		4	10	5		3	6	4
3	1	1		3	1	1		4	14	5		3	3	0
3	0	2		3	7	6		4	3	1		4	7	3
3	3	2		3	3	3		4	1	0		4	6	3
3	7	5		3	1	4		4	5	2		4	10	1
3	7	3		3	6	1		4	2	1		4	5	2
3	3	3		3	2	2		4	5	2		4	4	3
3	5	2		3	4	4		4	3	2		4	4	2
3	7	3		3	2	2		4	6	3		4	4	2
3	1	0		3	7	4		4	2	2		4	13	6
3	2	0		3	1	2		4	3	2		4	7	5
3	1	0		3	2	0		4	5	3		4	17	6
3	11	8		3	1	3		4	2	3		4	2	2
3	5	4		3	2	3		4	15	5		4	1	1
3	3	1		3	1	2		4	4	3		4	3	4
3	1	1		3	2	3		4	1	1		4	13	6
3	9	5		3	5	1		4	2	1		4	2	1
3	2	3		3	10	5		4	3	0		4	9	7
3	2	4		3	22	11		4	3	3		4	10	7
3	1	1		3	3	2		4	5	2		4	5	4
3	5	2		3	3	1		4	1	0		4	15	7
3	6	5		3	1	1		4	8	6		4	2	3
3	2	0		3	4	5		4	1	0		4	3	4
3	6	4		3	1	1		4	6	2		4	9	4
3	1	0		3	6	3		4	2	1		4	12	7
3	5	4		3	2	2		4	2	3		4	2	1
3	0	2		3	10	6		4	6	4		4	5	3
3	4	2		4	2	2		4	2	0		4	21	9
3	3	2		4	2	0		4	1	1		4	2	1
3	3	3		4	0	3		4	3	5		4	8	8
3	3	1		4	2	0		4	0	2		4	2	2
3	4	2		4	1	1		4	6	1		4	5	2
3	4	3		4	14	9		4	5	5		4	4	3
3	3	1		4	5	7		4	13	6		4	2	2
3	1	1		4	0	4		4	4	3		4	4	1
3	2	0		4	1	1		4	1	2		4	0	2
3	4	2		4	6	2		4	2	2		4	11	6
3	4	1		4	2	2		4	1	0		4	18	14
3	5	1		4	8	1		4	2	1		4	7	4
3	5	2		4	2	2		4	1	2		4	1	3
3	3	0		4	3	2		4	4	1		4	9	3
3	8	4		4	9	5		4	2	2		4	15	12
3	0	2		4	2	2		4	10	9		4	13	4
3	1	1		4	2	1		4	7	2		4	2	1
3	7	3		4	4	4		4	2	0		4	6	3
3	2	0		4	2	2		4	2	0		4	6	5
3	4	2		4	2	5		4	0	1		4	2	1
3	4	2		4	4	6		4	2	2		4	1	1
3	4	5		4	1	1		4	3	2		4	0	1
3	0	2		4	1	2		4	5	1		4	5	2
3	0	2		4	4	3		4	10	3		4	1	1
3	2	3		4	4	3		4	1	1		4	4	3
3	5	2		4	9	7		4	9	3		4	5	2
3	0	1		4	2	3		4	2	0		4	2	1
3	6	1		4	2	1		4	1	1		4	2	2
3	2	2		4	1	1		4	3	1		4	7	4
3	3	4		4	3	0		4	11	6		4	8	5
3	2	2		4	2	3		4	2	0		4	13	7
3	2	1		4	2	0		4	3	1		4	6	4
3	4	2		4	3	1		4	5	3		4	4	1
3	2	1		4	3	1		4	7	4		4	5	2
4	0	2		4	2	2		4	7	4		4	3	1
4	4	8		4	19	5		4	6	4		4	4	3
4	0	1		4	8	3		4	3	1		4	2	0
4	0	2		4	2	3		4	4	2		4	9	5
4	2	6		4	1	0		4	2	1		4	3	1
4	1	0		4	4	2		4	1	0		4	9	3
4	0	2		4	1	1		4	5	1		4	0	1
4	2	1		4	5	5		4	9	5		4	11	5
4	0	2		4	2	1		4	5	3		4	2	1
4	1	1		4	2	0		4	3	3		4	5	2
4	0	2		4	4	0		4	3	2		4	5	3
4	0	1		4	4	2		4	2	0		4	1	0
4	0	4		4	5	2		4	2	2		4	2	1
4	0	3		4	1	1		4	7	3		4	4	2
4	1	1		4	3	3		4	3	2		4	1	1
4	0	1		4	8	6		4	1	1		4	1	1
4	1	2		4	3	1		4	4	1		4	11	5
4	1	1		4	3	1		5	3	1		4	2	3
4	2	1		4	19	6		5	2	0		4	9	6
4	3	4		4	4	2		5	4	0		4	3	1
4	0	2		4	6	6		5	11	4		4	11	4
4	0	1		4	3	1		5	3	2		4	15	6
4	0	1		4	2	0		5	9	3		4	2	1
4	2	3		4	6	3		5	7	1		4	4	1
4	0	3		4	2	1		5	1	0		4	2	2
4	0	1		4	1	2		5	6	2		4	2	1
4	0	2		4	6	1		5	8	1		4	2	0
4	1	1		4	3	1		5	2	2		4	8	3
4	0	1		4	1	1		5	8	3		4	5	2
4	0	2		4	5	3		5	3	0		4	5	0
4	0	2		4	2	2		5	3	1		4	4	0
4	0	4		4	2	2		5	5	1		4	7	3
4	0	1		4	3	1		5	3	0		4	1	1
4	2	0		4	0	2		5	4	0		4	10	3
4	1	2		4	4	1		5	4	2		4	3	3
4	0	1		4	3	3		5	6	2		4	9	4
4	0	2		4	3	3		5	4	2		4	12	5
4	3	0		4	2	4		5	7	3		4	8	6
4	10	4		4	1	1		5	1	0		4	4	2
4	3	5		4	4	1		5	4	1		4	2	1
4	5	2		4	4	4		5	4	0		4	4	1
4	3	1		4	1	2		5	8	3		4	8	3
4	2	1		4	1	1		5	4	1		4	2	0
4	1	2		4	4	3		5	1	1		4	4	0
4	3	0		4	2	1		5	5	1		5	4	2
4	2	2		4	2	1		5	4	1		5	7	10
4	4	2		4	1	1		5	2	2		5	9	4
4	1	6		4	3	2		5	6	1		5	3	4
4	2	1		4	4	1		5	2	0		5	6	3
4	2	1		4	5	1		5	10	4		5	6	2
4	1	2		4	4	1		5	6	1		5	3	2
4	0	3		4	4	3		5	3	1		5	13	6
4	0	1		4	0	1		5	3	1		5	2	3
4	5	2		4	2	2		5	2	0		5	4	2
4	1	1		4	1	3		5	1	1		5	5	3
4	2	2		4	1	2		5	6	3		5	7	5
4	1	1		4	3	2		5	10	4		5	5	6
4	0	1		4	7	2		5	3	0		5	5	3
4	0	2		4	9	4		5	3	0		5	3	1
4	2	0		4	3	1		5	2	1		5	4	2
4	3	3		4	6	5		5	3	2		5	2	2
4	4	2		4	13	6		5	1	1		5	13	6
4	0	4		4	2	0		5	6	2		5	12	4
4	6	4		4	2	4		5	4	2		5	5	1
4	3	2		4	2	0		5	3	2		5	2	2
4	3	6		4	1	1		5	1	1		5	4	2
4	0	1		4	2	4		5	3	2		5	1	1
4	1	2		4	5	2		5	2	2		5	3	2
4	0	3		4	2	0		5	2	1		5	2	1
4	5	2		4	2	4		5	2	1		5	11	5
4	2	1		4	1	1		5	0	3		5	3	1
4	3	0		5	4	3		5	4	3		5	4	3
4	3	3		5	1	1		5	9	5		5	1	1
4	4	4		5	6	2		5	1	1		5	9	2
4	3	2		5	8	5		5	3	2		5	10	3
4	7	1		5	5	2		5	2	2		5	9	7
4	0	2		5	10	3		5	4	7		5	5	1
4	1	1		5	3	5		5	8	6		5	4	1
4	3	1		5	0	1		5	5	1		5	16	11
4	2	2		5	8	3		5	12	7		5	18	8
4	7	1		5	1	0		5	7	3		5	3	1
4	2	0		5	6	4		5	5	3		5	4	2
4	6	4		5	5	1		5	4	1		5	2	0
4	1	1		5	3	4		5	1	2		5	6	3
4	1	1		5	1	2		5	4	1		5	5	4
4	3	1		5	2	0		5	2	1		5	2	1
4	2	2		5	0	2		5	3	2		5	4	4
4	3	2		5	5	2		5	3	2		5	4	1
4	4	1		5	2	1		5	3	0		5	0	2
4	13	7		5	2	2		5	7	6		5	2	0
4	5	6		5	2	1		5	0	2		5	6	3
4	2	3		5	7	3		5	3	2		5	11	5
4	2	1		5	1	1		5	2	0		5	9	3
4	8	3		5	5	2		5	5	2		5	2	2
4	4	0		5	0	2		5	5	4		5	9	3
4	0	1		5	1	1		5	1	1		5	15	5
4	1	1		5	3	1		5	2	2		5	17	6
4	6	6		5	2	2		5	9	4		5	3	1
4	8	6		5	9	4		5	3	3		5	10	4
4	2	0		5	1	2		5	0	2		5	0	2
4	4	1		5	1	1		5	2	2		5	9	4
4	4	4		5	9	2		5	7	5		5	6	2
4	7	1		5	4	0		5	1	1		5	19	13
4	8	1		5	5	4		5	2	1		5	12	4
4	3	1		5	2	0		5	4	0		5	9	6
4	4	1		5	3	3		5	3	1		5	13	5
4	3	2		5	4	3		5	7	2		5	2	1
4	2	2		5	5	1		5	2	0		5	0	3
4	5	1		5	3	2		5	5	2		5	7	5
4	3	1		5	1	1		5	14	8		5	10	4
4	4	2		5	2	1		5	1	0		5	1	1
4	0	1		5	4	1		5	1	1		5	5	2
4	2	2		5	3	1		5	5	7		5	13	5
4	5	1		5	1	1		5	4	3		5	11	4
4	4	5		5	4	2		5	5	3		5	2	1
4	4	2		5	1	1		5	9	2		5	7	6
4	4	1		5	3	3		5	10	4		5	6	1
4	6	3		5	2	2		5	12	3		5	10	6
4	7	5		5	2	2		5	5	2		5	16	9
4	1	1		5	3	3		5	2	1		5	3	0
4	1	1		5	5	3		6	4	2		5	9	4
4	4	3		5	3	1		6	8	7		5	4	1
4	2	0		5	0	1		6	1	0		5	2	0
4	2	1		5	2	2		6	8	8		5	3	1
4	2	0		5	9	6		6	3	3		5	3	0
4	8	4		5	3	3		6	7	2		5	10	2
4	2	1		5	6	3		6	4	1		5	8	6
4	1	1		5	2	1		6	6	4		5	9	2
4	4	0		5	2	1		6	2	1		5	5	2
4	3	1		5	1	0		6	8	6		5	3	2
4	5	1		5	4	2		6	2	2		5	4	2
4	4	2		5	4	3		6	3	2		5	22	14
4	2	2		5	1	1		6	3	2		5	9	9
				5	4	1		6	5	2		5	9	3
				5	2	1		6	1	1		5	6	2
				5	2	1		6	5	2		5	4	3
				5	2	1		6	4	4		5	4	1
				5	5	3		6	7	3		5	11	6
				5	4	5		6	11	5		5	13	6
				5	1	2		6	6	6		5	1	2
				5	6	4		6	7	0		5	1	2
				5	5	0		6	2	1		5	4	1
				5	3	1		6	1	3		5	7	3
				5	4	0		6	5	5		5	29	16
				5	7	3		6	2	4		5	2	0
				5	5	1		6	0	1		5	10	6
				5	4	4		6	8	2		5	2	0
				5	2	1		6	3	0		5	11	6
				5	1	1		6	4	0
				5	10	5		6	2	1
				5	1	0		6	5	1
				5	1	3		6	9	6
				5	1	1		7	1	1
				5	3	3		7	6	2
				5	5	5		7	3	1
				5	8	4		7	3	0
				5	1	0		7	5	3
				5	6	4		7	1	6
				5	1	1		7	10	8
				5	1	1		7	7	3
				5	0	1		7	6	4
				5	2	2		7	8	10
				5	4	2		7	4	2
				5	4	0		7	2	1
				5	2	0		7	2	0
				5	3	3		7	1	2
				5	4	0		7	9	4
				5	2	2		7	0	1
				5	3	2		7	3	1
				5	0	1		8	3	4
				5	0	1		8	4	2
				5	0	3		8	3	2
				5	1	1		8	1	1
				5	3	3		8	4	1
				5	3	1		8	0	1
				5	2	1		8	1	0
				5	2	0		8	0	1
				5	0	1		8	1	1
				5	1	0		8	2	0
				5	0	3		8	2	2
				5	2	0		8	6	4
				5	1	1		8	8	6
				5	2	1		8	10	3
				5	2	1		8	4	2
				5	2	1		8	8	4
				5	0	3		8	19	9
				5	0	2		8	2	0
				5	0	1		8	6	2
				5	2	1		8	0	2
				5	0	1		8	0	1
				5	0	2		8	3	1
				5	1	4		8	7	3
				5	0	2		8	2	1
				5	0	1		8	4	6
				5	0	3		8	8	11
				5	0	1		8	10	6
				5	1	1		8	2	2
				5	0	1		8	2	1
				5	0	3		8	4	2
				5	0	3		8	3	2
				5	0	2		8	4	2
				5	0	1
				5	0	1
				5	1	2

## Sheet: Fig 6f
Average basal and total clone sizes and Proportion of suprabasal cells/total cells per clone in YFP and PI3KH1047R/wt animals in Akita-wt and Akita-Het background
Related to Figures 6f
Average basal cell number							Unpaired t test	YFP Akita-wt	YFP Akita-Het	PI3KH1047R/wt Akita-Het
YFP Akita-wt	YFP Akita-Het		PI3KH1047R/wt Akita-wt	PI3KH1047R/wt Akita-Het				vs.	vs.	vs.
3.16	3.38		4.31034	6.5				PI3KH1047R/wt Akita-wt	YFP Akita-wt	PI3KH1047R/wt Akita-wt
3.41584	3.43		5.0404	5.93902
3.4	3.91089		5	4.79699
3.3	3.64356		4.05607	6.05607			P value	3.89756e-05	0.1853	0.0008
	3.25926		4.38	6.93069			P value summary	****	ns	***
			4.70968				Significantly different (P < 0.05)?	Yes	No	Yes
			4.4375				One- or two-tailed P value?	Two-tailed	Two-tailed	Two-tailed
			4.75				t, df	t=6.960, df=10	t=1.469, df=7	t=4.602, df=11
Each value correspond to the average of all the clones with at least 1 basal cell analysed in one animal.
								YFP Akita-wt	YFP Akita-Het	PI3KH1047R/wt Akita-Het
								vs.	vs.	vs.
Proportion of suprabasal cells per clone							Unpaired t test	PI3KH1047R/wt Akita-wt	YFP Akita-wt	PI3KH1047R/wt Akita-wt
YFP Akita-wt	YFP Akita-Het		PI3KH1047R/wt Akita-wt	PI3KH1047R/wt Akita-Het
0.566522	0.512505		0.33576	0.283456
0.506471	0.4727		0.29113	0.306049			P value	0.0006	0.1958	0.2065
0.419987	0.359904		0.340884	0.323799			P value summary	***	ns	ns
0.521279	0.400776		0.345524	0.355058			Significantly different (P < 0.05)?	Yes	No	No
	0.475566		0.307546	0.338699			One- or two-tailed P value?	Two-tailed	Two-tailed	Two-tailed
			0.366189				t, df	t=4.904, df=10	t=1.430, df=7	t=1.343, df=11
			0.401363
			0.426234
Each value correspond to the average ratio of suprabasal/total cells of all the clones analysed in one animal.

## Sheet: Fig 6h-i 
All clones analysed from Cre-YFP and Cre-Pik3caH1047R/wt animals under Chow diet and High fat diet (HFD)
Related to Fig 6h-i and ExtData Fig 8m
R26YFP/wt Chow 28 days after induction				R26YFP/wt HFD 28 days after induction				Pik3caH1047R/wt Chow 28 days after induction				Pik3caH1047R/wt HFD 28 days after induction						2D Kolmogorov-Smirnov test of YFP (Chow, HFD) vs PI3K (Chow, HFD) clone size distributions:
Animal	Basal	First SB		Animal	Basal	First SB		Animal	Basal	First SB		Animal	Basal	First SB
1	0	2		1	2	2		1	3	1		1	2	1							PI3K vs YFP (Chow, 1m)	PI3K vs YFP (HFD, 1m)
1	3	2		1	1	0		1	4	2		1	3	1						p-val:	3.1879e-29	2.6516e-23
1	5	1		1	4	1		1	3	2		1	11	2
1	2	0		1	2	1		1	4	1		1	8	3								HFD vs Chow (YFP, 1m)
1	0	6		1	4	2		1	1	2		1	6	3						p-val:		0.0064
1	1	0		1	1	1		1	6	3		1	9	2
1	1	3		1	3	2		1	1	1		1	4	2								HFD vs Chow (PI3K, 1m)
1	1	7		1	1	0		1	2	0		1	13	3						p-val:		3.6232e-05
1	1	3		1	0	1		1	3	2		1	3	1
1	1	1		1	2	1		1	1	2		1	3	3
1	1	1		1	0	1		1	2	0		1	15	5
1	2	0		1	1	2		1	0	2		1	2	3				Results on possible interactions of treatment and genotype effects on basal clone size distributions:
1	1	4		1	9	4		1	1	2		1	5	1
1	0	2		1	8	6		1	5	1		1	4	2				Interaction Genotype:HFD - Analysis of Variance of Aligned Rank Transformed (ART) Data						Contrast ART-C Post-hoc test of differences of differences: difference between (YFP - PI3K | CTL) and (YFP - PI3K | HFD)
1	2	0		1	8	2		1	0	2		1	3	1				(Non-parametric factorial ANOVA)
1	2	2		1	4	1		1	0	1		1	5	2
1	2	2		1	1	1		1	6	3		1	1	0				Table Type: Anova Table (Type III tests)						Estimate: 0.213
1	5	2		1	1	1		1	5	6		1	25	8				Model: No Repeated Measures (lm)						F Test:
1	3	2		1	5	2		1	4	2		1	4	0				Response: art(Basal)						P-value adjustment method: holm
1	1	1		1	7	1		1	1	2		1	8	4
1	2	0		1	1	1		1	2	2		1	3	1					Df	Df.res	F value	Pr(>F)			Value	Df	Sum of Sq	F	Pr(>F)
1	1	2		1	0	3		1	13	3		1	1	3				genotype	1	2881	413.701	< 2e-16	***	YFP-PI3K : CTL-HFD	151.29	1	3886117	5.7426	0.01662	*	(YFP - PI3K) difference is significantly larger under HFD
1	3	2		1	0	1		1	5	2		1	4	2				treatment	1	2881	100.678	< 2e-16	***	Residuals		2881	1949631960
1	2	1		1	0	2		1	0	2		1	3	1				genotype:treatment	1	2881	5.7426	0.016622	*
1	0	2		1	1	7		1	10	7		1	3	4
1	0	1		1	3	2		1	0	5		1	3	2
1	1	3		1	2	3		1	4	2		1	9	4				Results on pairwise differences in clone size distributions: separated for basal and suprabasal
1	0	1		1	1	3		1	2	1		1	8	4
1	1	3		1	0	1		1	2	2		1	4	0				Kolmogorov-Smirnov test of YFP (Chow, HFD) vs PI3K (Chow, HFD) clone size distributions:
1	2	2		1	1	1		1	6	5		1	15	8
1	3	4		1	1	4		1	2	3		1	4	1							basal
1	13	9		1	3	2		1	3	1		1	2	1							PI3K vs YFP (Chow, 1m)	PI3K vs YFP (HFD, 1m)
1	3	1		1	6	2		1	3	1		1	23	10						p-val:	1.2365e-30	1.1207e-25
1	1	5		1	11	13		1	4	2		1	10	4
1	2	3		1	1	2		1	4	4		1	1	0								HFD vs Chow (YFP, 1m)
1	0	2		1	4	3		1	14	3		1	1	3						p-val:		0.00018979
1	6	1		1	4	6		1	4	1		1	6	1
1	2	2		1	2	4		1	1	1		1	10	3								HFD vs Chow (PI3K, 1m)
1	4	3		1	6	2		1	2	2		1	17	5						p-val:		1.8176e-07
1	1	2		1	3	4		1	1	1		1	6	3
1	3	2		1	0	1		1	2	1		1	12	8
1	9	2		1	0	1		1	11	4		1	8	3
1	5	1		1	6	5		1	5	1		1	5	2
1	2	0		1	4	1		1	5	1		1	3	2
1	7	2		1	0	5		1	1	0		1	2	2
1	2	4		1	0	1		1	3	0		1	1	1
1	2	2		1	1	2		1	8	7		1	8	1
1	1	4		1	0	1		1	13	6		1	5	3
1	0	4		1	0	2		1	13	5		1	7	4
1	9	3		1	0	1		1	8	8		1	5	0
1	4	0		1	1	1		1	26	11		1	9	4
2	0	1		1	1	1		1	1	2		1	7	4
2	1	1		1	0	1		1	2	2		1	8	2
2	0	4		1	0	1		1	16	3		1	8	2
2	0	1		1	2	4		1	1	1		1	6	3
2	1	1		1	2	1		1	4	1		1	1	1
2	1	1		1	1	2		1	0	2		1	7	4
2	3	5		1	2	0		1	5	2		1	4	1
2	0	2		1	1	1		1	3	2		1	2	1
2	0	2		1	3	1		1	11	4		1	11	4
2	2	2		1	4	1		1	2	1		1	6	1
2	0	8		1	4	4		1	5	2		1	6	1
2	1	3		2	3	1		1	10	6		1	4	0
2	0	1		2	2	0		1	4	1		1	9	7
2	1	2		2	2	1		1	0	1		1	15	6
2	0	1		2	2	0		1	2	1		1	3	1
2	1	0		2	2	0		1	4	1		1	7	0
2	2	0		2	2	0		1	2	3		1	7	2
2	0	1		2	4	4		1	2	3		1	10	2
2	1	0		2	1	0		1	3	2		1	9	1
2	2	1		2	3	1		1	5	3		1	5	1
2	8	8		2	2	1		1	3	4		1	7	4
2	2	8		2	3	2		1	3	1		1	24	8
2	3	4		2	3	4		1	6	4		1	14	5
2	1	1		2	4	4		1	2	4		1	1	2
2	0	2		2	0	1		1	1	4		1	1	0
2	0	1		2	4	3		1	2	2		1	4	1
2	2	6		2	2	2		1	4	3		1	5	5
2	1	0		2	7	7		1	1	1		1	4	2
2	1	1		2	2	1		1	1	1		1	4	0
2	0	2		2	6	7		1	13	7		1	2	0
2	0	2		2	4	4		1	5	2		1	2	0
2	2	1		2	5	2		1	1	1		1	4	2
2	5	6		2	7	4		1	0	2		1	2	2
2	3	1		2	3	2		1	4	3		1	7	2
2	2	1		2	1	1		1	4	1		1	8	3
2	0	2		2	0	1		1	0	2		1	3	0
2	1	1		2	1	2		1	14	4		1	5	1
2	0	4		2	0	1		1	5	4		1	11	1
2	1	0		2	2	0		1	3	3		1	14	7
2	1	1		2	1	1		1	1	3		1	2	1
2	2	1		2	3	0		1	2	2		1	11	5
2	1	2		2	1	1		1	6	3		1	3	2
2	2	0		2	1	2		1	2	0		1	2	1
2	0	2		2	2	1		1	8	0		1	10	4
2	0	1		2	3	3		1	2	2		1	4	2
2	1	3		2	5	7		1	8	2		1	13	3
2	8	7		2	6	4		1	10	2		1	6	4
2	1	2		2	2	0		1	14	5		1	2	1
2	2	1		2	6	4		1	3	4		1	7	4
2	3	2		2	4	2		1	8	3		1	19	11
2	0	1		2	2	0		1	7	3		1	13	7
2	1	1		2	6	1		1	13	4		1	3	2
2	0	1		2	2	0		1	5	3		1	2	3
2	0	1		2	9	8		2	4	3		1	1	1
2	0	2		2	1	1		2	1	1		1	2	0
2	0	2		2	7	5		2	6	2		1	2	1
2	0	1		2	4	2		2	4	1		1	10	6
2	1	1		2	4	6		2	10	4		1	11	3
2	0	1		2	4	2		2	0	1		1	13	8
2	2	7		2	1	2		2	1	1		1	2	0
2	3	4		2	0	1		2	5	2		1	2	1
2	0	4		3	6	2		2	2	1		1	3	1
2	0	1		3	6	2		2	7	5		1	6	2
2	8	1		3	2	2		2	3	2		1	9	4
2	3	6		3	5	2		2	4	2		2	18	8
2	1	3		3	3	3		2	1	0		2	2	1
2	2	1		3	1	1		2	8	5		2	6	1
2	0	3		3	5	2		2	9	5		2	7	4
2	1	5		3	3	1		2	5	2		2	6	1
2	0	1		3	2	2		2	3	3		2	8	3
2	4	3		3	2	1		2	11	4		2	5	4
2	1	2		3	1	1		2	1	1		2	5	1
2	0	2		3	4	2		2	3	1		2	6	4
2	0	1		3	1	1		2	0	1		2	2	1
2	0	1		3	2	2		2	2	0		2	4	2
2	1	2		3	4	2		2	1	2		2	8	6
2	3	0		3	2	1		2	10	4		2	2	2
2	1	6		3	3	0		2	2	1		2	4	1
2	2	3		3	7	1		2	3	2		2	6	3
2	0	1		3	7	1		2	3	2		2	4	0
2	2	7		3	5	1		2	4	3		2	1	1
2	0	1		3	7	5		2	3	2		2	7	3
2	1	1		3	10	5		2	3	1		2	7	1
2	1	1		3	1	1		2	8	1		2	10	6
2	3	4		3	1	1		2	43	25		2	5	3
2	0	2		3	3	1		2	3	1		2	3	2
2	3	2		3	2	2		2	1	0		2	12	7
2	0	2		3	3	3		2	3	3		2	11	5
2	0	1		3	4	2		2	9	2		2	13	6
2	0	1		3	11	9		2	6	1		2	15	4
2	0	1		3	2	4		2	10	4		2	13	6
2	0	1		3	12	6		2	4	2		2	2	1
2	0	2		3	6	1		2	1	1		2	2	0
2	1	1		3	4	6		2	1	1		2	12	3
2	1	2		3	2	1		2	3	2		2	4	2
2	1	3		3	6	1		2	5	0		2	1	1
2	3	3		3	2	1		2	8	3		2	8	2
2	2	1		3	6	2		2	1	1		2	2	1
2	1	0		3	2	1		2	4	1		2	3	0
2	0	1		3	2	0		2	5	3		2	4	1
2	2	2		3	3	1		2	4	1		2	9	2
2	2	2		3	3	1		2	1	0		2	8	4
2	1	4		3	2	0		2	0	1		2	13	5
2	0	1		3	0	2		2	1	1		2	5	2
2	2	3		3	0	1		2	4	1		2	4	2
2	6	3		3	1	1		2	6	2		2	7	2
2	1	1		3	2	0		2	2	1		2	4	1
2	3	3		3	3	1		2	2	1		2	5	4
2	0	1		3	4	2		3	9	0		2	10	3
2	2	1		3	3	3		3	1	1		2	4	2
2	2	3		3	4	2		3	9	5		2	5	2
2	2	1		3	1	1		3	9	5		2	7	2
2	1	1		3	2	1		3	3	2		2	3	1
2	1	2		3	0	2		3	1	0		2	4	0
2	1	1		3	1	1		3	9	3		2	5	3
2	2	3		3	8	2		3	4	0		2	4	1
2	0	2		3	4	2		3	1	1		2	10	8
2	1	1		3	12	2		3	5	3		2	5	1
2	0	1		3	6	4		3	6	2		2	13	6
2	2	2		3	0	2		3	1	1		2	5	2
2	0	1		3	3	1		3	1	0		2	7	2
2	0	1		3	8	3		3	6	4		2	4	1
2	0	1		3	2	1		3	1	0		2	5	0
2	0	2		3	2	1		3	2	1		2	1	1
2	0	4		3	4	1		3	5	3		2	8	2
2	2	2		3	4	2		3	1	1		2	7	1
2	5	1		3	8	3		3	4	1		2	7	2
2	1	1		3	4	2		3	6	2		2	1	2
2	0	4		3	1	2		3	7	3		2	3	0
2	0	1		3	5	3		3	1	3		2	2	1
2	0	2		3	4	2		3	11	6		2	3	0
2	0	1		3	3	0		3	11	7		2	4	3
2	1	1		3	2	1		3	14	8		2	3	0
2	0	1		3	1	3		3	14	3		2	2	2
2	6	7		3	1	1		3	2	0		2	7	2
2	1	2		3	3	3		3	15	8		2	6	0
2	0	1		3	4	2		3	6	1		2	12	3
2	1	4		3	2	3		3	3	1		2	6	2
2	0	1		3	3	2		3	4	1		2	8	2
2	1	5		3	3	2		3	6	3		2	2	0
2	0	2		3	2	1		3	2	1		2	3	1
2	2	1		3	3	3		3	1	0		2	10	1
2	7	6		3	1	1		3	5	1		2	2	1
2	6	5		3	2	1		3	7	2		2	6	2
2	1	2		3	3	4		3	7	2		2	6	2
2	1	1		3	1	1		3	8	3		2	6	3
2	1	2		3	6	3		3	4	1		2	4	1
2	0	3		3	1	1		3	5	3		2	9	2
2	3	5		3	7	3		3	13	5		2	3	1
2	2	1		3	2	0		3	5	3		2	10	1
2	1	2		3	6	1		3	10	4		2	7	2
2	0	2		3	3	1		3	3	1		2	13	6
2	1	1		3	7	4		3	18	8		2	5	2
2	0	2		3	3	2		3	7	2		2	8	0
2	0	1		3	5	2		3	6	2		2	2	1
2	0	4		3	2	1		3	3	1		2	5	2
2	1	1		3	2	1		3	8	5		2	2	1
2	2	2		3	8	2		3	2	0		2	8	3
2	0	3		3	4	0		3	2	3		2	2	1
2	1	1		3	2	0		3	2	0		2	18	4
2	3	2		3	1	1		3	24	13		2	2	1
2	2	3		3	2	2		3	1	1		2	3	2
2	0	1		3	3	1		3	1	1		2	20	8
2	0	2		3	1	1		3	3	1		2	3	0
2	0	3		4	1	1		3	19	7		2	4	2
2	1	2		4	2	1		3	3	1		2	6	1
2	0	2		4	0	3		3	4	1		2	10	1
2	0	2		4	0	1		3	9	3		2	6	4
2	0	2		4	3	1		3	1	1		2	3	1
2	3	2		4	1	1		3	1	1		3	7	5
3	3	1		4	4	3		3	1	2		3	1	3
3	0	1		4	7	2		3	5	0		3	7	2
3	2	2		4	1	1		3	2	0		3	5	4
3	2	0		4	5	3		3	6	3		3	8	5
3	1	1		4	10	5		3	3	1		3	1	1
3	3	2		4	5	1		3	5	3		3	11	7
3	0	1		4	4	1		3	1	1		3	7	2
3	2	0		4	4	1		3	3	4		3	1	0
3	3	2		4	6	4		3	5	3		3	4	4
3	2	2		4	7	7		3	0	1		3	4	0
3	2	2		4	5	0		3	5	2		3	0	1
3	2	1		4	4	1		3	7	3		3	1	2
3	3	1		4	0	2		3	8	4		3	3	1
3	9	3		4	0	2		3	13	5		3	4	2
3	0	1		4	2	1		3	7	1		3	2	2
3	2	2		4	1	1		3	4	6		3	6	2
3	1	1		4	1	1		3	6	4		3	4	3
3	1	1		4	1	0		3	2	3		3	3	2
3	3	1		4	5	1		3	6	3		3	5	2
3	5	3		4	3	2		3	9	6		3	9	4
3	0	2		4	5	2		3	2	1		3	7	5
3	1	1		4	9	12		3	2	0		3	8	2
3	1	1		4	4	2		3	1	0		3	11	5
3	2	1		4	0	2		3	5	4		3	5	1
3	3	4		4	2	1		3	0	2		3	5	1
3	2	2		4	1	3		4	2	0		3	3	1
3	5	4		4	12	7		4	5	2		3	4	2
3	1	1		4	5	6		4	3	1		3	7	2
3	1	1		4	0	1		4	10	4		3	5	3
3	2	2		4	0	1		4	3	3		3	4	1
3	1	1		4	1	3		4	5	2		3	5	3
3	2	1		4	0	1		4	4	2		3	9	4
3	2	2		4	1	1		4	3	0		3	6	2
3	2	2		4	1	3		4	15	6		3	3	3
3	1	1		4	0	3		4	1	2		3	14	3
3	1	1		4	2	2		4	8	5		3	6	3
3	2	0		4	0	3		4	1	1		3	2	0
3	5	2		4	1	2		4	1	1		3	5	5
3	1	1		4	2	2		4	2	1		3	3	0
3	4	1		4	0	1		4	0	2		3	2	0
3	2	0		4	1	5		4	0	2		3	4	1
3	2	1		4	1	1		4	3	4		3	5	1
3	2	0		4	2	3		4	3	2		3	1	2
3	4	0		4	2	3		4	3	2		3	5	1
3	3	3		4	1	0		4	9	3		3	3	2
3	2	1		4	2	4		4	7	2		3	1	1
3	6	2		4	2	1		4	1	1		3	1	1
3	7	3		4	1	2		4	2	1		3	3	1
3	3	1		4	2	2		4	10	4		3	1	2
3	5	8		4	16	4		4	3	1		3	4	2
3	12	7		4	2	1		4	19	7		3	4	1
3	2	0		4	8	4		4	3	3		3	4	1
3	1	3		4	5	5		4	5	3		3	1	0
3	1	1		4	3	0		4	2	1		3	2	1
3	2	2		4	2	1		4	1	2		3	5	1
3	0	1		4	2	0		4	11	7		3	5	1
3	8	1		4	3	0		4	13	6		3	4	1
3	0	2		4	9	4		4	5	3		3	4	0
3	2	2		4	7	3		4	6	6		3	1	0
3	3	1		4	6	3		4	7	7		3	2	0
3	3	2		4	1	1		4	3	2		3	3	1
3	2	4		4	4	3		4	11	6		3	3	3
3	1	1		4	6	3		4	6	2		3	7	5
3	4	0		4	1	1		4	4	2		3	5	1
3	2	1		4	2	2		4	5	2		3	10	5
3	1	2		4	2	2		4	1	0		3	7	1
3	2	1		4	5	2		4	11	5		3	5	1
3	1	1		4	3	2		4	4	3		3	16	2
3	3	0		4	1	1		4	7	5		3	4	2
3	5	5		4	4	3		4	0	1		3	5	2
3	2	0		4	4	3		4	5	1		3	5	1
3	4	0		4	2	2		4	4	2		3	9	1
3	2	1		4	11	8		4	6	2		3	2	2
3	1	1		4	0	2		4	7	1		3	9	3
3	4	3		4	6	0		4	3	1		3	2	1
3	3	1		4	16	3		4	10	4		3	5	1
3	1	2		4	6	3		4	3	0		3	4	1
3	1	3		4	2	2		4	7	3		3	6	2
3	0	1		4	2	1		4	9	2		3	4	1
3	1	1		4	4	5		4	1	1		3	2	1
3	7	3		4	1	1		4	2	1		3	6	4
3	2	1		4	3	1		4	4	2		3	5	4
3	6	4		4	1	1		4	4	1		3	4	0
3	1	1		4	2	0		4	3	1		3	2	2
3	1	1		4	5	3		4	11	2		3	5	3
3	0	1		4	7	3		4	22	8		3	6	2
3	2	1		4	2	1		4	3	1		3	11	4
3	1	1		4	4	1		4	1	0		3	3	3
3	4	1		4	2	2		4	2	1		3	1	2
3	1	3		4	2	1		4	1	1		3	3	3
3	9	4		4	0	2		4	3	1		3	3	3
3	4	2		4	2	0		4	1	0		3	6	3
3	5	1		4	1	2		4	2	1		3	5	1
3	1	2		4	7	5		4	5	0		3	6	2
3	3	3		4	2	2		4	2	2		3	2	1
3	4	2		4	10	4		4	7	2		3	1	1
3	11	6		4	2	2		4	3	2		3	1	2
3	5	4		4	2	4		4	5	2		3	7	2
3	0	1		4	1	1		4	2	1		3	1	1
3	8	3		4	1	2		4	2	1		3	8	3
3	1	1		4	3	0		4	7	2		3	4	2
3	8	2		4	4	3		4	4	1		3	2	3
3	8	0		4	1	2		4	1	1		3	2	1
3	2	0		4	1	1		4	2	0		3	19	9
3	6	2		4	3	2		4	2	0		3	5	1
3	7	1		4	4	3		4	9	4		3	2	1
3	2	1		4	0	1		4	2	1		3	7	1
3	0	2		4	2	0		4	6	2		3	3	2
3	1	2		4	6	2		4	1	1		3	6	2
3	10	3		4	1	1		4	4	3		3	8	4
4	2	0		4	1	1		4	12	4		3	2	2
4	2	2		4	5	3		4	2	1		3	2	0
4	1	0		4	5	4		4	4	2		3	9	7
4	2	0		4	3	1		4	5	1		3	11	2
4	2	2		4	3	2		4	2	4		3	2	0
4	1	1		4	4	3		4	4	2		3	5	2
4	1	2		4	7	2		4	3	1		3	9	2
4	2	0		4	1	1		4	2	3		3	10	5
4	3	0		4	3	3		4	1	2		3	1	0
4	4	5		4	10	7		4	4	3		3	7	4
4	1	1		4	2	1		4	2	3		3	2	2
4	3	1		4	2	1		4	3	1		4	4	1
4	9	9		4	1	2		4	7	3		4	6	3
4	2	1		4	2	1		4	2	1		4	7	2
4	1	1		4	2	2		4	2	0		4	10	5
4	0	3		4	0	3		4	13	4		4	0	2
4	11	6		4	5	5		4	4	1		4	7	5
4	5	1		5	2	4		4	3	2		4	2	1
4	2	2		5	2	3		4	4	1		4	8	1
4	1	1		5	1	2		4	4	2		4	19	4
4	2	1		5	4	4		4	6	2		4	6	1
4	4	3		5	2	1		4	3	1		4	5	1
4	10	2		5	1	1		4	1	1		4	6	2
4	0	1		5	3	1		4	7	3		4	8	2
4	7	1		5	2	1		4	3	2		4	8	3
4	1	1		5	4	2		4	14	2		4	8	3
4	10	3		5	4	1		4	7	3		4	6	3
4	10	1		5	1	1		4	3	2		4	3	1
4	1	1		5	5	2		5	2	2		4	3	1
4	2	1		5	0	2		5	4	1		4	5	1
4	1	1		5	1	1		5	2	1		4	4	2
4	1	2		5	13	11		5	4	2		4	6	1
4	3	4		5	7	6		5	9	4		4	8	6
4	0	2		5	3	4		5	3	1		4	5	1
4	4	4		5	14	8		5	2	1		4	5	0
4	5	2		5	4	4		5	4	1		4	10	3
4	1	3		5	3	2		5	2	0		4	4	1
4	9	7		5	3	2		5	4	2		4	4	1
4	3	3		5	0	1		5	3	1		4	2	1
4	2	1		5	2	2		5	3	2		4	7	1
4	2	5		5	1	1		5	4	1		4	4	2
4	1	2		5	2	1		5	5	3		4	0	1
4	6	2		5	7	4		5	2	0		4	2	1
4	4	4		5	1	1		5	2	1		4	1	1
4	1	1		5	8	2		5	14	4		4	14	5
4	0	2		5	2	3		5	3	2		4	3	2
4	3	2		5	1	1		5	1	0		4	17	7
4	2	2		5	12	6		5	12	3		4	4	1
4	2	3		5	1	2		5	8	4		4	5	3
4	1	1		5	5	2		5	3	1		4	1	3
4	4	1		5	0	1		5	5	2		4	5	4
4	1	1		5	3	1		5	6	3		4	9	7
4	2	4		5	1	1		5	8	3		4	4	2
4	3	1		5	0	2		5	31	12		4	2	1
4	3	1		5	4	1		5	5	3		4	4	1
4	2	1		5	1	1		5	0	1		4	4	2
4	0	2		5	0	3		5	7	7		4	3	1
4	1	1		5	2	2		5	1	0		4	2	0
4	2	1		5	6	7		5	2	3		4	11	7
4	1	1		5	1	3		5	5	3		4	3	1
4	4	1		5	1	1		5	5	4		4	6	1
4	2	0		5	2	0		5	10	4		4	6	2
4	4	1		5	2	1		5	2	1		4	4	1
4	2	1		5	4	3		5	8	3		4	3	1
4	1	1		5	2	2		5	3	2		4	3	1
4	0	1		5	3	1		5	4	0		4	5	1
4	6	1		5	1	3		5	0	2		4	8	0
4	8	2		5	2	2		5	2	0		4	2	1
4	1	1		5	2	0		5	8	4		4	1	0
4	1	2		5	1	2		5	7	4		4	7	4
4	1	2		5	0	1		5	5	3		4	2	0
4	4	3		5	0	1		5	11	6		4	15	4
4	4	2		5	2	0		5	4	3		4	8	1
4	1	1		5	2	1		5	9	6		4	16	10
4	5	6		5	3	1		5	0	2		4	8	2
4	3	3		5	7	2		5	11	1		4	2	1
4	6	4		5	3	3		5	3	1		4	5	3
4	2	0		5	4	2		5	7	3		4	11	6
4	2	1		5	6	4		5	3	2		4	3	3
4	8	2		5	8	2		5	2	2		4	3	2
4	6	2		5	4	3		5	12	4		4	3	3
4	1	1		5	2	1		5	2	2		4	6	1
4	1	1		5	2	2		5	2	1		4	2	0
4	6	3		5	8	3		5	19	7		4	1	1
4	1	4		5	1	4		5	2	1		4	3	4
4	0	1		5	0	1		5	16	6		4	1	1
4	4	1		5	25	24		5	1	1		4	2	1
4	4	1		5	2	1		5	2	1		4	2	1
4	4	3		5	5	3		5	3	1		4	7	2
4	4	0		5	2	1		5	2	2		4	2	0
4	4	2		5	0	1		5	2	1		4	11	6
4	5	3		5	0	3		5	5	1		4	4	2
4	9	4		5	3	2		5	3	0		4	4	0
4	2	2		5	2	1		5	6	2		4	9	2
4	5	1		5	1	1		5	3	1		4	5	2
4	4	2		5	1	2		5	1	2		4	1	1
4	1	1		5	4	5		5	4	2		4	3	1
4	0	1		5	2	2		5	1	0		4	9	2
4	0	3		5	2	0		5	2	2		4	3	2
4	2	3		5	1	2		5	10	5		4	4	3
4	3	2		5	2	0		5	2	1		4	9	5
4	6	5		5	0	1		5	2	1		4	6	1
4	2	3		5	1	1		5	8	5		4	2	1
4	5	4		5	2	1		5	2	2		4	4	2
4	4	0		5	1	1		5	2	2		4	5	1
4	6	2		5	1	0		5	1	0		4	2	2
4	3	2		5	0	1		5	2	2		4	6	1
4	3	0		5	0	2		5	5	3		4	3	2
4	2	2		5	2	4		5	6	1		4	11	1
4	2	0		5	1	0		5	6	3		4	2	2
5	5	5		5	1	2		5	7	4		4	7	3
5	4	3		5	4	4		5	1	1		4	4	3
5	2	3		5	3	1		5	5	2		4	4	1
5	3	1		5	20	6		5	8	0		4	9	1
5	2	0		5	1	2		5	4	2		4	8	3
5	3	3		5	3	2		5	1	0		4	5	2
5	3	1		5	1	1		5	5	2		4	19	6
5	1	2		5	1	2		5	7	2		4	8	4
5	1	1		5	0	2		5	5	2		4	3	2
5	3	1		5	4	4		5	10	8		4	9	4
5	1	1		5	1	1		5	2	0		4	2	0
5	4	2		5	0	1		5	12	5		4	7	1
5	3	3		5	2	4		5	3	1		4	7	2
5	5	1		5	1	0		5	2	2		4	1	1
5	1	2		5	2	5		5	10	2		4	2	3
5	4	1		5	1	4		5	1	1		4	0	2
5	18	8		5	3	1		5	12	7		4	1	1
5	3	1		5	4	2		5	2	0		4	3	2
5	3	0		5	2	0		5	4	3		4	5	3
5	4	0		5	6	7		5	4	2		4	1	1
5	0	1		5	8	4		5	1	1		4	3	0
5	3	0		5	5	3		5	2	1		4	8	3
5	2	3		5	8	6		5	9	5		4	10	4
5	3	1		5	0	2		5	4	0		4	11	6
5	11	5		5	2	3		5	8	1		4	7	2
5	2	2		5	1	1		5	3	1		4	2	0
5	7	2		5	3	1		5	6	2		5	8	6
5	3	1		5	3	0		5	4	2		5	2	2
5	1	1		5	7	1		5	5	3		5	8	4
5	1	1		5	1	1		6	14	8		5	13	7
5	2	2		5	0	1		6	1	2		5	2	1
5	9	3						6	1	0		5	1	1
5	5	1						6	2	0		5	15	3
5	13	4						6	2	0		5	1	2
5	6	2						6	0	3		5	3	4
5	4	2						6	10	3		5	5	1
5	1	0						6	0	1		5	2	1
5	1	2						6	1	1		5	4	1
5	2	2						6	5	0		5	1	1
5	4	0						6	2	1		5	9	1
5	6	2						6	11	5		5	5	2
5	3	0						6	8	3		5	8	1
5	1	2						6	4	2		5	6	5
5	3	2						6	1	1		5	8	4
5	12	7						6	3	0		5	12	5
5	2	1						6	4	2		5	12	5
5	4	2						6	8	2		5	4	1
5	2	3						6	2	1		5	6	3
5	2	0						6	6	1		5	2	1
5	2	1						6	12	4		5	7	2
5	2	4						6	0	2		5	9	6
5	8	4						6	10	5		5	5	1
5	3	2						6	2	1		5	3	3
5	3	2						6	8	1		5	5	2
5	3	1						6	1	2		5	1	1
5	2	2						6	1	1		5	8	2
5	1	1						6	1	0		5	8	4
5	2	0						6	9	4		5	15	11
5	1	2						6	18	7		5	8	4
5	5	4						6	3	6		5	1	0
5	2	0						6	1	1		5	14	5
5	5	1						6	1	1		5	5	1
5	1	1						6	8	7		5	4	1
5	4	2						6	4	7		5	6	1
5	2	1						6	3	0		5	9	6
5	0	1						6	2	3		5	20	7
5	3	0						6	2	1		5	10	4
5	0	1						6	2	1		5	5	2
5	5	3						6	2	1		5	4	1
5	2	0						6	2	3		5	4	3
5	2	0						6	3	2		5	2	2
5	2	1						6	5	4		5	2	0
5	5	3						6	3	2		5	10	2
5	3	0						6	4	4		5	5	1
5	2	1						6	4	5		5	1	2
5	1	2						6	2	2		5	12	5
5	2	1						6	6	2		5	2	2
5	5	1						6	5	4		5	6	1
5	1	1						6	0	1		5	7	2
5	5	2						6	1	0		6	2	0
5	4	3						6	4	2		6	9	0
5	7	3						6	1	1		6	6	2
5	7	3						6	0	1		6	6	3
5	2	1						6	5	2		6	1	0
5	4	3						6	6	3		6	2	2
5	4	3						6	2	1		6	2	0
5	13	8						6	1	1		6	2	1
5	11	4						6	2	0		6	4	1
5	3	1						6	1	0		6	9	7
5	4	1						6	3	2		6	5	2
5	4	0						6	4	3		6	5	2
5	6	1						6	5	5		6	3	0
5	1	1						6	4	1		6	2	2
5	3	3						6	10	4		6	4	2
5	1	2						6	4	0		6	2	0
5	1	3						6	4	1		6	5	2
5	1	2						6	3	1		6	5	1
5	1	0						6	1	4		6	4	3
5	2	1						6	9	2		6	14	6
5	2	2						6	2	1		6	4	1
5	7	5						6	9	5		6	9	1
5	1	1						6	7	1		6	9	3
5	7	4						6	1	0		6	3	2
5	6	2						6	6	1		6	6	1
5	3	3						6	4	1		6	6	6
5	8	8						6	7	2		6	5	1
5	3	2						6	3	1		6	4	1
5	4	2						6	2	0		6	7	3
5	1	2						6	3	1		6	11	3
5	9	4						6	1	1		6	2	0
6	0	1						6	4	2		6	5	1
6	1	2						6	3	1		6	2	1
6	0	1						6	2	1		6	1	0
6	0	1						6	1	2		6	1	0
6	0	3						6	4	2		6	9	5
6	0	1						6	0	1		6	7	3
6	0	1						6	3	3		6	2	1
6	0	1						6	3	2		6	5	3
6	2	3						6	8	4		6	0	1
6	6	4						6	6	2		6	4	1
6	1	1						6	13	6		6	8	2
6	7	1						6	5	3		6	4	2
6	1	1						6	4	2		6	1	0
6	6	4						6	24	9		6	12	3
6	5	3						6	2	0		6	3	0
6	2	2						6	7	3		6	7	2
6	0	1						6	4	2		6	3	0
6	2	0						6	12	5		6	0	1
6	10	7						6	3	3		6	0	1
6	10	6						6	4	1		6	1	1
6	6	1						6	10	4		6	3	2
6	10	4						6	2	0		6	0	1
6	1	2						6	4	3		6	11	6
6	3	4						6	3	2		6	1	1
6	10	3						6	3	1		6	2	1
6	4	2						6	4	0		6	7	3
6	2	3						7	1	1		6	1	2
6	0	1						7	0	1		6	8	5
6	0	2						7	2	2		6	6	4
6	1	0						7	8	3		6	7	3
6	1	4						7	3	1		6	8	2
6	0	4						7	3	1		6	8	3
6	0	6						7	9	4		6	14	4
6	1	1						7	5	3		6	16	7
6	0	2						7	10	4		6	9	2
6	0	1						7	2	2		6	2	3
6	0	1						7	5	2		6	3	2
6	0	1						7	3	0		6	3	2
6	0	2						7	7	5		6	2	1
6	0	6						7	2	0		6	3	1
6	0	1						7	5	3		6	8	4
6	0	2						7	1	0		6	2	1
6	0	3						7	0	2		6	6	3
6	0	4						7	1	4		6	2	0
6	0	1						7	5	4		6	7	6
6	0	1						7	11	4		6	17	8
6	0	2						7	7	2		6	7	2
6	1	1						7	2	0		6	3	1
6	0	4						7	12	7		6	2	0
6	0	1						7	9	3		6	2	1
6	0	1						7	3	0		6	3	0
6	1	3						7	6	2		6	0	1
6	0	2						7	1	3		6	8	2
6	0	1						7	0	1		6	1	1
6	0	2						7	3	1		6	2	0
6	0	1						7	1	0		6	1	2
6	0	2						7	2	0		6	3	1
6	1	0						7	3	2		6	2	4
6	4	2						7	8	5		6	0	1
6	0	3						7	7	2		6	1	1
6	1	2						7	9	2		6	2	1
6	0	3						7	6	2		6	6	5
6	1	1						7	3	2		6	1	0
6	1	1						7	6	2		6	2	1
6	0	1						7	4	1		6	0	1
6	1	2						7	5	3		6	4	2
6	2	2						7	4	1		6	3	2
6	2	3						7	3	1		6	1	1
6	0	1						7	4	0		6	4	2
6	0	1						7	2	0		6	5	4
6	0	1						7	3	1		6	5	4
6	0	2						7	6	0		6	5	3
6	5	6						7	4	0		6	1	2
6	1	0						7	10	7		6	1	1
6	3	0						7	4	2		6	3	2
6	1	0						7	3	0		6	5	3
6	4	2						7	8	2		6	1	0
6	3	2						7	3	1		7	6	2
6	1	1						7	5	1		7	2	1
6	2	1						7	7	2		7	6	3
6	0	2						7	2	1		7	10	5
6	2	2						7	0	3		7	16	8
6	4	2						7	15	11		7	7	2
6	2	3						7	5	3		7	3	1
6	1	2						7	7	0		7	5	1
6	2	1						7	1	0		7	12	3
6	2	6						7	4	0		7	2	1
6	2	3						7	2	0		7	10	3
6	2	0						7	3	2		7	4	2
6	3	1						7	4	2		7	8	5
6	2	3						7	18	10		7	2	1
6	3	4						7	4	1		7	1	3
6	6	6						7	2	0		7	2	1
6	2	2						7	4	0		7	6	2
6	4	5						7	2	1		7	3	0
6	1	1						7	4	2		7	3	1
6	1	1						7	8	4		7	11	9
6	0	2						7	0	3		7	2	1
6	3	5						7	8	1		7	7	4
6	0	1						7	2	2		7	5	2
6	1	2						7	2	1		7	4	0
6	10	7						7	9	5		7	5	2
6	4	5						7	3	2		7	5	3
6	1	1						7	2	2		7	2	2
6	2	1						7	5	2		7	5	3
6	1	3						7	0	1		7	13	5
6	0	1						7	1	0		7	9	6
6	1	3						7	2	3		7	9	2
6	4	4						7	2	4		7	2	1
6	0	4						7	9	5		7	2	1
6	1	2						7	3	2		7	5	2
6	1	1						7	4	3		7	4	1
6	4	2						7	7	2		7	3	2
6	2	0						7	5	2		7	2	0
6	1	1						7	2	1		7	4	2
6	1	1						7	3	2		7	11	6
6	2	2						7	3	1		7	7	2
6	1	1						7	0	2		7	2	0
6	0	4						7	3	2		7	7	4
6	0	1						7	15	9		7	7	4
6	3	2						7	4	2		7	6	3
6	5	1						7	2	1		7	4	3
6	1	1						7	4	3		7	15	7
6	1	2						7	6	2		7	3	1
6	2	3						7	6	3		7	2	3
6	2	3						7	4	1		7	3	1
6	5	2						7	4	1		7	1	1
6	0	3						7	1	1		7	0	1
6	2	3						7	1	1		7	3	2
6	1	1						7	6	4		7	3	2
6	1	1						7	4	1		7	11	6
6	3	1						7	3	2		7	4	1
6	3	6						7	0	2		7	3	2
6	3	0						7	3	1		7	4	1
6	2	1						8	2	1		7	9	6
6	8	2						8	3	1		7	1	1
6	5	2						8	3	1		7	1	1
6	2	1						8	1	2		7	6	2
6	0	3						8	7	5		7	4	1
6	4	3						8	2	2		7	7	3
6	4	2						8	10	5		7	8	4
6	2	1						8	8	3		7	4	2
6	0	2						8	2	3		7	2	1
6	4	4						8	0	1		7	3	1
6	0	1						8	2	2		7	1	1
6	1	1						8	11	5		7	5	1
6	1	1						8	3	2		7	3	1
6	4	6						8	4	2		7	9	5
6	4	3						8	3	3		7	13	3
6	3	0						8	4	0		7	5	1
6	3	2						8	1	2		7	1	1
6	1	1						8	1	0		7	2	1
6	3	0						8	1	1		7	15	9
6	3	3						8	0	1		7	2	1
6	5	6						8	10	4		7	4	1
								8	3	2		7	5	2
								8	1	1		7	9	5
								8	12	5		7	12	10
								8	7	3		7	3	0
								8	4	1		7	2	0
								8	4	1		7	4	1
								8	2	1		7	11	4
								8	15	7		7	2	2
								8	9	5		7	4	2
								8	1	1		7	3	1
								8	6	3		7	3	3
								8	1	1		7	14	5
								8	5	2		7	3	1
								8	9	4		7	6	4
								8	4	3		7	16	5
								8	2	0		7	4	1
								8	1	0		7	1	2
								8	2	3		7	6	2
								8	5	2		7	8	2
								8	12	6		7	6	3
								8	5	3		7	2	2
								8	4	3		7	0	1
								8	6	2		7	8	1
								8	6	2		7	23	9
								8	3	3		7	3	1
								8	8	3		7	1	0
								8	2	2		7	4	1
								8	2	3		8	6	2
								8	3	2		8	1	0
								8	4	3		8	3	3
								8	1	2		8	7	0
								8	0	1		8	14	8
								8	0	2		8	7	3
								8	1	1		8	0	0
								8	24	10		8	14	5
								8	2	1		8	9	3
								8	0	3		8	6	2
								8	6	1		8	1	0
								8	0	1		8	5	1
								8	0	1		8	3	3
								8	1	4		8	3	4
								8	3	0		8	1	1
								8	7	5		8	1	1
								8	1	2		8	2	2
								8	2	0		8	2	0
								8	3	2		8	3	0
								8	2	4		8	2	0
								8	1	1		8	15	1
								8	2	2		8	1	1
								8	3	2		8	6	3
								8	7	1		8	7	2
								8	2	0		8	3	1
								8	2	1		8	6	1
								8	11	6		8	1	1
								8	2	1		8	4	5
								8	11	8		8	6	4
								8	7	1		8	4	2
								8	6	3		8	16	6
								8	6	2		8	10	6
								8	5	3		8	6	2
								8	3	2		8	1	0
								8	4	1		8	7	2
								8	13	5		8	2	0
								8	6	1		8	10	3
								8	1	1		8	6	1
								8	1	4		8	0	5
								8	3	1		8	3	0
								8	17	10		8	0	2
								8	2	1		8	9	2
								8	3	2		8	2	1
								8	2	0		8	6	0
								8	4	2		8	1	0
								8	4	2		8	13	6
								8	5	2		8	22	14
								8	5	2		8	1	1
								8	6	1		8	13	5
								8	4	1		8	3	1
								8	15	9		8	2	1
								8	5	1		8	3	1
								8	1	1		8	5	1
								8	2	1		8	0	1
								8	2	0		8	7	1
								8	4	3		8	3	2
								8	2	0		8	8	3
								8	6	5		8	7	1
								8	3	2		8	4	1
								8	5	4		8	4	2
												8	3	1
												8	8	3
												8	1	0
												8	6	1
												8	4	2
												8	6	2
												8	5	1
												8	11	5
												8	5	1
												8	1	2
												8	4	1
												8	14	5
												8	2	1
												8	8	4
												8	0	2
												8	9	3
												8	2	0
												8	4	1
												8	4	2
												8	5	0
												8	2	2
												8	1	1
												8	13	4
												8	11	3
												8	2	5
												8	2	1
												8	6	1
												8	5	2
												8	3	1
												8	5	1
												8	3	1
												8	5	2
												9	3	0
												9	6	3
												9	11	3
												9	4	3
												9	7	2
												9	14	4
												9	9	6
												9	8	2
												9	2	0
												9	7	3
												9	5	0
												9	3	1
												9	5	1
												9	3	1
												9	3	0
												9	3	1
												9	10	6
												9	7	5
												9	2	0
												9	5	2
												9	6	0
												9	6	2
												9	11	7
												9	7	1
												9	6	3
												9	4	2
												9	2	1
												9	2	1
												9	13	8
												9	6	2
												9	6	3
												9	5	0
												9	11	4
												9	8	4
												9	3	2
												9	8	1
												9	7	1
												9	1	0
												9	5	2
												9	6	3
												9	9	2
												9	3	1
												9	8	2
												9	4	0
												9	4	3
												9	10	4
												9	7	2
												9	9	2
												9	7	1
												9	8	5
												9	6	2
												9	5	2
												9	2	1
												9	3	1
												9	12	8
												9	2	3
												9	2	0
												9	3	0
												9	2	1
												9	7	0
												9	27	11
												9	18	7
												9	15	3
												9	10	4
												9	4	0
												9	3	0
												9	8	3
												9	7	1
												9	4	2
												9	7	3
												9	19	9
												9	6	2
												9	4	1
												9	9	4
												9	4	1
												9	4	1
												9	10	3
												9	6	3
												9	1	0
												9	5	2
												9	3	3
												9	21	12
												9	2	0
												9	6	5
												9	0	2
												9	0	1
												9	8	1
												9	2	1
												9	4	6

## Sheet: Fig 6i 
Average basal and total clone sizes and Proportion of suprabasal cells/total cells per clone in YFP and PI3KH1047R/wt animals in Chow or HFD
Related to Fig 61
Average basal cell number								PI3KH1047R/wt HFD	YFP Chow	YFP HFD
YFP Chow	YFP HFD		PI3KH1047R/wt Chow	PI3KH1047R/wt HFD				vs.	vs.	vs.
2.90698	3.10638		4.96842	6.49565				PI3KH1047R/wt Chow	PI3KH1047R/wt Chow	YFP Chow
2.09091	3.28261		5.10185	6.11429
3.32673	3.63636		4.84545	4.82645			Unpaired t test
3.15	3.60169		5.52941	5.4918			P value	0.0077	2.974e-06	0.1683
3.75701	3.4486		4.88462	6.32075			P value summary	**	****	ns
2.85577			4.57426	5.48276			Significantly different (P < 0.05)?	Yes	Yes	No
			4.69	6.55172			One- or two-tailed P value?	Two-tailed	Two-tailed	Two-tailed
			4.67327	4.68317			t, df	t=3.073, df=15	t=8.185, df=12	t=1.498, df=9
				5.54369
Each value correspond to the average of all the clones with at least 1 basal cell analysed in one animal.
								PI3KH1047R/wt HFD	YFP Chow	YFP HFD
								vs.	vs.	vs.
Proportion of suprabasal cells per clone							Unpaired t test	PI3KH1047R/wt Chow	PI3KH1047R/wt Chow	YFP Chow
YFP Chow	YFP HFD		PI3KH1047R/wt Chow	PI3KH1047R/wt HFD
0.508171	0.565347		0.420803	0.280266
0.621504	0.396692		0.316652	0.257998			P value	0.0021	0.0046	0.5417
0.42518	0.366674		0.333146	0.30526			P value summary	**	**	ns
0.423336	0.459977		0.312916	0.296252			Significantly different (P < 0.05)?	Yes	Yes	No
0.360628	0.490293		0.352339	0.310285			One- or two-tailed P value?	Two-tailed	Two-tailed	Two-tailed
0.618858			0.34925	0.29137			t, df	t=3.712, df=15	t=3.473, df=12	t=0.6343, df=9
			0.331707	0.254921
			0.387933	0.330561
				0.317436
Each value correspond to the average ratio of suprabasal/total cells of all the clones analysed in one animal.
