# Supplementary material for: Organismal metabolism regulates the expansion of oncogenic PIK3CA mutant clones in normal esophagus
Source: Nat Genet. 2024 Aug 21;56(10):2144–57. doi: 10.1038/s41588-024-01891-8 (PMC11525199; doi:10.1038/s41588-024-01891-8)
Supplement: Supplementary file 12 — Statistical source data. [file 41588_2024_1891_MOESM12_ESM.xlsx]

## Sheet: Fig 7a 
	# MM PIK3CA clones / cm2 per donor
	Donors with BMI<25 (non-overweight)							Donors with BMI>=25 (overweight)
		Age (years)	Sex	BMI	Path/GoF MM PIK3CA	Other MM PIK3CA			Age (years)	Sex	BMI	Path/GoF MM PIK3CA	Other MM PIK3CA
	PD30272	36	F	24.77	1.04167	1.04167		PD30273	68	M	29.39	4.21053	4.73684
	PD31182	75	M	22.49	1.59574	2.12766		PD30274	54	M	31.38	1.02041	0.510204
	PD36806	22	M	24.97	0	0.531915		PD30986	45	M	30.42	1.06383	0.531915
	PD40290	77	F	23.49	2.53165	0.632911		PD30987	50	M	25.35	4.73684	2.63158
	PD40291	77	F	21.64	0.632911	0		PD30988	57	F	30.78	4.21053	1.57895
	PD40292	69	F	24.17	0	1.26582		PD36712	26	F	29.39	1.05263	0
	PD48812	61	F	19.5	3.94737	1.31579		PD37275	75	M	28.69	5.6962	1.89873
	PD48813	78	F	23.9	1.89873	3.16456		PD40289	77	M	25.15	3.79747	1.89873
								PD41063	66	M	26.66	5.06329	0.632911
								PD41064	73	F	26.4	7.24638	0
									Path/GoF MM (non-overweight)	Other MM (non-overweight)	Path/GoF MM (overweight)	Other MM (overweight)
								Correlation	Age vs # MM PIK3CA clones	Age vs # MM PIK3CA clones	Age vs # MM PIK3CA clones	Age vs # MM PIK3CA clones
		Other MM (non-overweight)	Other MM (overweight)	Path/GoF MM (overweight)	Other MM (overweight)			Pearson r
		vs.	vs.	vs.	vs.			r	0.3427	0.3236	0.7311	0.3488
		Path/GoF MM (non-overweight)	Path/GoF MM (overweight)	Path/GoF MM (non-overweight)	Other MM (non-overweight)			95% confidence interval	-0.4772 to 0.8437	-0.4937 to 0.8373	0.1881 to 0.9318	-0.3599 to 0.8022
								R squared	0.1175	0.1047	0.5346	0.1216
	Unpaired t test
	P value	0.7454	0.0097	0.0155	0.768			P value
	P value summary	ns	**	*	ns			P (two-tailed)	0.4059	0.4343	0.0163	0.3233
	Significantly different (P < 0.05)?	No	Yes	Yes	No			P value summary	ns	ns	*	ns
	One- or two-tailed P value?	Two-tailed	Two-tailed	Two-tailed	Two-tailed			Significant? (alpha = 0.05)	No	No	Yes	No
	t, df	t=0.3312, df=14	t=2.894, df=18	t=2.708, df=16	t=0.3000, df=16
								Number of XY Pairs	8	8	10	10
	Analysis of mutant clone colonization in human esophagus: interactions with donor age, weight and mutation pathogenicity
	Three-way ANOVA (omnibus F-test) for No. of clones/cm2:
	formula = sumClones ~ Age * Weight * Clinvar
	Response: sumClones
		Df	Sum Sq	Mean Sq	F value	Pr(>F)
	Age	1	13.318	13.3178	6.986	0.013302	*
	Weight	1	16.643	16.6435	8.7306	0.006281	**
	Clinvar	1	17.704	17.7044	9.2871	0.004993	**
	Age:Weight	1	5.776	5.7758	3.0298	0.092731	.
	Age:Clinvar	1	1.908	1.9081	1.0009	0.325656
	Weight:Clinvar	1	11.267	11.2669	5.9102	0.021709	*
	Age:Weight:Clinvar	1	2.352	2.3524	1.234	0.276084
	Residuals	28	53.378	1.9063
	Post-hoc tests of all pairwise comparisons for No. of clones/cm2:
	contrast	estimate	SE	df	t.ratio	p.value
	High Pathogenic - Normal Pathogenic	2.5075	0.657	28	3.817	0.0036	**
	High Other - Normal Other	0.2445	0.657	28	0.372	0.9821
	High Other - High Pathogenic	-2.4489	0.62	28	-3.953	0.0025	**
	High Other - Normal Pathogenic	0.0585	0.657	28	0.089	0.9997
	P value adjustment: tukey method for comparing a family of 4 estimates
