# Supplementary material for: Organismal metabolism regulates the expansion of oncogenic PIK3CA mutant clones in normal esophagus
Source: Nat Genet. 2024 Aug 21;56(10):2144–57. doi: 10.1038/s41588-024-01891-8 (PMC11525199; doi:10.1038/s41588-024-01891-8)
Supplement: Supplementary file 13 — Statistical source data. [file 41588_2024_1891_MOESM13_ESM.xlsx]

## Sheet: Ext Data Fig 1e-f
Results from immune capillary electrophoresis for P-Akt(S493), Akt, P-PRAS40, PRAS40
Related to Extended Data Fig. 1e-f
Ratio P-Akt/Akt
Source of primary cells:	Pik3cawt/wt STV	Pik3cawt/wt FCS	Pik3cawt/wt FCS+LY294002	Pik3caH1047R/wt STV	Pik3caH1047R/wt FCS	Pik3caH1047R/wt FCS+LY294002			Ratio paired T test	P value
Animal 1	1	3.41819	0.601896	1.68011	3.80028	1.13701			WT STV vs Pik3caH1047R/wt STV	0.0275
Animal 2	1.3084	4.16035	0.405295	1.79312	4.53262	0.363505
Animal 3	0.82369	2.55739	0.236319	1.27877	4.56756	0.620769
Animal 4	1.00742	2.91905	0.308354	2.60708	5.63889	0.493272
Ratio P-PRAS40/PRAS40
Source of primary cells:	Pik3cawt/wt STV	Pik3cawt/wt FCS	Pik3cawt/wt FCS+LY294002	Pik3caH1047R/wt STV	Pik3caH1047R/wt FCS	Pik3caH1047R/wt FCS+LY294002			Ratio paired T test	P value
Animal 1	1	2.56678	0.141411	1.5489	2.27828	0.119333			WT STV vs Pik3caH1047R/wt STV	0.0302
Animal 2	1.42092	2.41656	0.0639334	1.72613	2.48188	0.0790505
Animal 3	0.935966	2.41095	0.0356727	1.0621	2.71698	0.0564934
Animal 4	1.11591	2.13563	0.0908941	1.60071	2.43748	0.02924
