# Supplementary material for: Organismal metabolism regulates the expansion of oncogenic PIK3CA mutant clones in normal esophagus
Source: Nat Genet. 2024 Aug 21;56(10):2144–57. doi: 10.1038/s41588-024-01891-8 (PMC11525199; doi:10.1038/s41588-024-01891-8)
Supplement: Supplementary file 14 — Statistical source data. [file 41588_2024_1891_MOESM14_ESM.xlsx]

## Sheet: Ext Data Fig 2b,e
Each row corresponds to an animal
Related to Extended Data Fig. 2b				Related to Extended Data Fig. 2e
Number of animals:	17	17		Number of animals:	33	38	23
Days	YFP Induced	PI3K Induced		Days	Uninduced (DEN)	Induced (DEN)	Induced 3x (DEN)
92	0			238	1
92	0			278	1
365	0			286	1
183	0			336	1
324	0			343	1
92	0			367	0
365	0			369	0
365	0			369	0
183	0			369	0
183	0			95	0
185	0			95	0
185	0			95	0
366	0			154	1
366	0			181	0
366	0			187	0
366	0			187	0
185	0			187	0
185		0		215	1
185		0		355	1
366		0		362	1
366		0		371	0
366		0		371	0
185		0		118	1
238		1		189	1
92		0		233	1
92		0		234	1
365		0		369	0
365		0		369	0
183		0		204	1
92		0		272	1
365		0		272	1
365		0		306	1
183		0		311	1
183		0		80		1
				122		1
				222		1
				243		1
				243		1
				243		1
				286		1
				294		1
				298		1
				369		0
				72		1
				74		1
				95		0
				95		0
				95		0
				184		0
				184		0
				184		0
				191		1
				283		0
				339		1
				353		1
				366		0
				28		0
				98		1
				174		1
				174		1
				182		1
				200		1
				203		0
				287		1
				299		1
				306		1
				335		0
				348		1
				369		0
				369		0
				116		1
				146			1
				165			1
				173			0
				230			1
				302			1
				322			1
				332			1
				369			0
				369			0
				369			0
				369			0
				360			1
				251			1
				189			0
				251			1
				262			0
				277			1
				298			1
				311			0
				311			0
				349			0
				349			0
				349			0
