# Supplementary material for: Organismal metabolism regulates the expansion of oncogenic PIK3CA mutant clones in normal esophagus
Source: Nat Genet. 2024 Aug 21;56(10):2144–57. doi: 10.1038/s41588-024-01891-8 (PMC11525199; doi:10.1038/s41588-024-01891-8)
Supplement: Supplementary file 15 — Statistical source data. [file 41588_2024_1891_MOESM15_ESM.xlsx]

## Sheet: Ext Data Fig 3d-e
Average basal and total clone sizes, Proportion of suprabasal cells/total cells per clone and Frequency of floating clones in YFP and PI3KH1047R/wt animals
Related to Extended Data Fig. 3d-e
	RFP+ Pik3cawt/wt				RFP+ Pik3caH1047R/wt				2D Kolmogorov-Smirnov test of RFP Pik3caH1047R/wt vs RFP Pik3cawt/wt (Confetti) clone size distributions:
	Average basal cells per clone				Average basal cells per clone
	10 days	28 days	84 days		10 days	28 days	84 days			10 days	28 days	84 days
	2.19718	3.58065	6.78431		2.13636	6.11494	14		p-val:	0.043	0.000123	0.0076
	1.98592	2.65625	5.81633		2.40299	3.75	13.9412
	1.66667				2.4
All clones analysed expressing RFP classified as Pik3cawt/wt or Pik3caH1047R/wt
	RFP+ Pik3cawt/wt				RFP+ Pik3caH1047R/wt				RFP+ Pik3cawt/wt				RFP+ Pik3caH1047R/wt				RFP+ Pik3cawt/wt				RFP+ Pik3caH1047R/wt
	10 days				10 days				28 days				28 days				84 days				84 days
	Animal	Basal	First SB		Animal	Basal	First SB		Animal	Basal	First SB		Animal	Basal	First SB		Animal	Basal	First SB		Animal	Basal	First SB
	1	0	2		1	0	1		1	0	2		1	0	1		1	0	2		1	2	3
	1	0	1		1	0	2		1	0	1		1	1	1		1	0	1		1	2	4
	1	0	1		1	0	1		1	0	1		1	1	1		1	1	3		1	2	1
	1	0	1		1	1	2		1	0	1		1	1	2		1	1	1		1	3	1
	1	0	1		1	1	2		1	0	3		1	1	2		1	1	2		1	4	1
	1	0	1		1	1	2		1	0	1		1	1	0		1	1	3		1	4	6
	1	0	3		1	1	1		1	0	2		1	1	0		1	1	0		1	4	5
	1	0	2		1	1	1		1	0	1		1	1	4		1	1	1		1	4	4
	1	0	1		1	1	2		1	0	1		1	1	2		1	1	5		1	5	5
	1	0	2		1	1	1		1	0	3		1	2	2		1	1	1		1	5	3
	1	0	2		1	1	0		1	0	3		1	2	0		1	1	0		1	5	1
	1	0	1		1	1	1		1	0	2		1	2	4		1	1	1		1	6	5
	1	0	2		1	2	0		1	0	1		1	2	1		1	1	1		1	6	2
	1	0	1		1	2	1		1	0	2		1	2	4		1	1	1		1	6	4
	1	1	0		1	2	2		1	0	1		1	2	2		1	1	3		1	7	8
	1	1	2		1	2	1		1	0	2		1	2	1		1	2	1		1	7	4
	1	1	4		1	2	1		1	0	2		1	2	3		1	2	1		1	7	7
	1	1	1		1	2	0		1	0	1		1	2	2		1	2	1		1	7	4
	1	1	3		1	3	4		1	1	1		1	2	1		1	2	1		1	7	5
	1	1	2		1	3	2		1	1	1		1	2	1		1	2	1		1	8	3
	1	1	0		1	3	2		1	1	2		1	2	1		1	2	1		1	8	5
	1	1	2		1	3	3		1	1	0		1	3	2		1	2	1		1	10	4
	1	1	1		1	3	1		1	1	2		1	3	2		1	2	0		1	15	9
	1	1	1		1	5	3		1	1	4		1	3	2		1	2	1		1	19	13
	1	1	4		1	6	2		1	1	1		1	3	5		1	2	1		1	20	18
	1	1	1		2	0	1		1	1	2		1	3	3		1	2	0		1	21	12
	1	1	1		2	0	2		1	1	4		1	3	2		1	2	1		1	25	16
	1	1	2		2	0	3		1	1	3		1	3	0		1	2	2		1	30	17
	1	1	2		2	0	1		1	1	1		1	3	2		1	2	0		1	32	24
	1	1	2		2	1	3		1	1	1		1	3	2		1	2	0		1	33	21
	1	1	1		2	1	1		1	1	1		1	3	1		1	2	3		1	43	25
	1	1	2		2	1	2		1	1	1		1	4	2		1	2	1		1	50	29
	1	1	1		2	1	2		1	1	1		1	4	1		1	2	3		1	55	38
	1	1	1		2	1	0		1	1	0		1	4	1		1	2	1		2	0	2
	1	1	2		2	1	2		1	1	1		1	4	2		1	2	2		2	3	1
	1	1	2		2	1	3		1	1	3		1	4	1		1	2	3		2	4	5
	1	1	1		2	1	1		1	1	1		1	4	3		1	3	1		2	4	2
	1	1	4		2	1	1		1	1	1		1	4	3		1	3	3		2	5	3
	1	2	1		2	1	1		1	1	1		1	4	3		1	3	1		2	5	2
	1	2	3		2	1	1		1	1	2		1	4	1		1	3	1		2	6	1
	1	2	1		2	1	3		1	1	1		1	5	8		1	3	2		2	9	7
	1	2	2		2	1	1		1	1	1		1	5	2		1	3	4		2	10	3
	1	2	2		2	1	2		1	1	1		1	5	1		1	3	4		2	10	4
	1	2	0		2	1	2		1	1	0		1	5	4		1	3	3		2	11	14
	1	2	0		2	1	1		1	1	1		1	5	0		1	3	2		2	12	8
	1	2	4		2	1	1		1	1	1		1	5	2		1	3	4		2	12	9
	1	2	1		2	1	2		1	1	1		1	5	3		1	3	2		2	16	17
	1	2	0		2	1	2		1	1	3		1	5	3		1	3	6		2	21	17
	1	2	0		2	1	2		1	1	1		1	5	1		1	4	3		2	27	13
	1	2	2		2	2	0		1	1	1		1	5	5		1	4	5		2	27	28
	1	2	3		2	2	0		1	1	3		1	6	6		1	4	2		2	55	31
	1	2	2		2	2	0		1	1	1		1	6	2		1	4	8
	1	2	1		2	2	2		1	1	2		1	6	4		1	4	2
	1	2	1		2	2	1		1	1	1		1	6	6		1	4	6
	1	2	0		2	2	1		1	1	1		1	6	5		1	4	2
	1	2	3		2	2	0		1	2	4		1	6	4		1	4	0
	1	2	3		2	2	0		1	2	3		1	6	1		1	4	5
	1	2	1		2	2	2		1	2	2		1	6	3		1	4	2
	1	2	2		2	2	1		1	2	2		1	6	2		1	4	5
	1	2	2		2	2	0		1	2	0		1	6	2		1	5	2
	1	2	1		2	2	0		1	2	4		1	6	6		1	5	2
	1	2	0		2	2	2		1	2	2		1	7	5		1	5	0
	1	3	2		2	2	2		1	2	1		1	7	9		1	5	4
	1	3	0		2	2	0		1	2	2		1	7	9		1	5	5
	1	3	1		2	2	1		1	2	1		1	7	1		1	6	4
	1	3	2		2	2	0		1	2	1		1	7	3		1	6	6
	1	3	6		2	2	1		1	2	2		1	7	4		1	6	2
	1	3	3		2	2	0		1	2	1		1	8	2		1	6	12
	1	3	4		2	2	1		1	2	0		1	8	4		1	6	3
	1	3	1		2	2	0		1	2	4		1	8	7		1	6	3
	1	3	2		2	2	1		1	2	0		1	8	7		1	7	1
	1	3	2		2	3	1		1	2	0		1	8	2		1	8	5
	1	3	3		2	3	3		1	2	1		1	8	6		1	8	3
	1	3	3		2	3	3		1	2	1		1	8	10		1	8	2
	1	3	1		2	3	2		1	2	7		1	10	4		1	8	3
	1	4	1		2	3	1		1	2	4		1	10	6		1	8	3
	1	4	4		2	3	2		1	2	1		1	11	7		1	8	6
	1	4	2		2	3	4		1	2	3		1	12	8		1	8	7
	1	4	3		2	3	0		1	2	1		1	12	5		1	8	7
	1	4	2		2	3	0		1	2	0		1	12	8		1	9	5
	1	5	3		2	3	2		1	2	2		1	13	5		1	9	3
	1	5	2		2	3	1		1	2	2		1	15	8		1	9	7
	1	5	11		2	4	0		1	2	2		1	15	10		1	9	5
	1	5	3		2	4	1		1	2	0		1	16	12		1	10	5
	1	5	3		2	4	2		1	2	2		1	20	15		1	10	8
	2	0	2		2	4	2		1	2	1		1	21	9		1	10	3
	2	0	1		2	4	0		1	2	2		1	21	12		1	10	9
	2	0	3		2	4	1		1	2	1		1	32	26		1	11	7
	2	0	2		2	4	1		1	2	2		2	0	1		1	13	7
	2	0	1		2	4	2		1	2	1		2	1	0		1	13	14
	2	0	1		2	4	1		1	2	1		2	2	0		1	13	10
	2	0	1		2	5	5		1	2	0		2	2	3		1	15	7
	2	0	1		2	5	2		1	2	4		2	2	0		1	16	11
	2	0	1		2	5	5		1	2	0		2	3	1		1	16	11
	2	0	2		2	5	2		1	2	2		2	3	4		1	17	9
	2	0	1		2	8	2		1	3	5		2	4	3		1	19	15
	2	0	1		3	0	1		1	3	2		2	4	0		1	21	26
	2	0	2		3	0	1		1	3	4		2	5	5		1	21	13
	2	0	2		3	0	2		1	3	1		2	5	0		1	23	16
	2	0	1		3	0	2		1	3	2		2	6	3		1	24	16
	2	0	2		3	0	3		1	3	1		2	8	3		1	29	12
	2	0	1		3	0	1		1	3	0						1	32	12
	2	0	2		3	0	2		1	3	1						1	33	21
	2	0	2		3	1	1		1	3	3						1	33	22
	2	0	1		3	1	1		1	3	3						2	0	1
	2	0	2		3	1	0		1	3	2						2	0	2
	2	0	1		3	1	1		1	3	4						2	1	1
	2	0	3		3	1	1		1	3	1						2	1	1
	2	0	1		3	1	1		1	3	4						2	1	1
	2	0	2		3	1	1		1	3	3						2	1	0
	2	0	2		3	1	1		1	3	1						2	1	1
	2	0	1		3	1	1		1	3	2						2	1	0
	2	0	1		3	1	0		1	3	2						2	1	1
	2	0	1		3	1	1		1	3	3						2	1	0
	2	0	1		3	1	0		1	3	0						2	1	1
	2	1	1		3	1	1		1	3	1						2	1	1
	2	1	2		3	1	1		1	4	4						2	1	1
	2	1	0		3	1	2		1	4	0						2	2	0
	2	1	2		3	2	0		1	4	1						2	2	2
	2	1	1		3	2	1		1	4	4						2	2	1
	2	1	1		3	2	1		1	4	3						2	2	0
	2	1	1		3	2	2		1	4	2						2	2	0
	2	1	0		3	2	1		1	4	2						2	2	0
	2	1	2		3	2	1		1	4	1						2	2	2
	2	1	1		3	2	1		1	4	3						2	2	0
	2	1	1		3	2	3		1	4	2						2	2	0
	2	1	1		3	2	2		1	4	2						2	2	2
	2	1	1		3	2	1		1	4	2						2	2	2
	2	1	3		3	2	1		1	4	8						2	2	1
	2	1	2		3	2	1		1	4	1						2	2	1
	2	1	0		3	2	1		1	4	2						2	2	4
	2	1	3		3	2	0		1	4	0						2	2	0
	2	1	2		3	2	1		1	4	5						2	2	0
	2	1	1		3	2	0		1	5	4						2	3	0
	2	1	1		3	2	1		1	5	1						2	3	4
	2	1	1		3	3	4		1	5	4						2	3	3
	2	1	1		3	3	1		1	5	5						2	3	1
	2	1	1		3	3	4		1	5	7						2	3	1
	2	1	2		3	3	2		1	5	3						2	3	1
	2	1	1		3	3	4		1	5	3						2	3	1
	2	1	0		3	3	3		1	5	1						2	3	2
	2	1	2		3	3	1		1	5	1						2	3	6
	2	1	1		3	4	1		1	6	4						2	3	0
	2	1	1		3	4	2		1	6	2						2	3	1
	2	1	1		3	4	1		1	6	1						2	3	2
	2	1	1		3	4	3		1	6	5						2	3	4
	2	1	1		3	4	3		1	6	5						2	4	2
	2	1	1		3	4	2		1	6	4						2	4	4
	2	2	0		3	4	2		1	6	6						2	4	4
	2	2	0		3	4	0		1	6	5						2	4	5
	2	2	1		3	5	5		1	6	2						2	4	3
	2	2	0		3	5	2		1	7	4						2	4	3
	2	2	1		3	8	6		1	7	2						2	4	3
	2	2	1						1	7	5						2	4	1
	2	2	2						1	7	5						2	4	1
	2	2	2						1	7	2						2	4	2
	2	2	0						1	7	8						2	4	2
	2	2	0						1	7	9						2	4	5
	2	2	1						1	7	8						2	5	2
	2	2	2						1	7	5						2	5	3
	2	2	1						1	8	5						2	5	4
	2	2	1						1	8	3						2	5	7
	2	2	2						1	8	4						2	5	5
	2	2	3						1	8	6						2	5	3
	2	2	1						1	9	0						2	5	5
	2	2	2						1	10	3						2	5	2
	2	2	3						1	11	8						2	5	3
	2	2	1						1	11	9						2	5	3
	2	2	1						1	12	7						2	5	7
	2	2	1						1	12	9						2	5	2
	2	3	2						1	12	4						2	5	5
	2	3	3						1	12	9						2	5	3
	2	3	1						1	24	14						2	5	2
	2	3	1						2	0	1						2	6	4
	2	3	1						2	0	3						2	6	9
	2	3	2						2	0	1						2	6	7
	2	3	2						2	0	1						2	6	4
	2	4	2						2	0	3						2	6	7
	2	4	1						2	0	1						2	6	3
	2	4	1						2	0	1						2	7	5
	2	4	0						2	1	2						2	7	6
	2	4	0						2	1	4						2	7	7
	2	5	1						2	1	2						2	7	4
	2	5	1						2	1	0						2	7	8
	2	5	3						2	1	1						2	7	4
	2	8	4						2	1	1						2	8	7
	3	0	1						2	1	1						2	9	3
	3	0	1						2	1	1						2	9	7
	3	0	2						2	1	0						2	10	8
	3	0	2						2	1	2						2	11	15
	3	0	1						2	1	3						2	12	10
	3	0	1						2	2	2						2	14	16
	3	0	3						2	2	3						2	14	10
	3	0	2						2	2	1						2	14	8
	3	0	1						2	2	1						2	15	6
	3	0	1						2	2	1						2	15	16
	3	0	1						2	2	0						2	16	12
	3	0	1						2	2	2						2	16	10
	3	0	1						2	2	0						2	17	16
	3	0	2						2	2	2						2	17	15
	3	0	2						2	2	1						2	18	8
	3	0	3						2	3	3						2	20	10
	3	0	2						2	4	1						2	23	7
	3	0	1						2	4	5						2	29	19
	3	0	1						2	4	3
	3	0	2						2	4	1
	3	0	2						2	4	3
	3	0	1						2	5	1
	3	0	4						2	5	3
	3	0	1						2	6	3
	3	0	1						2	7	8
	3	1	0						2	8	4
	3	1	1
	3	1	1
	3	1	2
	3	1	1
	3	1	2
	3	1	1
	3	1	1
	3	1	1
	3	1	1
	3	1	0
	3	1	1
	3	1	2
	3	1	1
	3	1	4
	3	1	0
	3	1	4
	3	1	1
	3	1	1
	3	1	1
	3	1	1
	3	1	3
	3	1	0
	3	1	0
	3	1	3
	3	1	3
	3	1	1
	3	1	0
	3	1	1
	3	1	0
	3	1	1
	3	1	2
	3	1	1
	3	1	1
	3	1	1
	3	1	1
	3	1	1
	3	1	1
	3	1	0
	3	1	0
	3	1	0
	3	1	2
	3	1	2
	3	1	2
	3	1	1
	3	1	1
	3	1	1
	3	1	1
	3	1	1
	3	1	1
	3	1	0
	3	1	0
	3	2	1
	3	2	3
	3	2	0
	3	2	0
	3	2	0
	3	2	2
	3	2	2
	3	2	2
	3	2	1
	3	2	1
	3	2	2
	3	2	0
	3	2	0
	3	2	1
	3	2	1
	3	2	0
	3	2	1
	3	2	1
	3	2	1
	3	2	0
	3	2	1
	3	2	4
	3	2	1
	3	2	2
	3	2	1
	3	2	0
	3	2	0
	3	2	1
	3	2	1
	3	2	1
	3	2	1
	3	2	1
	3	2	1
	3	2	2
	3	2	2
	3	2	2
	3	2	1
	3	2	3
	3	2	4
	3	2	2
	3	2	0
	3	3	1
	3	3	2
	3	3	3
	3	3	2
	3	3	3
	3	3	1
	3	3	0
	3	4	1
	3	4	1
	3	4	3
	3	4	1
	3	4	1

## Sheet: Ext Data Fig 3f
WT area	Pik3caH1047R/wt area		Related to Extended Data Fig. 3f
11115	10487
10041	9275				Unpaired t test
11679	11171				P value	0.1123
12700	11159				P value summary	ns
12576	11184				Significantly different (P < 0.05)?	No
13270	13382				One- or two-tailed P value?	Two-tailed
12117	12313				t, df	t=1.599, df=124
13989	14112
13074	11400
12289	12135
11318	10983
12031	11034
9727	9456
9931	9379
17448	17060
11472	10852
16719	16264
15235	18370
12985	12745
11754	13130
16841	19135
13852	13083
17349	13200
16677	14550
12897	12790
13524	11903
15644	13579
13346	12595
12228	11675
14168	13605
13451	13188
15975	12187
14876	15299
18611	15922
18045	15820
25082	20914
13369	14557
15776	13271
12563	13300
11389	11370
11925	11877
13232	12731
18210	15567
13712	13519
18069	12313
11914	11531
11864	11659
12923	11660
9926	10238
11632	10173
12568	10822
13674	14862
16440	15333
13593	16232
15089	15326
14268	11767
11419	13592
12587	11115
10991	10837
12716	11648
13894	12247
10703	10848
13252	13037
