# Supplementary material for: Organismal metabolism regulates the expansion of oncogenic PIK3CA mutant clones in normal esophagus
Source: Nat Genet. 2024 Aug 21;56(10):2144–57. doi: 10.1038/s41588-024-01891-8 (PMC11525199; doi:10.1038/s41588-024-01891-8)
Supplement: Supplementary file 16 — Statistical source data. [file 41588_2024_1891_MOESM16_ESM.xlsx]

## Sheet: Ext Data Fig 4e-g
	Every row corresponds to a primary culture from a different mouse.
	Extended Data Figure 4e
	% RYFP cells vs start
	CTL	EGF	INS (2ng/ml)	INS (5000ng/ml)
	0.16407			0.837884
	0.113122			0.577152
	0.136469			0.578194		Table Analyzed	EGF	INS (2ng/ml)	CTL
	0.168474			0.555149			vs.	vs.	vs.
	0.120293			0.300733			CTL	CTL	INS (5000ng/ml)
	0.09949			0.30102		Paired t test
	0.120335			0.296651		P value	0.1499	0.9284	4.54167e-07
	0.100252			0.36272		P value summary	ns	ns	****
	0.042274			0.234694		Significantly different (P < 0.05)?	No	No	Yes
	0.032889			0.248296		One- or two-tailed P value?	Two-tailed	Two-tailed	Two-tailed
	0.041436			0.345304		t, df	t=1.925, df=3	t=0.09760, df=3	t=8.783, df=14
	0.027363					Number of pairs	4	4	15
	0.181236	0.142105	0.163158	0.496568
	0.216138	0.151587	0.191005	0.417989
	0.1981	0.208789	0.23753	0.643705
	0.271429	0.145238	0.280952	0.638095
	Extended Data Figure 4f
	% RYFP cells vs start					Table Analyzed
	28d CTL	14dINS+14dCTL	28d INS
	0.113105	0.211192	0.710638			Column B	14dINS+14dCTL	28d CTL	28d CTL
	0.145974	0.2919	0.596049			vs.	vs.	vs.	vs.
	0.105104	0.185126	0.649396			Column A	28d INS	28d INS	14dINS+14dCTL
	0.0789951	0.15789	0.622169
						Paired t test
						P value	0.0022	0.0004	0.0077
						P value summary	**	***	**
						Significantly different (P < 0.05)?	Yes	Yes	Yes
						One- or two-tailed P value?	Two-tailed	Two-tailed	Two-tailed
						t, df	t=9.897, df=3	t=17.42, df=3	t=6.419, df=3
						Number of pairs	4	4	4
	Extended Data Figure 4g					Table Analyzed
	% RYFP cells vs start
	14d CTL	14d RAP				Column R	14d RAP
	0.26894					vs.	vs.
	0.207934					Column M	14d CTL
	0.219717
	0.147195					Paired t test
	0.404078	0.500479				P value	0.0069
	0.313477	0.364593				P value summary	**
	0.330328	0.428477				Significantly different (P < 0.05)?	Yes
	0.328161	0.441958				One- or two-tailed P value?	Two-tailed
						t, df	t=6.659, df=3
						Number of pairs	4
