# Supplementary material for: Organismal metabolism regulates the expansion of oncogenic PIK3CA mutant clones in normal esophagus
Source: Nat Genet. 2024 Aug 21;56(10):2144–57. doi: 10.1038/s41588-024-01891-8 (PMC11525199; doi:10.1038/s41588-024-01891-8)
Supplement: Supplementary file 17 — Statistical source data. [file 41588_2024_1891_MOESM17_ESM.xlsx]

## Sheet: Ext Data Fig 5a-b
	CRISPR-screen data											CRISPR-screen data
	Correlation between the average FPKM normalized counts between the gRNA library and Time 0 infected cells.											Average Log2 Fold change of FPKM normalized counts corrected by proportion of gRNA expressing cells
	Related to Extended Data Fig. 5a											Related to Extended Data Fig. 5b
			Time 0 counts									Target gRNA	Essential genes gRNA	Non-targeting gRNAs
	gRNA	Library counts	Average	StDev	N			Library vs. Time 0			sg_Eif4e_138546420	-10.5301
	Akt1_1	1190.73	1203.57	80.9669	3		Pearson r				sg_Pik3r4_105644569	-7.87626
	Akt1_2	874.755	905.03	29.3229	3		r	0.8276			sg_Gapdh_125163183	-9.69597
	Akt1_3	1235.31	1218.65	41.761	3		95% confidence interval	0.8078 to 0.8455			sg_Pgam1_41912154	-8.43115
	Akt1_4	887.742	1044.23	120.27	3		R squared	0.6849			sg_Gapdh_125163387	-8.26257
	Akt1_5	902.396	940.529	67.6962	3						sg_Eif4e_138550264	-10.1524
	Akt1_6	925.298	961.89	102.635	3		P value				sg_Pgam1_41912113	-7.01311
	Akt1_7	1243.38	1051.76	20.0864	3		P (two-tailed)	<0.0001			sg_Eif4e_138550931	-9.08593
	Akt1s1_1	770.511	987.768	102.217	3		P value summary	****			Aldoa_5	-2.93712
	Akt1s1_2	685.572	623.783	23.962	3		Significant? (alpha = 0.05)	Yes			Pdpk1_3	-5.28683				Table Analyzed
	Akt1s1_3	830.267	541.071	32.2416	3						sg_Rptor_119743891	-7.44369
	Akt1s1_4	777.882	777.729	70.065	3		Number of XY Pairs	1080			sg_Pgam1_41915783	-2.553					Target gRNA	Target gRNA	Essential genes gRNA
	Akt1s1_5	728.042	817.134	110.215	3						sg_Ldha_46850968	-4.29613					vs.	vs.	vs.
	Akt1s1_6	1137.65	986.064	77.7532	3						Mtor_5	-5.99407					Essential genes gRNA	Non-targeting gRNAs	Non-targeting gRNAs
	Akt2_1	784.99	823.256	50.3595	3						Pdpk1_5	-7.28144
	Akt2_2	773.407	1143.03	89.2248	3						sg_Srebf2_82178890	-8.24107				Kolmogorov-Smirnov test
	Akt2_3	800.17	1360.3	46.8425	3						sg_Aldoa_126797405	-5.01988				P value	<0.0001	<0.0001	<0.0001
	Akt2_4	1147.47	1316.34	105.539	3						Pdpk1_4	-6.48118				Exact or approximate P value?	Approximate	Approximate	Approximate
	Akt2_5	832.987	979.152	23.7898	3						sg_Pkm_59671724	-3.67447				P value summary	****	****	****
	Akt2_6	1032.79	1073.73	31.7027	3						Eno1_9	-3.92737				Significantly different (P < 0.05)?	Yes	Yes	Yes
	Akt3_1	899.149	982.419	14.0326	3						Eno1_5	-4.67753				Kolmogorov-Smirnov D	0.7509	0.5051	0.975
	Akt3_2	856.416	926.127	45.8993	3						Rptor_1	-6.73367
	Akt3_3	893.446	1049.91	69.1477	3						Gapdh_5	-7.59024
	Akt3_4	1470.91	1557.16	18.4267	3						Eno1_7	-7.72005
	Akt3_5	905.204	996.658	71.5487	3						sg_Aldoa_126796859	-5.6647
	Akt3_6	1514.61	1318.27	70.0627	3						Pik3ca_4	-4.27266
	Aldoa_1	1313.05	1343.32	78.4373	3						Rptor_5	-6.89092
	Aldoa_2	1139.66	1173.56	103.864	3						sg_Ldha_46851054	-7.39219
	Aldoa_3	926.877	968.573	86.3781	3						Mtor_1	-10.3723
	Aldoa_4	1251.19	1276.69	70.3108	3						Pgk1_3	-5.53333
	Aldoa_5	755.419	812.874	78.9256	3						sg_Gapdh_125163030	-3.42299
	Aldoa_6	1171.34	1209.13	75.9135	3						Pgam1_4	-6.09325
	Aldoc_1	1185.82	1300.8	68.0534	3						sg_Aldoa_126796596	-3.82435
	Aldoc_2	1794.96	1519.51	122.181	3						sg_Pkm_59665311	-6.96999
	Aldoc_3	1255.05	1084.39	32.196	3						sg_Pdpk1_24093571	-5.86531
	Aldoc_4	1043.67	999.312	68.78	3						sg_Pgk1_106194632	-3.52592
	Aldoc_5	1020.07	1077.78	27.015	3						Rheb_5	-3.61496
	Aldoc_6	1046.04	1105.87	48.0473	3						Pgam1_5	-3.16012
	Aldoc_7	1264.18	1461.24	104.43	3						sg_Gapdh_125162636	-8.48866
	Aldoc_8	973.471	783.439	34.9451	3						Pgk1_7	-5.36243
	Arnt_1	801.925	789.788	97.1606	3						Eno1_1	-7.47678
	Arnt_2	781.655	792.037	6.5421	3						sg_Mtor_148524514	-4.23025
	Arnt_3	1037.97	961.728	68.9172	3						sg_Mtor_148470296	-4.25027
	Arnt_4	971.892	855.06	56.5812	3						sg_Aldoa_126797688	-3.89949
	Arnt_5	912.926	1111.23	7.73132	3						sg_Ldha_46850217	-2.7549
	Arnt_6	1057.8	1159.48	73.716	3						sg_Rheb_24807778	-3.9284
	Atf4_1	900.553	754.497	28.7132	3						sg_Pkm_59670653	-4.17704
	Atf4_2	906.871	1030.52	49.256	3						Eif4e_1	-1.80907
	Atf4_3	1013.66	829.692	50.2213	3						Pgk1_4	-5.1581
	Atf4_4	711.808	743.275	63.3932	3						Aldoa_2	-4.26005
	Atf4_5	881.336	834.086	24.0211	3						Rptor_3	-4.33937
	Atf4_6	1128.08	994.628	43.046	3						sg_Atf4_80256661	-2.88064
	Bhlhe40_1	1131.77	1216.47	31.7133	3						Rptor_4	-4.16209
	Bhlhe40_2	918.629	904.396	44.42	3						sg_Ldha_46849020	-7.72537
	Bhlhe40_3	1259.44	1163.34	92.901	3						Pgk1_2	-7.58987
	Bhlhe40_4	601.071	707.384	46.0279	3						Ldha_1	-1.92878
	Bhlhe40_5	1188.19	1338.02	9.06479	3						sg_Pgk1_106194728	-4.77621
	Bhlhe40_6	1367.9	1555.62	54.0772	3						sg_Eif4e_138550988	-8.29159
	Bnip3_1	749.803	833.852	41.4624	3						Pkm_4	-3.31764
	Bnip3_2	803.066	898.458	16.6653	3						Igf1r_6	-1.46172
	Bnip3_3	500.424	648.03	43.4762	3						Pik3r4_1	-7.32468
	Bnip3_4	558.425	674.375	53.3158	3						Rheb_1	-6.03098
	Bnip3_5	737.167	885.901	45.5406	3						sg_Pgam1_41915741	-6.88757
	Bnip3_6	1232.68	1329.02	9.95782	3						Mtor_3	-9.75082
	Bnip3_7	1051.74	1138.82	64.6445	3						sg_Mtor_148463724	-4.42371
	BRDN0000737384	604.932	599.141	44.9658	3						Ldha_3	-7.00668
	BRDN0000737385	1237.15	986.349	55.806	3						Myc_8	-7.88141
	BRDN0000737405	1078.42	1040.31	81.3262	3						sg_Pdpk1_24093208	-2.9106
	BRDN0000737431	839.393	835.881	52.5094	3						sg_Srebf2_82172889	-3.31766
	BRDN0000737442	858.61	1016.48	97.0742	3						sg_Atf4_80256754	-2.51081
	BRDN0000737444	1079.73	1220.85	147.024	3						Srebf2_3	-4.43129
	BRDN0000737451	901.869	695.518	79.6268	3						sg_Pik3r4_105658568	-4.41107
	BRDN0000737494	1306.47	1363.32	34.1485	3						Igf1r_5	-1.76254
	BRDN0000737496	1474.86	1594.78	39.99	3						sg_Pkm_59665950	-2.48808
	BRDN0000737497	813.683	864.289	99.9162	3						Pkm_5	-3.33503
	BRDN0000737506	811.489	927.435	118.358	3						sg_Igf1r_68170041	-1.40279
	BRDN0000737528	819.211	1050.01	63.6888	3						Eif4e_3	-3.61746
	BRDN0000737529	889.497	809.06	52.5804	3						Arnt_2	-0.87337
	BRDN0000737551	1169.32	1240.36	50.5801	3						Rheb_4	-5.18544
	BRDN0000737563	690.31	708.723	62.9615	3						Pdpk1_2	-1.86355
	BRDN0000737568	724.883	837.102	30.4319	3						sg_Rheb_24807642	-6.92114
	BRDN0000737573	1053.59	1068.62	137.34	3						sg_Pik3ca_32443678	-2.02596
	BRDN0000737574	1440.11	1360.19	86.323	3						Pgk1_6	-2.28385
	BRDN0000737588	598.087	560.214	72.6765	3						Pik3ca_3	-1.76485
	BRDN0000737591	1028.4	1267.98	175.082	3						sg_Pik3ca_32437227	-3.00628
	BRDN0000737594	852.116	892.229	53.4658	3						sg_Pik3r4_105650809	-2.20162
	BRDN0000737595	1372.55	1537.21	75.9492	3						Pik3ca_1	-1.55253
	BRDN0000737602	1084.91	1090.13	103.479	3						Gapdh_2	-2.49523
	BRDN0000737606	856.065	1041.75	24.8883	3						Mtor_2	-6.98336
	BRDN0000737609	968.382	814.051	56.9151	3						sg_Pik3ca_32440702	-4.76486
	BRDN0000737610	1147.74	1148.56	94.0998	3						Myc_1	-2.79792
	BRDN0000737618	898.272	1013.54	35.102	3						Srebf2_1	-4.06227
	BRDN0000737624	889.058	1109.71	30.4291	3						Rictor_2	-1.65531
	BRDN0000737631	1132.47	1394.07	29.4476	3						Pgk1_1	-1.88127
	BRDN0000737662	1489.6	1671.44	230.706	3						sg_Igf1r_68004165	-0.99209
	BRDN0000737674	692.416	635.804	43.2038	3						sg_Pdpk1_24101670	-2.44863
	BRDN0000737678	1222.24	1364.99	51.8986	3						Srebf1_5	-1.88414
	BRDN0000737691	828.6	761.421	35.7973	3						Pik3r1_1	-0.55956
	BRDN0000737695	1076.66	792.998	56.9101	3						sg_Pik3ca_32443945	-3.03499
	BRDN0000737700	833.777	909.505	47.8307	3						sg_Arnt_95470199	-1.67062
	BRDN0000737703	844.482	956.777	62.2926	3						Rheb_2	-2.89179
	BRDN0000737705	979.877	1189.38	121.241	3						Akt1_2	-1.38113
	BRDN0000737728	913.891	1135.02	62.8602	3						Eno1_8	-2.33849
	BRDN0000737734	1139.14	1188.38	67.0231	3						sg_Atf4_80256862	-5.28972
	BRDN0000737740	1016.82	769.105	74.386	3						Pik3ca_5	-1.40184
	BRDN0000737746	442.072	533.076	82.0455	3						sg_Arnt_95488389	-0.65645
	BRDN0000737753	1068.85	1141.82	76.1695	3						sg_Atf4_80256357	-2.39545
	BRDN0000737754	1076.4	1113.49	11.7655	3						Eif4e_6	-2.06872
	BRDN0000737760	1263.57	1269.74	92.8713	3						Aldoa_3	-1.40525
	BRDN0000737772	1219.87	1333.89	54.6054	3						Pgk1_8	-1.9865
	BRDN0000737784	884.408	1005.84	97.261	3						sg_Rheb_24817820	-6.52566
	BRDN0000737790	1060.34	1021.42	98.6082	3						sg_Hif1a_73932450	-0.82445
	BRDN0000737799	855.188	935.369	81.765	3						Srebf2_5	-1.06006
	BRDN0000737817	756.121	872.81	41.3395	3						Pgam1_1	-1.18682
	BRDN0000737825	1126.33	1193.62	11.9136	3						sg_Mtor_148465088	-2.71102
	BRDN0000737828	742.871	615.656	48.9468	3						Pik3r4_2	-5.56292
	BRDN0000737842	1103.25	1271.95	133.192	3						Rheb_6	-1.96847
	BRDN0000737849	961.625	983.911	130.574	3						sg_Myc_61987741	-2.63638
	BRDN0000737868	886.075	715.816	50.4798	3						Myc_7	-2.90641
	BRDN0000737871	955.044	1103.66	20.9143	3						sg_Rptor_119812001	-1.99849
	BRDN0000737877	866.332	728.096	33.2617	3						sg_Hif1a_73930761	0.115044
	BRDN0000737888	960.923	1203.33	27.7873	3						sg_Arnt_95484963	-1.02544
	BRDN0000737904	659.423	784.022	72.8628	3						sg_Bnip3_138898820	-2.07973
	BRDN0000737909	1105.62	1296.14	76.0268	3						Atf4_3	-0.6625
	BRDN0000737930	976.894	1168.15	85.5885	3						Srebf1_1	-1.06831
	BRDN0000737952	621.867	647.114	80.4087	3						Aldoa_6	-1.17793
	BRDN0000738007	862.383	1065.94	93.0098	3						Igf1r_2	-1.19012
	BRDN0000738017	516.394	610.356	48.8519	3						sg_Srebf2_82170095	-1.46113
	BRDN0000738024	712.247	748.813	12.796	3						Pik3r1_4	-1.11988
	BRDN0000738039	1033.14	950.739	70.7451	3						Arnt_6	-1.5869
	BRDN0000738049	1209.42	1463.76	16.8591	3						sg_Hif1a_73928117	-0.16761
	BRDN0000738055	748.048	831.021	36.568	3						Myc_3	-2.2909
	BRDN0000738063	1106.23	1314.81	101.272	3						Akt1_4	-0.61695
	BRDN0000738076	851.414	719.328	65.6126	3						sg_Pik3r4_105644868	-1.47413
	BRDN0000738078	240.341	222.645	27.3472	3						Pik3r4_4	-1.82587
	BRDN0000738093	721.46	695.645	108.823	3						sg_Rictor_6783579	-2.58255
	BRDN0000738095	1024.63	1090.18	58.6294	3						Hif1a_5	-1.13166
	BRDN0000738098	628.536	692.798	33.13	3						Eno1_2	-1.34124
	BRDN0000738112	1095.53	1317.06	54.5529	3						sg_Rictor_6750681	-0.88156
	BRDN0000738124	1447.92	1501.64	47.0557	3						sg_Hif1a_73926743	-0.96765
	BRDN0000738141	1183.36	1133.47	100.607	3						sg_Rptor_119671286	-3.23685
	BRDN0000738158	1027.17	1152.85	26.1976	3						Pik3ca_2	-2.37672
	BRDN0000738159	1441.87	1476.56	51.9094	3						Rictor_1	-0.8563
	BRDN0000738160	652.403	913.644	103.132	3						Srebf2_2	-3.07303
	BRDN0000738170	1054.73	1194.6	90.0417	3						sg_Myc_61989411	-4.83249
	BRDN0000738184	832.461	862.833	26.9199	3						sg_Eif4ebp1_27260545	-0.89256
	BRDN0000738212	964.609	1035.49	23.5337	3						Arnt_3	-0.62772
	BRDN0000738218	731.99	760.318	42.039	3						Atf4_5	-1.53483
	BRDN0000738229	590.102	533.481	59.6151	3						Atf4_6	-1.68621
	BRDN0000738234	752.26	632.035	35.4294	3						Pfkp_4	-0.37515
	BRDN0000738251	655.474	858.448	54.0904	3						Aldoa_1	-2.8237
	BRDN0000738256	1139.23	1282.18	34.5124	3						Pik3r1_5	-0.79749
	BRDN0000738258	831.671	783.118	47.6428	3						Igf1r_1	-0.19997
	BRDN0000738272	672.322	726.877	52.2185	3						sg_Irs1_82289178	-1.32086
	BRDN0000738274	531.487	631.316	75.4636	3						sg_Rictor_6759622	-1.78951
	BRDN0000738276	886.163	1099.17	31.9959	3						Pik3r1_2	-0.94487
	BRDN0000738298	1138.61	1394.3	25.0546	3						Srebf1_6	-0.82116
	BRDN0000738304	983.562	1256.47	103.738	3						sg_Igf1r_68187184	-1.9374
	BRDN0000738315	578.256	552.254	37.8362	3						Pdpk1_6	-3.30821
	BRDN0000738323	746.381	877.879	96.3474	3						Rictor_6	-2.09222
	BRDN0000738343	466.993	514.342	51.5478	3						sg_Bhlhe40_108664584	-0.71802
	BRDN0000738347	1265.06	1210.79	77.4886	3						sg_Tsc2_24610551	1.34842
	BRDN0000738357	830.267	835.213	66.598	3						Rptor_6	-1.92121
	BRDN0000738363	1050.51	1176.84	37.7545	3						Hif1a_6	-0.64125
	BRDN0000738377	823.072	929.816	116.299	3						sg_Igf1r_68184790	-1.68148
	Car12_1	1669.22	1384.54	29.476	3						sg_Akt2_27618285	0.144599
	Car12_2	694.259	598.045	60.6889	3						sg_Srebf1_60206289	-1.20317
	Car12_3	672.409	731.899	38.8146	3						Pik3ca_6	-0.89874
	Car12_4	1593.32	1543.28	84.2457	3						Irs1_5	-0.83232
	Car12_5	555.53	593.372	29.8805	3						sg_Akt1_112662263	-1.09984
	Car12_6	1005.85	1123.78	142.34	3						Eno1_6	-1.23933
	Car12_7	633.976	621.134	27.0633	3						Pgam1_2	-0.77056
	Car13_1	1031.91	1019.16	95.4871	3						Eif4e_4	-0.54954
	Car13_2	1187.22	1423.28	82.55	3						Igf1r_3	-1.03443
	Car13_3	1256.55	1537.5	56.6942	3						Eno1_3	-1.50308
	Car13_4	756.559	815.997	82.8371	3						sg_Bhlhe40_108661178	-1.40846
	Car13_5	1134.31	1188.95	143.144	3						Pkm_3	-0.97438
	Car13_6	672.497	672.434	65.8641	3						sg_Pgam5_110269745	-1.14681
	Car13_7	1048.58	1173.95	18.509	3						Myc_4	-2.27935
	Car9_1	759.982	874.891	62.9148	3						Irs2_3	-0.79858
	Car9_2	881.073	939.159	43.6594	3						Pkm_1	-2.38565
	Car9_3	958.466	1006.25	88.0539	3						Akt1_3	-0.21024
	Car9_4	889.409	1011.32	70.1883	3						Atf4_2	-1.13499
	Car9_5	794.905	880.941	92.8203	3						sg_Akt2_27616349	0.151099
	Car9_6	830.706	849.576	72.0259	3						Atf4_4	-2.79925
	Ddit4_1	897.745	1009.64	66.479	3						sg_Akt1_112657380	-0.62268
	Ddit4_2	931.44	1146.23	30.484	3						sg_Rictor_6769822	-1.60918
	Ddit4_3	1105.53	1021.74	48.7502	3						sg_Tpi1_124814111	-0.84537
	Ddit4_4	1408.7	1616.46	143.948	3						Akt1_6	-1.57928
	Ddit4_5	900.378	1056.57	41.0308	3						sg_Rptor_119871519	-1.12489
	Ddit4_6	1058.41	1191.81	8.1344	3						Tpi1_6	-0.68586
	Ddit4_7	1144.4	1078.18	95.8321	3						sg_Irs1_82290052	-0.40697
	Eef1a1_1	1014.45	790.429	62.8261	3						sg_Arnt_95489608	-0.29757
	Eef1a1_2	850.274	671.532	71.8398	3						Rictor_4	-1.07681
	Eef1a1_3	747.521	595.332	53.5275	3						sg_Pik3r3_116270827	-0.27487
	Eef1a1_4	476.294	540.907	53.696	3						sg_Srebf1_60206871	-1.10503
	Eef1a1_5	422.417	450.367	27.1041	3						sg_Pdk1_71883853	-0.1487
	Eef1a1_6	601.861	486.259	52.9254	3						Srebf2_6	-0.43268
	Eef1a1_7	787.096	873.071	112.409	3						Arnt_5	-0.66638
	Eef2_1	633.099	549.22	77.6302	3						Akt1_5	-0.66653
	Eef2_2	1221.97	972.731	95.0931	3						Akt1_1	-0.41657
	Eef2_3	960.748	745.079	73.5139	3						Myc_2	-2.04313
	Eef2_4	1064.12	888.732	42.243	3						Pgam5_5	-0.77288
	Eef2_5	1250.32	1205.46	137.325	3						Akt2_6	-0.30221
	Eef2_6	905.467	927.036	63.7301	3						sg_Bhlhe40_108661594	-0.47676
	Eef2_7	693.908	667.523	39.7949	3						Srebf2_4	-0.91188
	Egln1_1	826.582	683.38	75.2156	3						Mtor_6	-2.37809
	Egln1_2	1003.48	1289.01	70.374	3						sg_Rps6kb1_86520021	-1.06508
	Egln1_3	1135.89	1454.55	88.1668	3						Tpi1_5	-1.45371
	Egln1_4	896.254	1177.57	34.0519	3						Higd1a_2	-0.62287
	Egln1_5	917.752	1007.87	122.822	3						Rps6kb1_1	-0.75642
	Egln1_6	1609.03	1337.07	54.3128	3						sg_Akt1_112659179	0.022415
	Egln3_1	1260.58	1387.12	100.911	3						Eif4e_2	-0.99923
	Egln3_2	1352.72	1459.89	33.9822	3						Tpi1_3	-1.01562
	Egln3_3	366.258	319.313	41.8362	3						Tpi1_2	-0.64604
	Egln3_4	1142.56	1243.4	70.0731	3						Pdpk1_1	-0.84308
	Egln3_5	1242.51	1254.86	48.6733	3						sg_Srebf1_60204596	-0.78083
	Egln3_6	397.584	422.22	27.9073	3						sg_Pfkm_98123174	-0.82932
	Egln3_7	809.296	931.379	73.9607	3						Rps6kb1_6	-0.32733
	Eif4e_1	829.653	832.393	115.897	3						Gapdh_1	-0.38637
	Eif4e_2	575.624	748.232	21.2287	3						sg_Pik3r1_101757473	-0.0113
	Eif4e_3	909.679	827.74	101.183	3						Pgam5_6	-0.53602
	Eif4e_4	842.113	762.614	43.1835	3						sg_Tpi1_124812894	-1.04306
	Eif4e_5	782.357	887.904	82.2894	3						Akt1s1_2	0.456419
	Eif4e_6	780.953	803.346	72.4923	3						Mtor_4	-0.82751
	Eif4ebp1_1	1440.64	1430.45	65.274	3						Akt1_7	-0.82162
	Eif4ebp1_2	925.035	950.86	24.4699	3						Pik3r4_5	-1.09149
	Eif4ebp1_3	1081.14	1137.13	93.7914	3						sg_Eno2_124766195	-1.1813
	Eif4ebp1_4	1294.45	1424.9	140.847	3						sg_Egln1_124948674	-1.45446
	Eif4ebp1_5	736.553	785.978	46.5111	3						sg_Pik3r1_101689080	0.079898
	Eif4ebp1_6	737.167	700.032	12.3256	3						Ldhb_2	0.112207
	Eno1_1	873.527	857.336	84.2523	3						sg_Pik3r2_70770392	-1.93401
	Eno1_10	782.357	718.234	31.4553	3						sg_Pgam2_5803172	-0.80067
	Eno1_2	580.275	606.47	54.7248	3						Ldhb_3	0.141607
	Eno1_3	815.087	877.285	78.7432	3						Akt2_3	-0.75011
	Eno1_4	669.514	634.604	62.6856	3						Hif1a_4	-0.82846
	Eno1_5	432.332	412.952	30.5871	3						Pkm_6	-0.95617
	Eno1_6	786.043	880.558	30.5866	3						sg_Bhlhe40_108664500	-1.04758
	Eno1_7	1045.34	1195.52	119.658	3						Foxo1_3	0.470611
	Eno1_8	771.213	890.964	55.6198	3						Hif3a_2	0.02553
	Eno1_9	1032.26	1079.27	85.6342	3						Pgam1_3	-0.57659
	Eno2_1	507.356	611.737	28.2149	3						sg_Pgam5_110267199	-0.64591
	Eno2_2	1502.15	1371.21	136.389	3						sg_Vhl_113624334	-1.66319
	Eno2_3	1110.01	1130.39	74.9758	3						sg_Pgam5_110267096	-0.62273
	Eno2_4	814.297	836.461	19.33	3						Pgam5_3	-0.75993
	Eno2_5	832.549	943.214	95.9932	3						sg_Pik3cb_99070248	-0.68454
	Eno2_6	1213.99	1307.27	27.5837	3						sg_Pfkp_6600654	-0.26689
	Epas1_1	572.64	683.245	30.1553	3						Bhlhe40_6	-0.14542
	Epas1_2	1051.83	1165.05	103.158	3						Vhl_3	-1.42199
	Epas1_3	814.122	755.049	33.5374	3						sg_Pgam5_110265798	0.003021
	Epas1_4	880.02	838.631	39.662	3						Irs1_4	-1.21883
	Epas1_5	865.015	925.179	97.9768	3						Irs2_1	-1.0802
	Epas1_6	778.76	769.6	32.1801	3						sg_Irs2_11006034	-0.5868
	Epas1_7	731.288	793.46	165.432	3						sg_Akt1s1_44852766	-0.77399
	Foxo1_1	1011.03	1036.6	34.6591	3						Vhl_6	-0.87234
	Foxo1_2	789.289	894.052	22.8057	3						Epas1_5	-0.22588
	Foxo1_3	1022.17	766.143	58.9226	3						sg_Tpi1_124812506	-0.93882
	Foxo1_4	2104.62	2001.38	34.3496	3						Eif4e_5	-0.70937
	Foxo1_5	2192.02	1651.34	59.7599	3						Vhl_4	-0.92894
	Foxo1_6	1597.36	1370.08	24.7972	3						Car12_7	0.311856
	Foxo3_1	602.65	514.244	41.9738	3						sg_Pik3r1_101709689	-0.11431
	Foxo3_2	1098.07	1077.35	103.355	3						Akt3_4	-0.30122
	Foxo3_3	745.854	718.033	28.6005	3						sg_Bnip3_138898769	-0.02485
	Foxo3_4	1546.46	1676.63	55.7678	3						Atf4_1	-1.08859
	Foxo3_5	1229.17	918.519	100.315	3						Tsc2_1	1.66441
	Foxo3_6	872.562	978.92	134.973	3						sg_Rps6kb1_86534043	-0.30496
	Foxo4_1	1043.06	1254.6	77.3277	3						Myc_5	-1.70231
	Foxo4_2	1226.36	1476.31	61.4341	3						Tsc1_3	1.17614
	Foxo4_3	927.843	1040.87	139.532	3						Higd1a_4	-0.87414
	Foxo4_4	1047.27	1220.56	52.533	3						Rps6kb1_3	0.035787
	Foxo4_5	790.518	792.079	97.7245	3						sg_Eif4ebp1_27260499	-0.72703
	Foxo4_6	1034.37	846.881	23.4851	3						Rictor_3	-0.69187
	Foxo6_1	1067.54	1184.4	76.8937	3						Tsc2_2	2.28087
	Foxo6_2	1403.17	1357.44	150.322	3						Higd1a_5	-0.53734
	Foxo6_3	921.788	1130.21	75.4882	3						sg_Vhl_113628203	-1.1704
	Foxo6_4	1199.77	1319.79	25.2304	3						Pgam1_6	-0.46964
	Foxo6_5	1750.65	1916.68	102.386	3						Srebf1_3	-0.03493
	Foxo6_6	1161.34	1312.1	35.1711	3						Ldhb_6	0.001186
	Gapdh_1	1405.1	1315.29	53.2607	3						Aldoc_7	-0.56615
	Gapdh_2	530.083	567.633	27.3932	3						sg_Bnip3_138898001	-0.05335
	Gapdh_3	739.8	731.893	47.4141	3						Vhl_1	-0.20069
	Gapdh_4	823.248	898.814	15.6948	3						sg_Rps6kb1_86512904	-0.71602
	Gapdh_5	735.149	756.933	15.5841	3						Akt1s1_1	-0.61888
	Gapdh_6	581.503	580.794	79.018	3						Pfkfb3_4	-0.38349
	Gja1_1	994.004	1214.09	58.6543	3						Srebf1_4	0.025581
	Gja1_2	946.884	1085.06	61.3407	3						sg_Nfe2l2_75676784	0.180817
	Gja1_3	1093.6	1242.14	59.1469	3						Srebf1_7	-0.22869
	Gja1_4	945.129	821.96	29.9727	3						Tpi1_4	-1.25683
	Gja1_5	1591.04	1427.66	46.3184	3						sg_Pik3ip1_3332198	-0.00016
	Gja1_6	797.538	739.782	20.7163	3						sg_Eno2_124763844	0.13813
	Gja1_7	1553.04	1556.65	120.43	3						Foxo6_3	-0.00279
	Hif1a_1	1006.11	1044.69	135.022	3						Irs1_3	0.025322
	Hif1a_2	1368.51	1539.11	128.616	3						Pgam5_2	-0.32753
	Hif1a_3	1096.93	991.404	54.5831	3						sg_Egln1_124948321	-0.45934
	Hif1a_4	1376.14	1340.73	136.259	3						Insr_7	-0.46626
	Hif1a_5	1358.33	1183.97	60.1003	3						sg_Insr_3202959	-0.6442
	Hif1a_6	864.313	902.144	21.1299	3						Pik3r2_4	0.18917
	Hif1an_1	1004.18	982.966	49.876	3						Epas1_2	-0.44194
	Hif1an_2	842.376	890.202	44.8938	3						Irs1_1	-0.45355
	Hif1an_3	747.258	948.943	6.39713	3						sg_Epas1_86809397	-0.76177
	Hif1an_4	618.62	630.576	56.9003	3						Irs1_2	-0.41698
	Hif1an_5	680.658	759.62	78.2125	3						Car9_3	-0.61726
	Hif1an_6	914.505	908.864	4.43198	3						sg_Foxo6_120287098	-0.24903
	Hif3a_1	1017.7	1093.07	39.1543	3						sg_Akt2_27634680	-0.51238
	Hif3a_2	660.915	808.309	34.2308	3						Pdk1_3	-0.76013
	Hif3a_3	484.893	484.699	46.4567	3						sg_Tsc1_28665072	1.9693
	Hif3a_4	636.784	668.475	59.906	3						Tsc1_6	1.74816
	Hif3a_5	1075.52	1160.57	44.6127	3						Rheb_3	-0.3074
	Hif3a_6	1235.22	1057.67	21.3192	3						sg_Foxo6_120268867	-0.43011
	Higd1a_1	715.143	869.645	42.2997	3						Irs2_7	-0.09804
	Higd1a_2	765.685	874.851	50.98	3						Pik3r2_6	-0.30704
	Higd1a_3	753.137	877.084	15.1572	3						sg_Ldhb_142501433	0.040458
	Higd1a_4	1054.29	1017.52	135.091	3						Foxo1_1	0.323652
	Higd1a_5	1031.91	1069.63	105.081	3						Arnt_1	-0.19155
	Higd1a_6	892.568	790.821	41.9441	3						Nfe2l2_2	-0.47081
	Higd1a_7	968.47	1276.96	112.582	3						sg_Rps6kb1_86517588	0.486661
	Higd1a_8	913.891	930.183	42.2003	3						sg_Higd1a_121850271	0.575083
	Hk1_1	933.546	800.427	67.5597	3						Pdk1_6	-0.80472
	Hk1_2	652.666	703.993	27.5511	3						Pfkm_6	-0.40144
	Hk1_3	761.21	910.302	36.5794	3						Bhlhe40_5	-0.30318
	Hk1_4	711.106	869.219	7.70207	3						Pfkp_2	-0.22368
	Hk1_5	1102.64	1221.63	64.312	3						Slc16a3_3	-0.23312
	Hk1_6	1114.66	1103.77	83.0262	3						sg_Pik3ip1_3333341	-0.65943
	Hk1_7	1172.39	1227.73	42.3673	3						sg_Pdha1_160127648	-0.28385
	Hk2_1	515.166	563.725	74.3547	3						Hk1_7	-0.16005
	Hk2_2	914.593	865.579	92.572	3						Pdk1_5	-0.9109
	Hk2_3	1080.44	761.302	49.5409	3						Vhl_2	-2.37905
	Hk2_4	1471.96	1597.09	65.2351	3						Hif1a_2	-0.4251
	Hk2_5	951.622	1124.58	109.534	3						sg_Pik3r2_70770654	-0.99045
	Hk2_6	586.066	664.524	53.9416	3						sg_Pdhb_8171503	-0.68075
	Igf1r_1	525.959	539.858	55.182	3						Myc_6	-3.00696
	Igf1r_2	1047.88	982.606	50.999	3						sg_Foxo1_52345130	0.07897
	Igf1r_3	956.361	889.593	34.818	3						Nfe2l2_5	-0.78332
	Igf1r_4	1115.18	1218.79	117.03	3						Rptor_2	-1.19742
	Igf1r_5	922.753	729.779	50.4005	3						Hif1a_1	-0.14601
	Igf1r_6	540.349	417.429	27.6684	3						sg_Pdk1_71887430	-0.4582
	Insr_1	1179.5	1320.68	26.8395	3						Aldoa_4	-0.17661
	Insr_2	986.546	922.364	57.5528	3						sg_Akt3_177067287	-0.36087
	Insr_3	897.745	930.94	39.0542	3						sg_Hif3a_17050554	-0.17537
	Insr_4	882.126	1020.78	141.49	3						Tsc1_2	1.59472
	Insr_5	1185.29	1002.38	52.8818	3						Foxo6_4	-0.23554
	Insr_6	939.074	919.008	11.8272	3						Ndufa4l2_7	0.158354
	Insr_7	848.694	645.548	33.8658	3						Pgam2_6	-0.00106
	Insr_8	1074.03	1062.63	35.3282	3						Akt1s1_6	-0.44038
	Irs1_1	1238.99	1297.49	22.617	3						Pik3r4_6	-1.19992
	Irs1_2	549.826	720.705	40.4204	3						sg_Higd1a_121850290	-0.98157
	Irs1_3	1144.76	1044.44	83.3175	3						Bhlhe40_1	-0.8556
	Irs1_4	688.555	664.509	31.7995	3						sg_Tsc1_28675238	1.86417
	Irs1_5	1029.98	1114.59	77.895	3						sg_Pik3ip1_3332152	-0.00768
	Irs1_6	845.009	1104.08	54.3119	3						Aldoc_8	-0.60811
	Irs2_1	1740.74	1710.69	113.554	3						Hif1an_1	0.058483
	Irs2_2	913.364	943.531	22.2929	3						Irs2_2	-1.63865
	Irs2_3	1059.11	1155.58	97.8082	3						Higd1a_6	-0.58837
	Irs2_4	1032.88	1035.45	81.3115	3						sg_Pfkfb3_11484731	-0.37687
	Irs2_5	896.78	1005.08	29.2542	3						Pik3r1_3	-0.889
	Irs2_6	1656.94	1598.74	67.9712	3						Foxo3_3	0.404109
	Irs2_7	812.191	613.536	11.7329	3						sg_Pdpk1_24111034	-0.5951
	Ldha_1	1062.8	1125.16	92.1862	3						sg_Pfkm_98119442	-0.13404
	Ldha_2	1098.95	1122.16	92.6446	3						sg_Foxo1_52269046	-0.45735
	Ldha_3	1090.96	1136.1	97.4657	3						Tpi1_1	-1.02454
	Ldha_4	1342.45	1166.02	101.462	3						sg_Pik3cb_99090282	-0.67468
	Ldha_5	812.893	847.77	50.1355	3						Akt1s1_5	-1.329
	Ldha_6	697.33	772.206	67.8641	3						sg_Akt1s1_44852630	-0.33468
	Ldhb_1	1070.17	1184.86	96.3121	3						Ldha_6	-0.35534
	Ldhb_2	833.338	797.946	78.564	3						sg_Irs1_82289433	-0.41118
	Ldhb_3	701.015	725.035	51.0083	3						sg_Pik3r1_101701735	0.500098
	Ldhb_4	1139.31	1288.18	153.2	3						sg_Tsc2_24607766	1.91986
	Ldhb_5	471.204	628.119	91.452	3						sg_Car9_43508972	-0.32949
	Ldhb_6	680.57	742.936	56.4949	3						sg_Irs2_11006870	-0.66947
	Mtor_1	1042.62	1120.49	81.9276	3						Tsc2_6	1.4269
	Mtor_2	703.384	568.095	27.9644	3						Pgam5_4	-1.38981
	Mtor_3	1022.08	972.471	78.5619	3						Eno2_6	-0.5519
	Mtor_4	944.076	1103.5	122.784	3						Tsc1_5	1.03411
	Mtor_5	1204.34	1102.63	84.4763	3						Nfe2l2_4	-0.29331
	Mtor_6	797.274	870.814	53.6178	3						Eno1_4	-0.57502
	Myc_1	944.866	835.274	53.4098	3						Pik3r3_2	0.02171
	Myc_2	1081.05	1038.89	38.2784	3						Hk1_4	-0.17843
	Myc_3	1182.49	945.205	85.255	3						Hk1_2	0.022448
	Myc_4	1095.44	1390.15	128.007	3						sg_Ldhb_142495600	-0.23574
	Myc_5	937.583	806.844	52.1718	3						sg_Car12_66751956	-0.26104
	Myc_6	910.732	702.533	91.9384	3						Vhl_5	-1.57524
	Myc_7	1021.64	718.99	63.359	3						Pik3cb_5	0.005071
	Myc_8	934.16	870.195	87.6241	3						Insr_3	-0.29655
	Ndufa4l2_1	710.58	713.652	77.3113	3						Gapdh_4	-0.08217
	Ndufa4l2_2	641.435	654.669	92.1088	3						sg_Pdhb_8170344	-0.3403
	Ndufa4l2_3	930.563	1159.86	36.3356	3						Epas1_6	-0.07981
	Ndufa4l2_4	1076.31	1129.32	121.713	3						Hif3a_1	-0.66029
	Ndufa4l2_5	685.045	704.925	47.4061	3						Ldha_5	-0.39329
	Ndufa4l2_6	552.985	585.281	39.9265	3						Aldoc_6	-0.25536
	Ndufa4l2_7	438.123	497.502	11.4479	3						Gapdh_6	-0.87796
	Nfe2l2_1	1043.85	771.126	64.8962	3						sg_Slc16a3_120955366	-0.04125
	Nfe2l2_2	1170.46	1318.45	202.521	3						Pdha1_1	-0.4227
	Nfe2l2_3	1005.67	1078.12	126.185	3						Akt2_5	-0.58704
	Nfe2l2_4	885.987	1030.31	82.4208	3						sg_Hif1an_44563471	-0.51992
	Nfe2l2_5	936.53	1049.06	77.1083	3						Akt1s1_3	0.525827
	Nfe2l2_6	951.71	741.764	36.2948	3						Srebf2_7	-0.65396
	Pdha1_1	1064.82	1021.04	30.3719	3						sg_Foxo4_101255099	-0.6347
	Pdha1_2	1172.31	1321.79	85.6682	3						Pgk1_5	-0.59814
	Pdha1_3	931.352	1006.67	80.8414	3						Pik3r2_3	-0.20091
	Pdha1_4	879.406	850.964	113.55	3						Eno2_2	-0.28858
	Pdha1_5	766.738	939.044	75.0072	3						sg_Pfkp_6621985	0.004624
	Pdha1_6	1286.2	1333.35	65.5829	3						sg_Nfe2l2_75676971	-0.8128
	Pdhb_1	986.195	956.932	42.1205	3						sg_Car9_43507381	-0.22703
	Pdhb_2	1011.2	1249.22	115.394	3						Pkm_2	0.028521
	Pdhb_3	1031.74	840.417	125.706	3						Pik3ip1_2	-0.50008
	Pdhb_4	1125.54	1158.17	70.7639	3						Higd1a_8	-1.08682
	Pdhb_5	1187.58	1409.11	68.1914	3						Irs2_6	-0.24181
	Pdhb_6	1068.94	1052.92	54.6071	3						Pgam2_4	-0.2113
	Pdk1_1	877.476	1004.48	49.4036	3						Hk1_1	-0.08822
	Pdk1_2	1312.88	1203.08	104.657	3						Bhlhe40_2	0.023136
	Pdk1_3	1363.16	1247.74	134.634	3						Hif1a_3	-0.86885
	Pdk1_4	2038.9	1633.48	187.424	3						Rps6kb1_2	-0.0258
	Pdk1_5	1289.8	1118.62	71.603	3						Slc16a3_1	-0.69212
	Pdk1_6	933.722	948.301	50.7174	3						Aldoc_2	-0.36489
	Pdpk1_1	740.853	793.708	14.2991	3						Pik3r1_6	0.03569
	Pdpk1_2	752.698	713.688	50.0557	3						Rps6kb1_5	-0.71921
	Pdpk1_3	445.933	522.782	51.5003	3						Rictor_5	-0.20815
	Pdpk1_4	818.948	831.015	140.978	3						sg_Car12_66713928	-0.54193
	Pdpk1_5	1253.83	1186.55	110.761	3						Irs1_6	0.077312
	Pdpk1_6	892.656	770.923	10.3359	3						Foxo3_2	-0.32092
	Pfkfb3_1	958.466	1197.35	67.9195	3						sg_Irs1_82288725	-0.46434
	Pfkfb3_2	965.662	961.627	82.2645	3						Foxo1_6	0.085218
	Pfkfb3_3	786.832	746.476	72.816	3						Hif1an_5	-0.34007
	Pfkfb3_4	741.73	667.009	30.739	3						Pdk1_4	-0.72593
	Pfkfb3_5	970.927	752.455	18.9711	3						Foxo4_4	-0.44388
	Pfkfb3_6	930.036	868.676	63.6933	3						sg_Hif3a_17049002	-0.46461
	Pfkl_1	970.839	945.111	37.5569	3						Hk1_5	-0.30193
	Pfkl_2	1624.12	1364.33	107.695	3						Ldhb_4	0.204854
	Pfkl_3	987.511	976.516	38.7266	3						Pik3ip1_4	-0.25961
	Pfkl_4	1085.61	886.239	13.2225	3						Bnip3_7	-1.02682
	Pfkl_5	945.48	941.5	77.6796	3						Hif3a_6	-0.59012
	Pfkl_6	817.632	705.479	24.582	3						Slc16a3_2	-0.26067
	Pfkm_1	829.829	949.96	71.2191	3						Epas1_1	-0.07333
	Pfkm_2	971.629	1178.59	96.6355	3						Slc16a3_7	-0.0425
	Pfkm_3	1050.87	1213.4	42.9728	3						sg_Eno2_124767706	-0.47665
	Pfkm_4	643.541	770.535	44.3925	3						Pfkl_1	-0.49908
	Pfkm_5	718.038	754.655	86.6736	3						Car12_6	-0.02215
	Pfkm_6	959.958	962.346	104.54	3						sg_Car13_14645144	-0.26079
	Pfkp_1	539.384	591.838	31.9342	3						Hk1_3	0.036938
	Pfkp_2	1090.7	1204.57	79.5767	3						sg_Akt3_177103064	-0.8349
	Pfkp_3	473.223	697.04	82.1041	3						sg_Pdk1_71875436	-0.29013
	Pfkp_4	819.036	864.875	141.677	3						Foxo4_6	-0.1755
	Pfkp_5	1100.35	1260.38	128.158	3						sg_Epas1_86824424	-0.40527
	Pfkp_6	739.185	754.921	111.029	3						sg_Pgam2_5803624	0.379666
	Pgam1_1	1368.77	1358.52	34.0185	3						Car13_6	-0.2318
	Pgam1_2	1201.53	1056.49	83.0599	3						Hif3a_5	0.103197
	Pgam1_3	1070.78	845.321	60.0692	3						sg_Pdha1_160128484	-0.88008
	Pgam1_4	1166.95	860.449	91.7421	3						Slc16a1_3	0.20609
	Pgam1_5	1126.41	1018.01	106.437	3						Car13_3	-0.55139
	Pgam1_6	658.282	737.107	30.6002	3						Pfkm_3	-0.46243
	Pgam2_1	896.429	849.066	44.3099	3						Pfkp_5	0.122544
	Pgam2_2	1576.12	1938.96	108.893	3						sg_Foxo6_120287004	-0.92718
	Pgam2_3	793.062	806.827	42.933	3						Car13_1	-0.1456
	Pgam2_4	717.687	731.366	26.5987	3						Pdhb_4	-0.27591
	Pgam2_5	847.027	823.245	72.5596	3						Car12_4	-0.04346
	Pgam2_6	1116.67	1158.22	85.762	3						sg_Tsc2_24604400	1.59173
	Pgam5_1	937.319	1004.84	99.1765	3						Insr_6	-0.06455
	Pgam5_2	553.161	500.177	71.7281	3						Pdk1_2	0.146649
	Pgam5_3	1077.36	1004.05	82.1542	3						sg_Vhl_113628169	-1.6978
	Pgam5_4	674.866	735.853	63.7425	3						sg_Pfkl_78001458	-0.48035
	Pgam5_5	1026.03	1206.58	101.915	3						Akt2_1	-0.43979
	Pgam5_6	1842	1762.87	74.8724	3						Car9_4	-0.16418
	Pgk1_1	803.68	855.076	74.4509	3						Higd1a_1	-0.15417
	Pgk1_2	828.425	903.684	62.3203	3						Pfkp_6	-0.20952
	Pgk1_3	1125.28	1167.24	19.5972	3						sg_Foxo1_52345381	0.11081
	Pgk1_4	1322.97	1461.59	14.2033	3						sg_Irs2_11006643	-0.90324
	Pgk1_5	535.962	594.216	37.6667	3						Eif4ebp1_6	-0.1598
	Pgk1_6	613.794	652.72	19.5605	3						Tsc1_1	1.1389
	Pgk1_7	721.285	775.381	23.449	3						Insr_5	-0.60389
	Pgk1_8	891.34	1061.06	87.1658	3						sg_Pfkm_98126368	-0.24591
	Pik3ca_1	571.939	652.687	32.5979	3						Foxo3_4	-0.16077
	Pik3ca_2	911.258	915.434	108.537	3						sg_Foxo3_42197735	-0.28073
	Pik3ca_3	672.76	636.832	12.9104	3						sg_Pfkfb3_11490313	-0.13716
	Pik3ca_4	884.408	784.841	67.6368	3						sg_Ldhb_142498554	-0.31226
	Pik3ca_5	877.3	698.317	31.8737	3						sg_Ndufa4l2_127515472	0.03924
	Pik3ca_6	943.9	921.851	51.5482	3						sg_Pfkp_6603408	-0.21102
	Pik3cb_1	1023.14	1044.06	72.4656	3						sg_Pik3r2_70772223	-0.3484
	Pik3cb_2	1222.67	1351.19	86.974	3						sg_Eno2_124763778	-0.53579
	Pik3cb_3	488.929	516.831	29.5731	3						sg_Slc16a1_104653326	0.048121
	Pik3cb_4	905.292	1173.65	34.5085	3						Pfkm_4	0.067103
	Pik3cb_5	849.045	747.851	31.4521	3						Pik3ip1_1	-0.27902
	Pik3cb_6	1055.87	1124.85	18.8688	3						sg_Foxo4_101258624	-0.63334
	Pik3cb_7	1240.84	1176.14	102.113	3						sg_Vhl_113624300	-0.94032
	Pik3ip1_1	430.051	344.559	37.821	3						Car12_3	-0.29034
	Pik3ip1_2	1263.65	1303.04	61.754	3						Egln1_4	-0.71297
	Pik3ip1_3	998.83	1111.93	78.0788	3						Pik3r2_1	-0.40269
	Pik3ip1_4	910.469	907.825	50.4377	3						Pik3r3_6	-0.49986
	Pik3ip1_5	1067.45	1115.35	135.08	3						Car12_2	-0.17874
	Pik3ip1_6	970.4	1151.61	81.9278	3						Foxo4_2	-0.35253
	Pik3ip1_7	962.942	1047.5	103.739	3						Hk1_6	-0.32216
	Pik3r1_1	710.58	642.206	53.4243	3						Aldoc_4	-0.0667
	Pik3r1_2	780.427	728.164	16.3306	3						Pik3ip1_3	-0.62685
	Pik3r1_3	890.374	1054.39	56.7929	3						sg_Foxo3_42275153	0.518571
	Pik3r1_4	950.394	789.728	68.2652	3						Ndufa4l2_1	0.137881
	Pik3r1_5	1014.1	1073.09	69.9435	3						Foxo1_2	0.17138
	Pik3r1_6	1281.29	1307.85	117.768	3						sg_Pfkl_78005470	-1.7521
	Pik3r2_1	915.295	1058.95	88.8459	3						Slc16a3_4	0.465796
	Pik3r2_2	602.036	613.436	104.567	3						sg_Pgam2_5803520	-0.71633
	Pik3r2_3	1698.27	1612.82	38.5701	3						sg_Eif4ebp1_27273340	-0.991
	Pik3r2_4	985.405	1146.32	65.1594	3						sg_Egln1_124948987	-1.12439
	Pik3r2_5	992.074	1059.61	38.3079	3						Gapdh_3	-0.17851
	Pik3r2_6	998.918	1003.94	123.993	3						Eno2_3	-0.44266
	Pik3r3_1	984.703	929.517	49.5576	3						Egln1_2	-0.47589
	Pik3r3_2	864.05	707.371	78.7565	3						Pdha1_3	0.171918
	Pik3r3_3	1208.37	1052.15	83.9572	3						Pdha1_6	0.166174
	Pik3r3_4	1019.89	1075.25	102.976	3						Pfkm_5	-0.29436
	Pik3r3_5	1467.67	1643.93	99.2436	3						sg_Tsc2_24626306	1.89942
	Pik3r3_6	976.016	976.658	42.6156	3						sg_Pfkfb3_11484261	0.007045
	Pik3r3_7	949.867	997.646	17.6116	3						sg_Nfe2l2_75676626	-0.42827
	Pik3r4_1	957.852	985.397	85.6088	3						Bhlhe40_4	-0.22452
	Pik3r4_2	914.944	894.663	81.6789	3						Car13_2	-0.23776
	Pik3r4_3	1160.99	1352.24	101.015	3						Pgam2_2	-0.52553
	Pik3r4_4	1206.18	1654.02	44.0552	3						Akt2_2	-0.95246
	Pik3r4_5	1027.61	1056.82	119.265	3						sg_Foxo3_42274981	0.05147
	Pik3r4_6	1074.29	1380.67	175.222	3						Akt3_6	-0.44923
	Pkm_1	851.59	923.674	77.081	3						Nfe2l2_6	-0.22849
	Pkm_2	610.284	789.246	122.526	3						Eno2_5	-0.28061
	Pkm_3	939.776	1022.6	31.5364	3						Irs2_4	-0.37657
	Pkm_4	840.709	935.733	42.1885	3						Higd1a_7	-0.43878
	Pkm_5	735.237	605.983	87.5603	3						sg_Pdha1_160130168	-0.2805
	Pkm_6	499.547	529.346	41.9061	3						Pik3r3_1	-0.35156
	Pten_1	953.289	876.616	38.7362	3						Pgam2_3	0.008902
	Pten_2	805.786	915.435	28.067	3						Foxo6_5	-0.03502
	Pten_3	693.293	913.779	20.2765	3						Ddit4_5	0.332054
	Pten_4	850.712	1078.14	141.445	3						sg_Tsc1_28676062	1.71912
	Pten_5	697.856	778.489	22.3082	3						Eno1_10	-1.07758
	Pten_6	1076.05	1373.06	83.9586	3						sg_Foxo1_52345621	0.039633
	Rheb_1	742.695	745.644	51.6621	3						Foxo1_4	0.198413
	Rheb_2	705.403	704.902	71.8064	3						Akt1s1_4	-0.26113
	Rheb_3	974.349	1077.7	53.431	3						Bnip3_2	-0.28593
	Rheb_4	670.918	585.163	87.8746	3						Pik3cb_2	-0.69603
	Rheb_5	1075.61	1107.43	206.424	3						Epas1_4	-0.14217
	Rheb_6	671.005	717.677	26.4416	3						Pdhb_1	0.132187
	Rictor_1	932.669	946.771	24.8322	3						Pik3ip1_6	-0.60553
	Rictor_2	994.531	763.281	114.714	3						Pdk1_1	0.109087
	Rictor_3	1147.21	1169.76	50.5332	3						Aldoc_1	-0.11473
	Rictor_4	981.72	960.757	55.75	3						Aldoc_3	-0.16078
	Rictor_5	976.543	1015.03	80.0046	3						Pgam5_1	-1.10207
	Rictor_6	1058.32	1033.14	100.572	3						sg_Aldoc_78325690	-0.0914
	Rpl14_1	909.591	605.186	15.2086	3						Pdhb_3	-0.61424
	Rpl14_2	1169.32	662.367	74.5726	3						Ldha_4	-0.43586
	Rpl14_3	912.136	896.452	31.7118	3						Eno2_1	-0.11419
	Rpl14_4	577.554	339.174	55.5604	3						Ndufa4l2_2	0.302926
	Rpl14_5	922.665	652.979	66.5844	3						Akt3_3	-0.1878
	Rpl14_6	1117.73	780.302	72.8126	3						sg_Slc16a1_104652964	-0.51974
	Rpl17_1	759.367	537.847	23.225	3						Igf1r_4	-0.21453
	Rpl17_2	519.641	458.761	55.1912	3						Pik3cb_3	-0.34955
	Rpl17_3	606.774	422.858	9.05347	3						Foxo3_6	0.5962
	Rpl17_4	661.266	530.524	19.2669	3						Eif4ebp1_5	-0.60314
	Rpl17_5	709	622.64	46.6878	3						Car13_5	0.17277
	Rpl17_6	482.524	363.004	28.3032	3						Akt3_1	-0.07439
	Rpl18_1	903.098	760.948	55.7315	3						sg_Foxo4_101258229	-0.29405
	Rpl18_2	1039.9	698.46	72.6755	3						Hif1an_2	-0.66194
	Rpl18_3	888.971	897.806	101.044	3						sg_Tsc1_28680059	1.02705
	Rpl18_4	945.743	700.193	75.0943	3						Egln1_6	-0.36582
	Rpl18_5	885.548	667.772	41.6381	3						sg_Hif3a_17051150	-0.22308
	Rpl18_6	1128.79	933.599	76.529	3						Akt2_4	-0.16643
	Rpl36_1	1001.2	700.271	54.2545	3						sg_Pdhb_8170166	-0.56856
	Rpl36_2	606.774	436.584	22.814	3						Nfe2l2_3	-0.09885
	Rpl36_3	1040.69	726.71	94.3702	3						sg_Hk1_62299155	0.065494
	Rpl36_4	1499.08	992.231	46.072	3						Insr_4	-0.15323
	Rpl36_5	1443.18	854.305	37.2476	3						Gja1_6	0.22217
	Rpl36_6	918.541	788.208	46.9751	3						sg_Rheb_24813807	-0.17065
	Rpl4_1	1041.48	808.686	111.992	3						sg_Eif4ebp1_27260519	0.085954
	Rpl4_2	457.691	301.464	15.826	3						sg_Pgam2_5803460	0.42375
	Rpl4_3	870.017	683.804	10.1434	3						Foxo6_6	-0.41818
	Rpl4_4	896.692	548.485	50.4054	3						sg_Tpi1_124814159	-0.51037
	Rpl4_5	950.745	749	34.0167	3						sg_Car12_66746536	-0.46083
	Rpl4_6	1116.85	838.525	114.884	3						Insr_8	0.011156
	Rpl4_7	943.725	805.854	72.7069	3						Car9_5	0.112501
	Rpl8_1	1027.79	639.04	79.1856	3						Ndufa4l2_3	-0.35738
	Rpl8_2	1156.42	1077.08	96.0576	3						Slc16a1_2	-0.09347
	Rpl8_3	1188.37	771.582	19.0758	3						Pfkfb3_6	0.307737
	Rpl8_4	1073.07	775.817	31.1507	3						sg_Pdhb_8171325	-0.36695
	Rpl8_5	776.303	579.88	53.8658	3						Foxo4_5	-0.27435
	Rpl8_6	1454.33	1020.94	54.3773	3						Rps6kb1_4	-0.4151
	Rpl8_7	787.71	551.667	59.48	3						sg_Akt3_177109667	0.049654
	Rpl8_8	793.15	544.22	48.3079	3						Tbc1d7_6	0.643437
	Rplp0_1	908.626	775.36	72.4059	3						Hif1an_3	-0.54059
	Rplp0_2	1006.55	848.673	93.6622	3						Pdha1_2	-0.09306
	Rplp0_3	1031.21	974.98	95.6709	3						sg_Car9_43509126	0.039046
	Rplp0_4	1040.16	843.754	42.151	3						Hif3a_4	-0.53647
	Rplp0_5	986.546	827.791	67.2792	3						sg_Hif1an_44563525	0.15041
	Rplp0_6	1095.79	986.492	96.3972	3						Insr_2	-0.64522
	Rplp1_1	658.721	645.207	40.6464	3						Pfkl_3	-0.26074
	Rplp1_2	884.846	846.246	41.0502	3						Egln1_3	-0.28834
	Rplp1_3	617.041	660.502	13.0125	3						Ldhb_1	-0.1119
	Rplp1_4	1292.17	1259.96	104.055	3						Akt3_5	-0.34661
	Rplp1_5	1090.96	1161.51	15.2981	3						Pfkm_2	-0.06267
	Rplp1_6	617.918	485.706	25.538	3						Pik3cb_6	-0.0297
	Rplp1_7	654.772	574.591	23.5483	3						Pgam2_5	-0.32646
	Rps11_1	764.281	699.126	55.8348	3						sg_Foxo6_120269038	0.046423
	Rps11_2	951.534	640.163	57.4233	3						sg_Foxo4_101254942	0.274623
	Rps11_3	1327.53	1244.23	94.8464	3						sg_Ldhb_142501341	-0.92874
	Rps11_4	1016.73	741.746	85.3046	3						Bnip3_5	-0.28313
	Rps11_5	955.044	752.522	15.0225	3						Akt3_2	-0.41072
	Rps11_6	876.598	640.492	67.3333	3						Epas1_3	-0.5681
	Rps12_1	1125.1	985.939	45.8157	3						Pfkl_5	-0.05322
	Rps12_2	954.255	651.129	86.5564	3						Pik3cb_7	-0.04503
	Rps12_3	1228.9	1150.91	117.238	3						Car13_4	0.229053
	Rps12_4	937.319	694.285	60.2465	3						Slc16a3_6	-0.09508
	Rps12_5	891.164	784.278	81.8344	3						sg_Car13_14650760	0.212611
	Rps12_6	995.672	831.026	137.219	3						Eno2_4	0.013982
	Rps14_1	909.24	680.407	80.6867	3						Higd1a_3	-0.08926
	Rps14_2	733.131	835.471	53.9858	3						Pfkl_4	0.294785
	Rps14_3	1023.22	725.258	17.9688	3						sg_Insr_3174665	-0.21781
	Rps14_4	1140.28	856.071	76.3419	3						Bnip3_4	-0.44436
	Rps14_5	921.788	737.967	15.0949	3						Srebf1_2	-0.45646
	Rps14_6	889.497	846.745	68.1878	3						Bhlhe40_3	-0.28831
	Rps15_1	883.706	688.769	74.6752	3						sg_Slc16a1_104653201	-0.40415
	Rps15_2	1474.07	1178.57	74.8117	3						Car13_7	0.190112
	Rps15_3	1524.88	1340.58	64.4279	3						Pik3ip1_5	-0.55103
	Rps15_4	1250.14	1106.8	111.632	3						sg_Slc16a3_120956674	0.051149
	Rps15_5	943.725	858.999	69.8823	3						Pik3r3_5	0.487019
	Rps15_6	1469.77	1333.16	38.971	3						Pfkm_1	-0.11758
	Rps2_1	970.751	906.479	51.9408	3						Eif4ebp1_2	-0.1633
	Rps2_2	541.402	509.86	33.9801	3						sg_Pik3r3_116270899	-0.13413
	Rps2_3	578.344	597.878	55.2769	3						Pdha1_5	0.122947
	Rps2_4	678.552	511.711	19.9865	3						Egln1_5	-0.25479
	Rps2_5	814.824	684.084	53.3139	3						sg_Pdha1_160132131	-0.14501
	Rps2_6	814.122	675.738	34.2678	3						Car9_6	-0.20624
	Rps24_1	1020.68	734.308	9.04156	3						sg_Akt1s1_44852955	0.264297
	Rps24_2	1194.24	862.715	33.4908	3						Pdhb_2	0.119085
	Rps24_3	1027.79	892.654	67.882	3						Car9_1	-0.35116
	Rps24_4	1075.08	915.049	28.0716	3						Foxo6_1	-0.83562
	Rps24_5	873.615	1134.42	67.5054	3						sg_Ddit4_59950819	0.52268
	Rps24_6	1079.47	1094.58	12.1449	3						sg_Egln3_54203456	0.646116
	Rps25_1	1206.09	1069.29	128.544	3						Ldha_2	-1.01104
	Rps25_2	639.329	542.955	47.2391	3						sg_Tbc1d7_43165315	0.349191
	Rps25_3	918.629	716.587	45.4639	3						Insr_1	-0.34252
	Rps25_4	1095.97	1024.13	50.0003	3						sg_Tbc1d7_43159286	0.423766
	Rps25_5	969.611	943.799	94.8987	3						sg_Car9_43511827	-0.82966
	Rps25_6	875.282	815.598	109.007	3						Pfkfb3_1	-0.54768
	Rps3a1_1	1102.99	700.771	30.1558	3						Pik3r3_4	0.102534
	Rps3a1_2	1147.39	675.913	11.8936	3						Pik3r3_7	-0.35814
	Rps3a1_3	573.342	447.746	25.151	3						Ndufa4l2_5	-0.52038
	Rps3a1_4	814.385	631.762	30.9038	3						sg_Pfkm_98125039	-0.9621
	Rps3a1_5	685.659	575.35	32.0484	3						Foxo1_5	-0.39205
	Rps3a1_6	319.138	308.735	35.1154	3						Foxo6_2	0.028738
	Rps6kb1_1	789.026	805.523	33.8315	3						Pgam2_1	-0.27108
	Rps6kb1_2	1265.67	906.301	83.0559	3						Hk2_1	-0.05275
	Rps6kb1_3	816.14	887.464	73.0202	3						Foxo3_5	-0.07237
	Rps6kb1_4	929.861	1080.11	87.4134	3						sg_Hif3a_17054740	-0.20366
	Rps6kb1_5	718.038	834.271	35.73	3						Foxo4_3	-0.64139
	Rps6kb1_6	608.354	1017.47	76.1207	3						Slc16a1_1	0.217821
	Rps7_1	797.011	643.686	56.7767	3						Irs2_5	-0.93561
	Rps7_2	875.106	639.897	37.8229	3						sg_Pfkl_77992466	0.193201
	Rps7_3	892.217	617.131	37.1221	3						Pik3ip1_7	-0.28328
	Rps7_4	977.245	802.036	104.862	3						Car12_1	0.0256
	Rps7_5	753.225	568.943	83.2497	3						sg_Pfkp_6621010	0.125093
	Rps7_6	1106.15	806.498	49.56	3						Car9_2	0.210625
	Rps7_7	961.45	855.633	39.8419	3						Pfkfb3_5	0.599344
	Rps7_8	1154.23	1041.08	52.8504	3						Pdhb_5	0.052451
	Rpsa_1	1015.24	810.83	47.8316	3						Pik3cb_4	-0.41639
	Rpsa_2	986.897	1058.29	66.8171	3						sg_Nfe2l2_75677684	0.256837
	Rpsa_3	886.514	840.038	63.4122	3						sg_Ddit4_59951385	-0.28246
	Rpsa_4	1158.79	993.626	130.56	3						Eif4ebp1_1	0.176158
	Rpsa_5	1212.93	1049.49	41.7314	3						Pfkl_6	-0.78166
	Rpsa_6	1139.84	823.703	60.6878	3						Bnip3_1	-0.49537
	Rptor_1	1191.44	1062.83	33.5448	3						Eif4ebp1_4	-0.29997
	Rptor_2	846.764	923.629	31.1294	3						Bnip3_6	-0.01764
	Rptor_3	1363.68	1323.63	29.499	3						Pfkfb3_2	-0.64629
	Rptor_4	855.714	889.249	71.8209	3						Slc16a1_6	-0.44729
	Rptor_5	602.65	594.57	40.6195	3						sg_Akt2_27633237	-0.72684
	Rptor_6	878.09	970.18	40.8357	3						sg_Pik3cb_99062861	-0.39978
	sg_Akt1_112657380	1442.13	1399.43	42.5795	3						Hk2_2	0.197361
	sg_Akt1_112659179	937.056	1002.47	49.2751	3						Ddit4_6	0.11859
	sg_Akt1_112662263	986.107	894.38	67.2322	3						sg_Car13_14650663	0.453636
	sg_Akt1s1_44852630	835.532	948.591	71.4168	3						sg_Epas1_86827542	0.13197
	sg_Akt1s1_44852710	563.602	568.084	27.13	3						sg_Pfkfb3_11492633	-0.22511
	sg_Akt1s1_44852766	1166.6	1096.96	31.6316	3						sg_Hk1_62315443	-0.44757
	sg_Akt1s1_44852955	765.422	714.083	116.731	3						Slc16a3_5	-0.90144
	sg_Akt2_27616349	421.89	458.173	28.0592	3						sg_Pdk1_71885999	-0.49426
	sg_Akt2_27618285	1101.85	1025.52	58.677	3						Hk2_6	-0.55565
	sg_Akt2_27633237	808.945	886.421	67.1879	3						Nfe2l2_1	0.36974
	sg_Akt2_27634680	947.323	887.516	59.0234	3						Ndufa4l2_6	-0.20435
	sg_Akt3_177059440	614.672	675.597	48.5265	3						Egln1_1	-0.11056
	sg_Akt3_177067287	983.211	1144.92	24.1194	3						sg_Slc16a3_120956392	-0.27518
	sg_Akt3_177103064	1072.71	1038.08	118.276	3						sg_Akt1s1_44852710	-0.47554
	sg_Akt3_177109667	554.389	627.918	43.6013	3						Pik3r2_5	-0.40514
	sg_Aldoa_126796596	814.385	951.273	114.369	3						sg_Hif1an_44565977	-0.00467
	sg_Aldoa_126796859	914.33	989.263	71.1194	3						Egln3_7	0.188635
	sg_Aldoa_126797405	904.239	1051.11	35.7496	3						Pfkl_2	-0.49585
	sg_Aldoa_126797688	882.214	1010.74	83.772	3						Hif1an_6	0.535157
	sg_Aldoc_78324462	494.106	551.405	62.7174	3						Egln3_3	0.330751
	sg_Aldoc_78325690	818.158	789.784	33.1501	3						Eif4ebp1_3	0.062757
	sg_Arnt_95470199	531.136	526.74	48.9355	3						Foxo4_1	-0.77385
	sg_Arnt_95484963	1168.1	1268.71	47.6609	3						Car12_5	-0.20283
	sg_Arnt_95488389	849.484	894.006	102.909	3						sg_Egln1_124948553	-0.12655
	sg_Arnt_95489608	722.777	804.223	42.4734	3						sg_Hif1an_44563312	-1.09634
	sg_Atf4_80256357	784.639	843.466	58.1283	3						Pdha1_4	0.073965
	sg_Atf4_80256661	642.488	595.526	45.9078	3						sg_Ddit4_59950780	0.541144
	sg_Atf4_80256754	1187.93	1097.14	83.0035	3						Arnt_4	0.355946
	sg_Atf4_80256862	408.114	294.955	55.7779	3						sg_Pfkl_78000713	0.041956
	sg_Bhlhe40_108661178	897.482	976.463	40.704	3						Ldhb_5	-0.31216
	sg_Bhlhe40_108661594	550.704	525.684	44.9118	3						Ddit4_1	0.045151
	sg_Bhlhe40_108664500	629.677	580.875	16.3674	3						sg_Foxo3_42197297	-0.47217
	sg_Bhlhe40_108664584	787.885	772.281	53.2658	3						Hif3a_3	0.234552
	sg_Bnip3_138898001	780.865	844.319	82.1732	3						Pfkp_1	-0.02373
	sg_Bnip3_138898769	315.189	314.767	28.0889	3						Pfkp_3	-0.33347
	sg_Bnip3_138898820	827.108	794.898	97.8726	3						sg_Pik3r2_70774763	-0.2915
	sg_Car12_66713928	734.359	809.042	47.52	3						Tsc2_5	1.86225
	sg_Car12_66746536	1037.62	869.215	65.4859	3						Tbc1d7_3	0.082402
	sg_Car12_66751956	759.367	757.345	38.1671	3						Tsc2_3	1.6041
	sg_Car13_14645144	580.099	556.942	30.3742	3						Hk2_4	-0.0771
	sg_Car13_14650663	560.882	535.406	66.6554	3						Pik3cb_1	-0.36952
	sg_Car13_14650760	961.801	1062.56	62.2816	3						sg_Hk1_62284801	-0.40607
	sg_Car9_43507381	1186.26	1451.94	89.7462	3						sg_Slc16a1_104650929	-0.15494
	sg_Car9_43508972	972.945	1138.13	96.654	3						Aldoc_5	-0.42999
	sg_Car9_43509126	1341.05	1510.52	60.3217	3						Bnip3_3	0.002326
	sg_Car9_43511827	741.467	860.241	62.8149	3						sg_Hk2_82742942	-0.39452
	sg_Ddit4_59950780	1077.71	1318.4	65.3226	3						Hk2_5	-0.46676
	sg_Ddit4_59950819	919.419	1216.81	59.7976	3						Ddit4_2	-0.184
	sg_Ddit4_59951385	1038.4	1055.79	36.9967	3						Pik3r2_2	-1.34024
	sg_Eef1a1_78479481	939.952	676.439	55.9312	3						Ndufa4l2_4	-0.27192
	sg_Eef1a1_78480070	1007.17	907.059	110.318	3						sg_Hk2_82736558	-0.73351
	sg_Eef1a1_78480333	562.374	456.955	11.9387	3						Pdhb_6	-0.21034
	sg_Eef2_81178869	664.161	393.173	27.6106	3						Tbc1d7_5	0.360477
	sg_Eef2_81179395	744.713	806.843	26.03	3						Tsc1_4	1.48729
	sg_Eef2_81179766	903.273	706.704	43.4847	3						sg_Hk2_82749208	0.253835
	sg_Egln1_124948321	676.358	846.696	24.5855	3						Tbc1d7_7	0.235184
	sg_Egln1_124948553	1063.94	1361.09	31.4613	3						sg_Pik3r3_116259564	0.2825
	sg_Egln1_124948674	575.185	739.366	94.8676	3						Pfkfb3_3	0.066031
	sg_Egln1_124948987	930.738	1112.27	90.8969	3						Pik3r3_3	-0.05139
	sg_Egln3_54203270	981.281	1099.4	62.125	3						Slc16a1_5	0.31576
	sg_Egln3_54203405	969.962	1082.99	55.3365	3						sg_Ndufa4l2_127514997	0.3244
	sg_Egln3_54203456	489.017	578.322	50.15	3						Tsc2_4	0.272907
	sg_Eif4e_138546420	740.765	722.994	47.6681	3						sg_Ndufa4l2_127515033	0.19389
	sg_Eif4e_138550264	557.372	468.373	25.1745	3						Pik3r4_3	0.090218
	sg_Eif4e_138550931	465.238	458.967	38.0179	3						sg_Slc2a1_119132161	0.503782
	sg_Eif4e_138550988	812.718	775.25	33.3027	3						Tbc1d7_1	0.680212
	sg_Eif4ebp1_27260499	630.642	657.044	51.3727	3						Pten_3	1.05904
	sg_Eif4ebp1_27260519	795.344	913.228	81.2024	3						Foxo3_1	-0.31363
	sg_Eif4ebp1_27260545	849.221	901.42	83.7943	3						sg_Tbc1d7_43165450	0.300126
	sg_Eif4ebp1_27273340	609.495	616.238	53.4754	3						Hk2_3	0.088521
	sg_Eno2_124763778	412.94	453.681	38.2221	3						Tbc1d7_4	0.435072
	sg_Eno2_124763844	872.474	857.745	45.458	3						Ddit4_3	0.787221
	sg_Eno2_124766195	737.694	753.38	105.12	3						Gja1_4	0.815403
	sg_Eno2_124767706	1113.52	1180.4	129.779	3						Gja1_7	0.976757
	sg_Epas1_86809397	752.435	885.606	75.0075	3						sg_Akt3_177059440	-0.28865
	sg_Epas1_86824424	1332.62	1548.72	233.717	3						Epas1_7	0.162165
	sg_Epas1_86827542	972.594	1143.06	15.1077	3						sg_Aldoc_78324462	-0.41661
	sg_Foxo1_52269046	1130.45	1154.84	78.5376	3						Egln3_6	-0.70565
	sg_Foxo1_52345130	835.357	794.277	48.6543	3						Hif1an_4	-0.1988
	sg_Foxo1_52345381	959.87	1175.42	76.2969	3						Slc2a1_6	1.15629
	sg_Foxo1_52345621	733.657	803.634	65.9773	3						Slc16a1_4	-0.24716
	sg_Foxo3_42197297	630.203	663.788	52.3309	3						Egln3_1	0.70161
	sg_Foxo3_42197735	834.304	1056.87	41.6355	3						Tbc1d7_2	0.243868
	sg_Foxo3_42274981	470.415	552.35	90.7227	3						Slc2a1_1	0.76188
	sg_Foxo3_42275153	875.545	926.061	55.8893	3						Slc2a1_2	0.491505
	sg_Foxo4_101254942	822.897	831.401	54.5053	3						Gja1_2	0.925329
	sg_Foxo4_101255099	816.579	923.178	83.9234	3						sg_Pten_32811824	0.373068
	sg_Foxo4_101258229	929.861	965.97	38.7532	3						Slc2a1_3	0.477254
	sg_Foxo4_101258624	925.473	850.373	16.5988	3						Ddit4_7	0.328826
	sg_Foxo6_120268867	1576.56	1449.43	77.6985	3						sg_Gja1_56388265	0.594762
	sg_Foxo6_120269038	1099.57	1143.07	61.6434	3						Gja1_1	0.686375
	sg_Foxo6_120287004	825.968	920.699	53.4988	3						sg_Gja1_56388202	1.20535
	sg_Foxo6_120287098	731.288	829.059	52.9171	3						Ddit4_4	0.34469
	sg_Gapdh_125162636	1351.31	831.065	62.3567	3						sg_Pten_32800030	0.325765
	sg_Gapdh_125163030	820.176	824.039	41.2986	3						Gja1_3	0.97705
	sg_Gapdh_125163183	716.985	445.244	49.0831	3						Slc2a1_4	0.527325
	sg_Gapdh_125163387	859.399	706.217	76.7312	3						Pten_4	0.247323
	sg_Gja1_56388068	858.171	790.478	96.5181	3						Slc2a1_5	0.376406
	sg_Gja1_56388202	1117.03	1232.64	44.7727	3						Pten_6	0.874923
	sg_Gja1_56388265	929.861	910.415	30.0166	3						sg_Egln3_54203405	0.53532
	sg_Hif1a_73926743	464.799	554.441	62.1774	3						Gja1_5	1.22882
	sg_Hif1a_73928117	784.99	849.227	59.7486	3						sg_Slc2a1_119132443	1.00188
	sg_Hif1a_73930761	1199.07	1429.36	84.8186	3						sg_Gja1_56388068	0.730166
	sg_Hif1a_73932450	298.342	337.283	60.435	3						Pten_2	0.831388
	sg_Hif1an_44563312	780.602	828.98	56.9235	3						Egln3_2	0.936727
	sg_Hif1an_44563471	863.085	1082.56	22.963	3						sg_Hk2_82760128	-0.30668
	sg_Hif1an_44563525	856.241	938.515	79.1479	3						sg_Egln3_54203270	0.038966
	sg_Hif1an_44565977	802.627	865.058	65.7347	3						Pten_5	1.20531
	sg_Hif3a_17049002	1086.49	1091.26	53.4938	3						Egln3_5	0.506403
	sg_Hif3a_17050554	946.533	826.627	66.1564	3						Slc2a1_7	0.877605
	sg_Hif3a_17051150	1019.36	1200.91	22.0382	3						sg_Pten_32815476	0.95603
	sg_Hif3a_17054740	974.963	1036.54	113.148	3						Egln3_4	0.415627
	sg_Higd1a_121850271	1216.8	1105.87	197.995	3						sg_Pten_32799899	0.601542
	sg_Higd1a_121850290	980.052	1096	30.8651	3						Pten_1	0.819859
	sg_Hk1_62284801	651.262	747.551	18.866	3						sg_Slc2a1_119132623	1.071
	sg_Hk1_62299155	694.083	695.663	50.3781	3						Rpl18_6		-7.42616
	sg_Hk1_62315443	341.952	397.426	25.863	3						sg_Rpl36_56613932		-9.5479
	sg_Hk2_82736558	782.182	865.957	51.8355	3						Rpl8_6		-11.2118
	sg_Hk2_82742942	1022.87	1102.57	55.2987	3						Rpl8_8		-7.29019
	sg_Hk2_82749208	1233.82	1392.82	32.6541	3						Rpl36_2		-9.7938
	sg_Hk2_82760128	739.449	934.497	114.236	3						sg_Eef1a1_78480333		-10.0578
	sg_Igf1r_68004165	769.897	786.953	109.601	3						Rps7_2		-10.5758
	sg_Igf1r_68170041	497.265	487.114	25.3555	3						Rpl8_7		-8.49771
	sg_Igf1r_68184790	719.881	698.118	75.196	3						Rps7_8		-10.1819
	sg_Igf1r_68187184	950.92	959.356	72.6552	3						sg_Rps2_24720341		-5.60175
	sg_Insr_3174665	1244.35	1344.58	63.1804	3						sg_Rpl18_45719966		-5.27529
	sg_Insr_3202959	693.995	742.124	57.8338	3						Rps25_5		-11.0372
	sg_Irs1_82288725	1293.49	1464.45	103.592	3						sg_Rplp0_115560881		-7.58129
	sg_Irs1_82289178	694.259	664.455	44.1797	3						Eef1a1_1		-9.42685
	sg_Irs1_82289433	1462.31	1658.2	14.1976	3						Rpl14_1		-8.24754
	sg_Irs1_82290052	931.616	952.49	38.9416	3						Rps15_5		-7.45015
	sg_Irs2_11006034	679.78	750.137	76.5927	3						sg_Eef2_81179766		-7.63132
	sg_Irs2_11006643	670.655	735.095	80.3454	3						Rps11_4		-3.54255
	sg_Irs2_11006870	882.389	1052.98	81.8665	3						sg_Rps7_28634342		-10.3318
	sg_Ldha_46849020	650.824	662.957	42.8486	3						Rps25_2		-7.33523
	sg_Ldha_46850217	855.451	953.064	77.5545	3						Rplp1_6		-7.30812
	sg_Ldha_46850968	715.757	646.443	52.8466	3						sg_Rpsa_120130824		-8.03813
	sg_Ldha_46851054	848.343	794.666	88.3155	3						sg_Rpl8_76904865		-10.9822
	sg_Ldhb_142495600	930.651	1222.32	25.3109	3						sg_Rps11_45123424		-9.93115
	sg_Ldhb_142498554	950.043	963.163	16.1202	3						sg_Rplp0_115560827		-8.02993
	sg_Ldhb_142501341	737.694	806.094	53.2437	3						Eef2_4		-9.09016
	sg_Ldhb_142501433	803.592	981.053	59.3887	3						sg_Rps24_24492026		-9.51298
	sg_Mtor_148463724	1134.49	933.054	64.6373	3						Eef2_2		-6.53234
	sg_Mtor_148465088	1283.13	1187.14	46.9337	3						sg_Rpl17_75001765		-10.563
	sg_Mtor_148470296	888.269	901.162	20.1214	3						sg_Rpl14_120573608		-9.21137
	sg_Mtor_148524514	732.429	786.341	72.4847	3						sg_Rpl14_120573671		-9.46189
	sg_Myc_61987741	823.598	650.788	52.2776	3						sg_Rps24_24492049		-9.60477
	sg_Myc_61989411	704.086	659.326	60.1369	3						Rps12_5		-7.30241
	sg_Ndufa4l2_127514997	811.138	1063.75	87.0516	3						sg_Rpl36_56613973		-4.55184
	sg_Ndufa4l2_127515033	415.221	544.51	9.33879	3						Rpl8_4		-9.45811
	sg_Ndufa4l2_127515472	926.965	1105.4	40.6307	3						Rpl14_4		-9.67849
	sg_Nfe2l2_75676626	599.667	642.437	57.1667	3						sg_Rps24_24491793		-9.87958
	sg_Nfe2l2_75676784	1155.37	1170.52	113.849	3						Rplp0_5		-6.34194
	sg_Nfe2l2_75676971	555.793	613.15	35.3368	3						Rpl8_1		-6.98121
	sg_Nfe2l2_75677684	719.179	872.761	80.6495	3						sg_Rps25_44408804		-7.84984
	sg_Pdha1_160127648	1085.17	1202.42	121.42	3						Eef1a1_2		-10.2497
	sg_Pdha1_160128484	758.49	724.889	31.8441	3						Rps12_4		-4.87296
	sg_Pdha1_160130168	1187.49	1409.83	80.3833	3						Rps7_4		-7.91688
	sg_Pdha1_160132131	716.898	624.214	64.3827	3						sg_Rpl17_75001796		-7.21317
	sg_Pdhb_8170166	623.008	650.395	68.8217	3						Rps12_2		-7.37132
	sg_Pdhb_8170344	1071.75	1252.68	17.6418	3						sg_Rpsa_120129230		-7.17035
	sg_Pdhb_8171325	675.042	745.491	37.7624	3						Rpl17_3		-3.99147
	sg_Pdhb_8171503	533.417	595.026	57.3642	3						Rpl14_6		-10.7807
	sg_Pdk1_71875436	775.162	803.835	93.7033	3						Eef2_1		-4.40815
	sg_Pdk1_71883853	693.469	726.079	96.3401	3						Rps24_1		-10.7635
	sg_Pdk1_71885999	957.414	936.222	31.5197	3						sg_Rps14_60776992		-10.5882
	sg_Pdk1_71887430	753.225	945.251	101.99	3						sg_Rps12_23785991		-9.85523
	sg_Pdpk1_24093208	642.926	691.843	5.25072	3						Rpl4_5		-8.62029
	sg_Pdpk1_24093571	458.042	467.414	37.5969	3						sg_Rpl4_64175592		-9.13043
	sg_Pdpk1_24101670	972.682	900.288	73.7632	3						sg_Rps15_80293642		-7.17558
	sg_Pdpk1_24111034	990.67	1029.63	66.8254	3						sg_Rps14_60776930		-8.0553
	sg_Pfkfb3_11484261	947.586	980.994	20.6015	3						Rps25_6		-7.43967
	sg_Pfkfb3_11484731	1427.74	1522.33	239.397	3						sg_Rps11_45122923		-10.4583
	sg_Pfkfb3_11490313	724.356	842.124	92.4182	3						sg_Rps3a1_86141244		-7.99431
	sg_Pfkfb3_11492633	928.369	744.034	78.9327	3						Rps7_1		-9.45787
	sg_Pfkl_77992466	896.517	984.695	62.1987	3						sg_Rps25_44408765		-5.51744
	sg_Pfkl_78000713	1168.53	1177.04	40.7736	3						sg_Rpl4_64176992		-10.1633
	sg_Pfkl_78001458	1307.79	1404.87	77.1302	3						Rplp1_5		-3.44874
	sg_Pfkl_78005470	510.252	443.491	37.1988	3						sg_Rps14_60776501		-4.9202
	sg_Pfkm_98119442	1163.88	1286.77	8.98467	3						sg_Rpl17_75001378		-8.07842
	sg_Pfkm_98123174	647.314	820.918	24.8376	3						Rps2_5		-10.4075
	sg_Pfkm_98125039	871.86	885.312	12.1167	3						Rpl4_4		-6.70708
	sg_Pfkm_98126368	1002.34	1173.79	86.5555	3						sg_Rpl36_56613954		-3.99244
	sg_Pfkp_6600654	513.586	670.692	9.0985	3						Rps11_6		-10.2738
	sg_Pfkp_6603408	817.281	1041.08	37.4212	3						Rpl4_2		-9.15295
	sg_Pfkp_6621010	869.052	952.638	118.432	3						Eef1a1_6		-9.84661
	sg_Pfkp_6621985	1143.7	1067.86	34.6943	3						sg_Rpsa_120130158		-8.22818
	sg_Pgam1_41912113	697.505	645.314	53.401	3						sg_Rps15_80293746		-8.26628
	sg_Pgam1_41912154	1243.12	1003.92	87.4657	3						Rpl8_5		-5.95124
	sg_Pgam1_41915741	1001.11	815.693	87.3765	3						sg_Rplp1_61913509		-8.7433
	sg_Pgam1_41915783	540.174	629.842	85.8548	3						Rpsa_1		-4.95059
	sg_Pgam2_5803172	665.828	749.385	30.5246	3						Rps2_1		-8.58741
	sg_Pgam2_5803460	667.671	817.662	35.4391	3						sg_Rps12_23786812		-7.95147
	sg_Pgam2_5803520	1062.01	976.876	78.1889	3						Rpl4_3		-8.28365
	sg_Pgam2_5803624	731.2	864.343	64.8267	3						sg_Rpl8_76904553		-6.60328
	sg_Pgam5_110265798	848.958	948.882	65.6463	3						Rps14_1		-8.02528
	sg_Pgam5_110267096	913.013	992.883	18.3605	3						Rps12_6		-10.8529
	sg_Pgam5_110267199	828.337	979.565	113.19	3						sg_Rps15_80293696		-7.50999
	sg_Pgam5_110269745	1213.29	1190.51	89.242	3						Rpl17_2		-5.16381
	sg_Pgk1_106194632	779.286	928.382	77.7	3						sg_Rplp0_115561333		-4.60142
	sg_Pgk1_106194728	665.653	747.233	63.3487	3						Rpl8_3		-5.76339
	sg_Pik3ca_32437227	923.982	867.889	42.7298	3						sg_Rps3a1_86141378		-9.19993
	sg_Pik3ca_32440702	790.43	761.602	57.6663	3						Rps2_4		-10.2119
	sg_Pik3ca_32443678	954.869	864.987	89.1812	3						Rpl17_1		-8.36297
	sg_Pik3ca_32443945	844.833	809.808	47.4257	3						Rps7_6		-9.85793
	sg_Pik3cb_99062861	691.1	739.32	35.2872	3						Rps11_2		-6.39889
	sg_Pik3cb_99070248	756.208	854.155	99.9428	3						Rpl4_1		-8.90261
	sg_Pik3cb_99090282	998.392	1063.72	35.2455	3						Rps14_3		-8.84601
	sg_Pik3ip1_3332152	945.392	1079.49	40.2256	3						sg_Rps25_44408025		-3.84424
	sg_Pik3ip1_3332198	884.232	1029.99	27.5898	3						sg_Rps3a1_86141749		-6.59194
	sg_Pik3ip1_3333341	923.367	1094.36	38.5253	3						Rpl36_4		-5.12076
	sg_Pik3r1_101689080	571.061	750.972	34.7308	3						sg_Rps12_23786840		-4.5503
	sg_Pik3r1_101701735	610.284	833.358	50.0755	3						sg_Rpl18_45719635		-5.81116
	sg_Pik3r1_101709689	632.309	698.768	60.9245	3						sg_Rps24_24491925		-5.77917
	sg_Pik3r1_101757473	699.436	799.995	94.7329	3						sg_Rplp0_115560974		-3.48959
	sg_Pik3r2_70770392	584.662	616.484	14.2238	3						sg_Rpsa_120130778		-10.3428
	sg_Pik3r2_70770654	945.919	948.621	48.4123	3						sg_Rps2_24721048		-10.1432
	sg_Pik3r2_70772223	923.543	1060.83	23.9898	3						Rps11_5		-7.83749
	sg_Pik3r2_70774763	897.833	975.052	18.2563	3						sg_Rps11_45123165		-7.11514
	sg_Pik3r3_116259564	609.319	772.085	63.1688	3						sg_Rpl4_64177447		-7.19272
	sg_Pik3r3_116270827	544.21	657.556	83.068	3						Rpl17_6		-6.16479
	sg_Pik3r3_116270899	1115.18	1107.23	39.0939	3						Rps7_7		-6.83718
	sg_Pik3r4_105644569	770.423	715.616	16.372	3						Eef2_3		-7.9416
	sg_Pik3r4_105644868	614.496	585.815	42.4367	3						sg_Rpl14_120572769		-8.80251
	sg_Pik3r4_105650809	781.48	852.675	60.0017	3						sg_Rps15_80292824		-10.1364
	sg_Pik3r4_105658568	1110.27	1102	115.319	3						Rpl17_4		-4.71575
	sg_Pkm_59665311	700.928	669.526	91.0777	3						Eef2_5		-11.4461
	sg_Pkm_59665950	737.694	725.95	6.80271	3						sg_Rpl17_75002663		-10.0767
	sg_Pkm_59670653	1134.31	1149.49	25.8416	3						Rps7_5		-6.72611
	sg_Pkm_59671724	850.888	912.243	154.065	3						sg_Eef2_81178869		-6.59891
	sg_Pten_32799899	383.808	491.787	21.5761	3						Rpl14_5		-7.08515
	sg_Pten_32800030	589.313	694.795	17.3946	3						Rpl4_6		-8.48562
	sg_Pten_32811824	657.492	771.051	22.626	3						Rpl36_3		-10.2763
	sg_Pten_32815476	941.18	1215.22	137.728	3						sg_Rps2_24720448		-7.77338
	sg_Rheb_24807642	482.261	524.357	23.4475	3						sg_Rpl18_45719281		-7.92104
	sg_Rheb_24807778	797.011	762.842	28.8169	3						Rpl36_5		-7.92536
	sg_Rheb_24813807	991.635	1103.89	37.3068	3						Rps14_5		-10.7554
	sg_Rheb_24817820	887.128	893.709	85.1275	3						sg_Eef1a1_78480070		-10.1842
	sg_Rictor_6750681	1045.25	992.657	85.0105	3						sg_Rpl14_120572861		-11.0415
	sg_Rictor_6759622	579.397	521.376	34.9184	3						sg_Rps7_28635623		-9.11561
	sg_Rictor_6769822	876.247	886.425	51.0975	3						Rps3a1_5		-5.56038
	sg_Rictor_6783579	970.839	836.056	19.5906	3						Rplp1_4		-3.55553
	sg_Rpl14_120572769	567.2	474.901	55.7287	3						sg_Rps14_60776965		-5.82508
	sg_Rpl14_120572861	1162.48	871.783	73.8803	3						Rpl14_2		-6.06458
	sg_Rpl14_120573608	683.378	515.265	79.0276	3						sg_Rpl36_56613676		-5.83826
	sg_Rpl14_120573671	358.887	291.584	23.2318	3						sg_Rps3a1_86141331		-6.84055
	sg_Rpl17_75001378	731.639	515.759	59.2232	3						sg_Rps11_45123462		-6.66755
	sg_Rpl17_75001765	941.619	624.284	67.9024	3						Rps24_2		-1.75632
	sg_Rpl17_75001796	1110.53	666.33	18.0562	3						Rpl8_2		-6.15967
	sg_Rpl17_75002663	724.005	452.314	9.73262	3						sg_Rps12_23786872		-4.44861
	sg_Rpl18_45719281	1171.78	915.171	60.3694	3						Eef1a1_3		-5.75429
	sg_Rpl18_45719327	841.674	583.003	33.1812	3						Rps14_4		-4.55502
	sg_Rpl18_45719635	1143.53	683.853	48.0445	3						Rpl18_2		-10.7199
	sg_Rpl18_45719966	1187.4	822.987	27.346	3						Rps3a1_4		-6.4997
	sg_Rpl36_56613676	1189.94	954.512	119.09	3						Rps25_3		-3.49007
	sg_Rpl36_56613932	1141.42	786.217	66.2359	3						sg_Rplp1_61914374		-6.84791
	sg_Rpl36_56613954	787.271	517.341	54.5585	3						sg_Rps25_44408694		-5.65209
	sg_Rpl36_56613973	957.15	611.413	61.5078	3						Rpsa_6		-6.39178
	sg_Rpl4_64175592	711.808	430.552	63.9961	3						Rps12_3		-4.53616
	sg_Rpl4_64176992	694.61	502.487	71.0764	3						sg_Rpl18_45719327		-10.3954
	sg_Rpl4_64177447	759.455	485.905	42.9191	3						Rps15_4		-5.49598
	sg_Rpl8_76904553	734.798	497.463	59.4761	3						Eef2_7		-9.60114
	sg_Rpl8_76904865	1669.4	1018.54	64.5593	3						Rps15_3		-3.22327
	sg_Rplp0_115560827	1068.85	711.755	39.4514	3						Rps3a1_2		-3.8445
	sg_Rplp0_115560881	1104.13	756.851	14.1316	3						Rpsa_5		-5.97115
	sg_Rplp0_115560974	770.774	593.623	97.5395	3						Rpl36_6		-4.29279
	sg_Rplp0_115561333	1093.34	898.779	74.0507	3						Rps3a1_3		-10.0889
	sg_Rplp1_61913509	792.009	618.874	25.2888	3						Rpsa_4		-3.58334
	sg_Rplp1_61913900	909.679	906.093	40.356	3						Rps15_2		-3.67074
	sg_Rplp1_61914374	1523.3	1345.86	78.6256	3						sg_Eef2_81179395		-7.26432
	sg_Rps11_45122923	739.712	580.067	57.1571	3						Rpl18_4		-10.4298
	sg_Rps11_45123165	1109.39	876.934	73.0132	3						Rpl17_5		-3.43013
	sg_Rps11_45123424	936.793	760.49	63.2952	3						Rpl18_1		-3.0545
	sg_Rps11_45123462	708.211	474.738	41.4468	3						sg_Eef1a1_78479481		-10.3527
	sg_Rps12_23785991	1006.82	704.962	27.8518	3						Rps12_1		-2.81487
	sg_Rps12_23786812	1282.34	947.346	134.674	3						Rps15_1		-4.02595
	sg_Rps12_23786840	1140.54	882.448	91.2657	3						sg_Rps2_24720727		-2.7863
	sg_Rps12_23786872	538.507	487.433	24.2689	3						Rpl4_7		-4.89381
	sg_Rps14_60776501	967.592	678.868	77.685	3						Rpl36_1		-2.53472
	sg_Rps14_60776930	824.476	639.553	38.1871	3						Rps3a1_6		-2.95424
	sg_Rps14_60776965	825.88	787.84	21.4621	3						Rps11_1		-2.83612
	sg_Rps14_60776992	941.268	825.25	89.7383	3						Rps14_2		-4.47784
	sg_Rps15_80292824	826.933	581.583	72.1749	3						Rps15_6		-4.6731
	sg_Rps15_80293642	786.569	577.285	22.2959	3						sg_Rplp1_61913900		-3.36485
	sg_Rps15_80293696	774.635	546.719	91.452	3						Rps11_3		-2.67423
	sg_Rps15_80293746	781.918	606.419	60.738	3						Rps24_3		-2.48867
	sg_Rps2_24720341	921.525	641.101	56.6206	3						Rps14_6		-2.47612
	sg_Rps2_24720448	922.227	715.527	30.526	3						Rps24_6		-1.12429
	sg_Rps2_24720727	851.239	668.669	9.62687	3						Rps7_3		-3.1226
	sg_Rps2_24721048	855.275	581.639	26.1075	3						Rpl18_5		-3.09896
	sg_Rps24_24491793	733.833	485.267	20.7635	3						Rplp0_6		-1.5298
	sg_Rps24_24491925	793.677	577.778	43.3007	3						Rpl14_3		-1.96556
	sg_Rps24_24492026	525.871	453.038	25.6138	3						Rplp1_7		-1.77605
	sg_Rps24_24492049	927.492	706.205	49.5127	3						Rps2_3		-1.8458
	sg_Rps25_44408025	590.453	505.537	14.377	3						Rps2_6		-1.29051
	sg_Rps25_44408694	868.964	781.64	64.3959	3						Rpl18_3		-2.04311
	sg_Rps25_44408765	810.524	688.475	92.9858	3						Rplp0_3		-0.16652
	sg_Rps25_44408804	799.38	666.932	83.5125	3						Rps25_1		-2.11641
	sg_Rps3a1_86141244	1144.4	817.242	42.8318	3						Rplp1_1		-1.08079
	sg_Rps3a1_86141331	741.73	605.371	84.3904	3						Rps3a1_1		-2.24442
	sg_Rps3a1_86141378	706.543	532.399	29.6234	3						Eef2_6		-2.01503
	sg_Rps3a1_86141749	515.692	365.767	48.516	3						Rps25_4		-2.75767
	sg_Rps6kb1_86512904	942.233	1027.49	53.7398	3						Rps24_4		-2.167
	sg_Rps6kb1_86517588	861.681	842.524	50.6554	3						Rplp1_3		-1.15046
	sg_Rps6kb1_86520021	924.508	1031.73	31.8556	3						Rplp0_4		-1.71938
	sg_Rps6kb1_86534043	605.107	646.707	47.8288	3						Rplp1_2		-1.61244
	sg_Rps7_28634342	616.076	522.807	57.8916	3						Rplp0_2		-1.58515
	sg_Rps7_28635623	909.24	783.961	14.4998	3						Rps24_5		-1.28309
	sg_Rpsa_120129230	1020.15	856.678	54.7338	3						Rpsa_3		-1.13478
	sg_Rpsa_120130158	1090	820.748	37.375	3						Rpsa_2		-1.40794
	sg_Rpsa_120130778	867.999	690.033	14.0479	3						Rps2_2		-0.80886
	sg_Rpsa_120130824	940.39	673.608	79.4799	3						Eef1a1_7		-0.91627
	sg_Rptor_119671286	728.568	748.769	73.8417	3						Eef1a1_5		-0.03153
	sg_Rptor_119743891	1050.25	1043.96	32.2982	3						Eef1a1_4		-0.56955
	sg_Rptor_119812001	1006.82	1040.93	24.5399	3						Rplp0_1		-0.65321
	sg_Rptor_119871519	957.15	942.038	88.3452	3						BRDN0000738276			-0.04427
	sg_Slc16a1_104650929	920.033	1107.26	32.6843	3						BRDN0000737703			-0.1149
	sg_Slc16a1_104652964	827.372	957.53	168.468	3						BRDN0000738357			-0.82073
	sg_Slc16a1_104653201	553.687	667.482	67.0396	3						BRDN0000737662			0.452791
	sg_Slc16a1_104653326	1003.13	1251.65	91.9978	3						BRDN0000738218			0.273414
	sg_Slc16a3_120955366	1280.85	1381.94	37.8016	3						BRDN0000738343			-0.0534
	sg_Slc16a3_120956392	1152.39	1205.08	35.9897	3						BRDN0000738212			0.109201
	sg_Slc16a3_120956674	1041.56	1236.98	36.0224	3						BRDN0000738098			0.095283
	sg_Slc2a1_119132161	921.7	1103.95	38.7248	3						BRDN0000737431			0.123661
	sg_Slc2a1_119132443	933.283	1066.28	84.9142	3						BRDN0000738095			0.348934
	sg_Slc2a1_119132623	1029.54	1082.7	128.247	3						BRDN0000737444			-0.18132
	sg_Srebf1_60204596	761.034	832.554	42.5405	3						BRDN0000737405			-0.13705
	sg_Srebf1_60206289	1047.44	1368.59	123.482	3						BRDN0000738076			-0.25757
	sg_Srebf1_60206871	926.614	1135.2	101.659	3						BRDN0000737594			0.124697
	sg_Srebf2_82170095	1103.51	1009.1	61.6395	3						BRDN0000738039			0.06779
	sg_Srebf2_82172889	735.149	645.156	51.2915	3						BRDN0000737825			-0.29017
	sg_Srebf2_82178890	860.803	949.409	104.328	3						BRDN0000737595			-0.04809
	sg_Tbc1d7_43159286	474.451	608.265	71.2073	3						BRDN0000737734			-0.26371
	sg_Tbc1d7_43165315	916.26	941.698	19.3177	3						BRDN0000737568			0.42144
	sg_Tbc1d7_43165450	834.216	822.354	63.7005	3						BRDN0000737529			-0.14223
	sg_Tpi1_124812506	1263.48	1347.03	72.8582	3						BRDN0000737506			-0.5263
	sg_Tpi1_124812894	849.396	771.655	4.1224	3						BRDN0000737574			0.130717
	sg_Tpi1_124814111	741.906	906.408	15.8729	3						BRDN0000737784			0.160882
	sg_Tpi1_124814159	874.755	1058.74	57.5032	3						BRDN0000737842			0.496452
	sg_Tsc1_28665072	649.332	755.854	24.3266	3						BRDN0000737606			0.20436
	sg_Tsc1_28675238	842.289	1179.3	132.674	3						BRDN0000738304			-0.63997
	sg_Tsc1_28676062	643.19	814.019	9.55958	3						BRDN0000738141			-0.01837
	sg_Tsc1_28680059	993.917	1337.42	55.9681	3						BRDN0000737384			-0.91823
	sg_Tsc2_24604400	1255.32	1483.1	136.282	3						BRDN0000738251			0.349331
	sg_Tsc2_24607766	1152.74	1331.51	47.6121	3						BRDN0000737563			0.484734
	sg_Tsc2_24610551	729.007	1061.64	74.6352	3						BRDN0000737618			0.113652
	sg_Tsc2_24626306	758.139	1050.04	152.126	3						BRDN0000737871			0.175244
	sg_Vhl_113624300	1015.77	980.349	34.5717	3						BRDN0000738049			-0.02392
	sg_Vhl_113624334	602.212	560.388	35.8581	3						BRDN0000737868			-0.01026
	sg_Vhl_113628169	1218.99	1157.16	23.1872	3						BRDN0000737591			-0.13317
	sg_Vhl_113628203	1015.15	901.239	69.3852	3						BRDN0000737760			0.205373
	Slc16a1_1	1350.87	1271.49	35.8989	3						BRDN0000737609			-1.22795
	Slc16a1_2	1180.12	1235.78	9.53511	3						BRDN0000737678			-0.24704
	Slc16a1_3	1031.65	1011.54	31.6962	3						BRDN0000737888			-0.34716
	Slc16a1_4	729.27	817.679	19.0734	3						BRDN0000737705			0.090619
	Slc16a1_5	680.921	761.304	25.5909	3						BRDN0000737497			0.480706
	Slc16a1_6	752.698	908.436	25.4488	3						BRDN0000738055			0.45039
	Slc16a3_1	671.181	846.245	53.6538	3						BRDN0000737828			0.552105
	Slc16a3_2	797.45	903.413	51.6357	3						BRDN0000738256			-0.29092
	Slc16a3_3	979.526	1098.34	123.26	3						BRDN0000738170			0.47618
	Slc16a3_4	1043.49	1217.55	31.4736	3						BRDN0000738159			0.335776
	Slc16a3_5	926.965	1033.93	74.6782	3						BRDN0000738158			-0.03297
	Slc16a3_6	971.365	1099.42	51.0592	3						BRDN0000737753			-0.57374
	Slc16a3_7	916.611	992.121	65.7058	3						BRDN0000737849			0.579128
	Slc2a1_1	994.706	1017.33	90.6449	3						BRDN0000737494			0.230334
	Slc2a1_2	976.894	990.321	36.6661	3						BRDN0000738160			0.053701
	Slc2a1_3	895.727	1068.2	130.656	3						BRDN0000737631			-0.20915
	Slc2a1_4	950.218	957.287	59.4465	3						BRDN0000738298			-0.48897
	Slc2a1_5	1026.47	1039.67	84.6064	3						BRDN0000737496			-0.04066
	Slc2a1_6	1209.34	1217.16	23.785	3						BRDN0000737674			-0.49191
	Slc2a1_7	1114.39	1309.01	69.2738	3						BRDN0000737790			0.375915
	Srebf1_1	812.191	861.349	45.769	3						BRDN0000737528			0.584197
	Srebf1_2	936.53	1141.71	79.2356	3						BRDN0000738274			-0.89042
	Srebf1_3	836.146	852.557	55.2819	3						BRDN0000737451			0.09271
	Srebf1_4	1213.81	1308.92	62.8241	3						BRDN0000737930			0.075079
	Srebf1_5	961.889	957.925	60.1765	3						BRDN0000738093			-0.19376
	Srebf1_6	945.129	917.448	53.0057	3						BRDN0000737442			-0.07588
	Srebf1_7	976.806	1020.55	74.5117	3						BRDN0000738078			-0.33801
	Srebf2_1	842.289	861.527	73.6203	3						BRDN0000738315			0.791293
	Srebf2_2	1505.66	1222.09	63.0258	3						BRDN0000737877			0.891172
	Srebf2_3	866.156	910.944	39.9709	3						BRDN0000737610			-0.30783
	Srebf2_4	1192.84	1289.88	50.6862	3						BRDN0000738007			0.008222
	Srebf2_5	1415.37	1275.41	98.304	3						BRDN0000737746			-0.89143
	Srebf2_6	609.407	681.761	80.5704	3						BRDN0000738377			0.343816
	Srebf2_7	1133	725.115	84.6306	3						BRDN0000738112			0.079881
	Tbc1d7_1	939.074	1178.89	20.8869	3						BRDN0000737588			-0.79056
	Tbc1d7_2	1031.21	989.205	49.5335	3						BRDN0000737602			0.347134
	Tbc1d7_3	1386.41	1403.74	63.3566	3						BRDN0000737772			0.313394
	Tbc1d7_4	1244.44	1279.23	78.4882	3						BRDN0000737754			-0.06027
	Tbc1d7_5	1172.39	1241.93	71.415	3						BRDN0000737624			0.118987
	Tbc1d7_6	577.642	689.183	82.4123	3						BRDN0000738363			-0.11513
	Tbc1d7_7	952.675	762.038	89.0934	3						BRDN0000737909			0.426896
	Tpi1_1	1301.73	1429.74	58.3016	3						BRDN0000738124			0.042937
	Tpi1_2	1271.02	1388.4	34.7486	3						BRDN0000737551			-0.36334
	Tpi1_3	889.058	904.687	53.4796	3						BRDN0000738323			0.049853
	Tpi1_4	974.173	875.243	25.1028	3						BRDN0000737952			0.139109
	Tpi1_5	1100.79	1107.3	24.2003	3						BRDN0000737799			-0.12179
	Tpi1_6	891.34	758.736	47.2418	3						BRDN0000737904			0.066131
	Tsc1_1	728.129	800.3	6.22735	3						BRDN0000738017			0.305301
	Tsc1_2	764.632	908.208	18.327	3						BRDN0000737728			-0.094
	Tsc1_3	817.807	933.954	108.847	3						BRDN0000737700			-0.02273
	Tsc1_4	1396.85	2204.46	56.879	3						BRDN0000737573			0.151251
	Tsc1_5	1077.45	1201.45	76.3301	3						BRDN0000737385			0.122549
	Tsc1_6	773.846	906.202	69.1264	3						BRDN0000738258			0.460827
	Tsc2_1	950.394	1327.76	90.9059	3						BRDN0000737740			-0.93842
	Tsc2_2	870.368	1005.12	52.4564	3						BRDN0000738024			0.11784
	Tsc2_3	838.691	949.451	67.8018	3						BRDN0000738234			0.08866
	Tsc2_4	1116.06	938.094	98.0217	3						BRDN0000738347			0.349519
	Tsc2_5	979.877	1007.77	76.021	3						BRDN0000738063			0.039777
	Tsc2_6	980.403	1183.68	59.576	3						BRDN0000737817			0.472224
	Vhl_1	738.747	719.427	9.1944	3						BRDN0000738229			-0.23154
	Vhl_2	1145.19	874.521	17.5321	3						BRDN0000737691			0.047416
	Vhl_3	1517.77	1362.39	125.485	3						BRDN0000737695			0.224232
	Vhl_4	782.796	722.727	40.8926	3						BRDN0000738272			0.083877
	Vhl_5	1344.03	1546.03	149.463	3						BRDN0000738184			-0.26992
	Vhl_6	1371.06	948.843	134.298	3

## Sheet: Ext Data Fig 5c
	CRISPR-screen data
	Log2 Fold change (Time 3w vs Time 0w) of all CRISPR targets analysed, values are indicated per replicate
	Average LFC outcome of all gRNA targeting the same gene in each replicate
	Gene	Category general	WT CTL Rep 1	WT CTL Rep 2	WT INS Rep 1	WT INS Rep 2	Pik3caH1047R/wt CTL Rep 1	Pik3caH1047R/wt CTL Rep 2	Pik3caH1047R/wt CTL Rep 3	Pik3caH1047R/wt INS Rep 1	Pik3caH1047R/wt INS Rep 2	Pik3caH1047R/wt INS Rep 3
	Eef1a1	Essential	-6.5553	-6.92262	-4.17235	-3.52371	-4.11841	-5.64378	-4.23068	-4.68679	-4.8057	-4.65861
	Eef2	Essential	-6.98559	-7.52022	-5.37342	-4.68845	-6.11065	-6.84378	-7.00283	-5.41601	-7.25009	-5.16931
	Rpl14	Essential	-7.93592	-8.53194	-6.96123	-3.65602	-4.5619	-6.99563	-6.92512	-5.28138	-5.80597	-8.19046
	Rpl17	Essential	-6.15049	-7.40156	-6.29159	-4.21485	-7.3308	-6.9552	-9.36074	-5.48604	-6.33247	-7.50968
	Rpl18	Essential	-6.79871	-6.43635	-4.3494	-3.58815	-5.38101	-5.74423	-5.17571	-4.87266	-5.17014	-4.75923
	Rpl36	Essential	-6.02179	-6.75303	-5.60019	-3.24661	-5.18275	-5.96814	-5.77146	-5.79438	-6.10796	-7.02731
	Rpl4	Essential	-6.67815	-9.62835	-4.77683	-4.55187	-6.82913	-6.4476	-7.2958	-5.33155	-6.41796	-7.26016
	Rpl8	Essential	-8.58151	-7.19825	-6.80806	-4.07885	-7.02396	-7.51979	-8.85931	-6.63699	-8.12993	-8.88973
	Rplp0	Essential	-3.86645	-3.2732	-4.79144	-2.75276	-4.30988	-4.33684	-3.8595	-4.40397	-4.24307	-4.165
	Rplp1	Essential	-3.0111	-4.76654	-3.08046	-2.55186	-3.10461	-3.53043	-4.62062	-3.47946	-4.14277	-4.09895
	Rps11	Essential	-6.8126	-6.73444	-6.13419	-3.51449	-5.25962	-4.95967	-7.00974	-5.59913	-5.91979	-6.21265
	Rps12	Essential	-6.52435	-6.38689	-5.50257	-4.03877	-4.75617	-7.51426	-6.94089	-6.4836	-5.18978	-7.16644
	Rps14	Essential	-6.80865	-6.89623	-5.7462	-3.62601	-5.27079	-8.10541	-5.96948	-5.70938	-5.6904	-4.79861
	Rps15	Essential	-5.66136	-6.66413	-4.84914	-3.08232	-5.9261	-4.65902	-6.43836	-4.33357	-5.55618	-5.8801
	Rps2	Essential	-6.33222	-5.55911	-4.90033	-3.26511	-3.93355	-4.63826	-5.43756	-3.86912	-4.96762	-5.25668
	Rps24	Essential	-5.47312	-5.39876	-3.49501	-2.94819	-3.55607	-5.34358	-5.93827	-4.46074	-5.27793	-4.98702
	Rps25	Essential	-4.70872	-6.69926	-5.51671	-3.50934	-5.21929	-6.67688	-5.06874	-5.07355	-6.13891	-6.13311
	Rps3a1	Essential	-6.26474	-6.09903	-5.58979	-3.86337	-5.04255	-4.21421	-6.05385	-4.18073	-4.4367	-4.94468
	Rps7	Essential	-8.47111	-8.35363	-6.52662	-4.13076	-4.05062	-5.96521	-7.1816	-5.84288	-6.46007	-7.99449
	Rpsa	Essential	-6.20566	-5.23815	-4.22322	-2.83044	-4.71497	-4.57433	-5.62972	-5.44661	-4.1904	-5.09919
	Bhlhe40	Other targets	-0.447764	-0.641179	-0.842431	-0.631037	-0.7526	-0.716918	-0.304019	-0.505797	-0.566215	-0.524499
	Bnip3	Other targets	-0.721105	-0.220664	0.000214851	-0.0393254	-0.400559	-0.433533	-0.119838	-0.100003	-0.26916	-0.115176
	Car12	Other targets	-0.0198601	-0.312913	0.190122	0.157558	-0.13079	-0.10688	-0.212834	-0.184558	0.0304304	-0.0333801
	Car13	Other targets	0.0536559	-0.0874875	-0.106164	-0.142782	-0.163237	-0.0987481	-0.200472	-0.0873534	0.202932	0.0127407
	Car9	Other targets	-0.363521	-0.109048	0.14494	-0.208851	-0.0132298	-0.22599	-0.0998087	0.204587	-0.131998	-0.0486998
	Egln1	Other targets	-0.577575	-0.497048	0.172026	-0.187955	-0.320816	-0.23793	-0.0958957	-0.0759854	-0.0952594	0.116645
	Egln3	Other targets	0.216139	0.502762	1.48457	0.916568	0.509097	0.627952	0.560421	0.807667	0.846629	0.709088
	Epas1	Other targets	-0.333038	-0.14779	-0.262539	-0.433639	-0.243831	-0.191084	-0.131893	-0.0638875	-0.236078	0.0359933
	Gja1	Other targets	0.6242	1.04824	0.988688	0.736555	1.14494	0.691397	0.675875	0.840059	0.637794	0.801079
	Hif1an	Other targets	-0.45372	-0.0699386	0.518826	0.127184	-0.0697774	0.332095	-0.0515584	0.222604	0.0347106	0.140523
	Hif3a	Other targets	-0.166605	-0.331458	0.113651	-0.0203208	-0.0397862	0.0148024	-0.0879752	-0.391821	0.0287074	0.102119
	Higd1a	Other targets	-0.48532	-0.474325	-0.029059	-0.42101	-0.0908233	-0.159799	-0.692389	-0.233499	-0.452029	-0.231631
	Ndufa4l2	Other targets	-0.0383533	-0.00111615	0.0482994	0.144286	0.0339099	-0.213745	0.217629	0.418907	-0.125746	0.260242
	Pdha1	Other targets	-0.155835	-0.158203	0.0659654	-0.273901	0.0567977	-0.122815	0.152118	0.074439	0.0212642	-0.0537849
	Pdhb	Other targets	-0.264647	-0.286018	-0.0588613	-0.115528	-0.339786	-0.572449	-0.608387	0.19869	-0.259501	0.213334
	Pdk1	Other targets	-0.300944	-0.566504	0.0481005	0.0781208	-0.450271	-0.407848	-0.27407	-0.285626	-0.292301	-0.187314
	Pfkfb3	Other targets	-0.153433	-0.113855	0.232528	-0.105529	-0.333739	0.38136	-0.16578	0.134419	0.303574	-0.192109
	Slc16a1	Other targets	-0.19047	-0.0253221	0.343221	-0.0248874	0.321684	0.179118	0.317085	0.105569	0.231631	0.392223
	Slc16a3	Other targets	-0.236721	-0.168159	-0.0456788	-0.32749	-0.255464	0.0290303	0.0705882	-0.124931	-0.0471432	0.126366
	Vhl	Other targets	-1.39722	-1.17278	-0.262492	-0.480532	-0.770983	-0.624563	-1.36976	-0.535915	-0.267004	-0.487317
	Aldoa	Glycolysis	-3.15064	-3.08718	-2.98135	-2.59984	-3.5138	-4.75494	-3.981	-3.70658	-3.06562	-4.37141
	Aldoc	Glycolysis	-0.509708	-0.105237	0.0571188	-0.229085	-0.070777	-0.157619	-0.210465	0.120696	-0.0561536	-0.0768977
	Eno1	Glycolysis	-3.54145	-2.83384	-2.70122	-2.50306	-3.19148	-3.27747	-3.02767	-2.69326	-2.64771	-3.20803
	Eno2	Glycolysis	-0.575455	-0.168458	-0.16384	-0.289067	-0.2341	-0.0281976	-0.276853	-0.0598144	-0.225898	-0.217289
	Gapdh	Glycolysis	-3.7347	-4.56143	-3.21826	-2.54181	-2.50464	-3.62092	-4.24852	-2.79939	-4.01379	-3.72003
	Hk1	Glycolysis	-0.0265024	-0.329407	-0.00973104	-0.181993	-0.305298	-0.415171	0.128911	-0.247448	-0.215696	0.281428
	Hk2	Glycolysis	-0.40123	-0.00822109	0.662251	0.262859	0.274155	-0.0747472	-0.111848	0.51997	0.529313	0.401212
	Ldha	Glycolysis	-3.12324	-3.53668	-2.91304	-2.09524	-2.47179	-2.31245	-3.59366	-2.06863	-3.03829	-3.24133
	Ldhb	Glycolysis	-0.37216	0.092062	0.00749611	-0.221657	-0.260369	-0.086955	-0.26344	-0.257659	-0.197923	-0.203702
	Pfkl	Glycolysis	-0.373153	-0.385461	0.299705	0.071444	-0.199406	0.0269013	-0.108716	0.211076	-0.0898647	0.314441
	Pfkm	Glycolysis	-0.211573	-0.476977	-0.0422271	0.0811125	-0.032344	-0.0112379	-0.085897	-0.019053	-0.113656	-0.217885
	Pfkp	Glycolysis	-0.0873036	-0.190933	0.0535993	-0.0909242	-0.250371	-0.223007	-0.171345	-0.153905	-0.191772	-0.211765
	Pgam1	Glycolysis	-3.92267	-3.5057	-3.57933	-2.20459	-3.59503	-4.69462	-3.81362	-3.41986	-3.39792	-4.96933
	Pgam2	Glycolysis	-0.135293	-0.272725	0.26808	-0.0327914	-0.0821228	-0.152515	-0.185861	-0.0534204	-0.023052	-0.189404
	Pgam5	Glycolysis	-0.833017	-0.627117	-0.741718	-0.376421	-0.506821	-0.612265	-0.639989	-0.68658	-0.527788	-0.589582
	Pgk1	Glycolysis	-3.50888	-4.23024	-3.58138	-3.87232	-3.46642	-3.2426	-3.8443	-3.39703	-3.09903	-3.5614
	Pkm	Glycolysis	-2.77633	-2.87366	-2.17311	-2.25191	-2.3716	-2.28081	-1.79953	-2.85303	-2.57206	-2.90763
	Slc2a1	Glycolysis	0.665786	0.783198	1.27621	0.841527	0.810525	1.09429	0.876246	0.882412	1.07111	0.798024
	Tpi1	Glycolysis	-0.859909	-1.02413	-0.443397	-0.452416	-0.781108	-0.530725	-0.755186	-0.665489	-0.663879	-0.576551
	Akt1	PI3K/mTOR pathway	-0.752771	-0.725713	-0.370993	-0.609035	-0.700196	-0.756895	-0.400748	-1.05869	-0.955742	-1.39871
	Akt1s1	PI3K/mTOR pathway	-0.228516	-0.368895	0.113816	-0.0934848	-0.180639	-0.333176	-0.129753	-0.225297	-0.298922	-0.224251
	Akt2	PI3K/mTOR pathway	-0.461703	-0.366612	-0.0470197	-0.138802	-0.530341	-0.0700986	-0.35357	-0.488274	-0.333819	-0.436002
	Akt3	PI3K/mTOR pathway	-0.349826	-0.29112	0.019394	-0.119153	-0.298022	-0.37443	-0.0736027	-0.0942767	0.121685	0.0204262
	Ddit4	PI3K/mTOR pathway	0.30553	0.205249	0.484886	0.464276	0.0555661	0.298399	0.294297	0.373026	0.386878	0.532096
	Eif4e	PI3K/mTOR pathway	-4.52845	-5.03424	-4.07136	-2.94498	-4.56816	-2.91035	-4.29873	-3.82679	-3.05694	-4.79742
	Eif4ebp1	PI3K/mTOR pathway	-0.407824	-0.29456	0.0997336	-0.141864	-0.147869	-0.0647732	-0.195895	-0.237063	0.0487277	-0.0692552
	Igf1r	PI3K/mTOR pathway	-1.32583	-1.04958	-2.31678	-2.37326	-0.658805	-0.540658	-0.507778	-1.66851	-1.89697	-2.05753
	Insr	PI3K/mTOR pathway	-0.494263	-0.190351	0.247709	-0.448714	-0.327402	-0.210131	-0.0286281	-0.0921725	0.0638557	-0.166597
	Irs1	PI3K/mTOR pathway	-0.829399	-0.255083	-0.617013	-1.01175	-0.488581	-0.312978	-0.380925	-0.556611	-0.360046	-0.940009
	Irs2	PI3K/mTOR pathway	-1.00217	-0.463621	-0.301383	-0.791309	-0.382468	-0.295174	-0.278742	-0.330638	-0.299521	-0.361446
	Mtor	PI3K/mTOR pathway	-5.05485	-5.32944	-2.99091	-2.62699	-3.99854	-3.58665	-4.87997	-3.44968	-3.36316	-3.26053
	Pdpk1	PI3K/mTOR pathway	-2.75972	-4.61707	-2.14535	-1.78607	-2.75749	-2.20327	-4.25727	-2.80146	-3.27558	-4.30338
	Pik3ca	PI3K/mTOR pathway	-3.02868	-1.99121	-1.81191	-1.87739	-2.68353	-3.15624	-2.24532	-2.02956	-2.42915	-3.27373
	Pik3cb	PI3K/mTOR pathway	-0.319701	-0.412329	0.232846	-0.113587	-0.0200547	-0.155958	-0.111204	0.00845585	0.0709616	-0.02635
	Pik3ip1	PI3K/mTOR pathway	-0.254295	-0.500242	-0.00934723	-0.285705	-0.390376	-0.0778202	-0.0223063	-0.145835	-0.149041	-0.0548766
	Pik3r1	PI3K/mTOR pathway	-0.419323	-0.344824	-0.42278	-0.670819	-0.484992	-0.32879	-0.595558	-0.982061	-0.731006	-1.18325
	Pik3r2	PI3K/mTOR pathway	-0.550974	-0.655268	0.0444015	-0.297125	-0.00244591	-0.30658	-0.296334	-0.234183	-0.167901	0.0728999
	Pik3r3	PI3K/mTOR pathway	-0.238323	0.0830874	0.226336	-0.203927	-0.0795123	-0.0042028	0.0390011	-0.0714498	0.0761621	0.196971
	Pik3r4	PI3K/mTOR pathway	-4.04639	-2.52916	-2.49514	-1.79711	-2.19067	-2.28496	-2.38639	-2.72228	-2.01352	-2.28605
	Pten	PI3K/mTOR pathway	0.645704	0.813146	1.1414	1.74272	1.53476	2.21815	1.52136	0.786829	1.43699	0.889946
	Rheb	PI3K/mTOR pathway	-3.28836	-4.22062	-2.24899	-1.76371	-3.02081	-2.72094	-2.91988	-2.66457	-2.40189	-2.31311
	Rictor	PI3K/mTOR pathway	-1.16455	-1.52414	-0.578364	-0.206486	-1.2879	-1.27752	-1.18724	-1.25233	-1.20535	-1.2378
	Rps6kb1	PI3K/mTOR pathway	-0.506301	-0.255195	-0.234197	-0.396956	-0.452082	-0.321771	-0.553518	-0.362383	-0.347104	-0.706772
	Rptor	PI3K/mTOR pathway	-4.201	-3.60872	-2.30061	-2.49632	-3.32061	-4.09564	-2.75072	-2.44816	-2.62057	-4.46741
	Tbc1d7	PI3K/mTOR pathway	0.194985	0.555762	0.428323	0.108921	0.39422	0.256008	0.125529	0.379506	0.415732	0.586491
	Tsc1	PI3K/mTOR pathway	1.06228	1.88952	0.0533289	-0.198789	0.291184	0.108484	0.722661	-0.166296	-0.508033	0.102862
	Tsc2	PI3K/mTOR pathway	1.16946	2.00472	-0.230546	-0.626445	0.943305	0.438476	1.20162	-0.496546	-0.388089	0.361066
	Arnt	TF	-0.671899	-0.776113	-1.08805	-1.08548	-0.65066	-1.04911	-0.998336	-1.22117	-1.35841	-1.62214
	Atf4	TF	-1.72976	-2.66684	-1.43668	-1.50277	-1.83322	-2.50259	-2.24042	-1.82573	-2.14258	-1.65605
	Foxo1	TF	0.00190738	0.123951	-0.13133	-0.146246	-0.0858316	-0.242414	-0.251975	-0.150253	-0.1656	-0.213693
	Foxo3	TF	0.0202746	-0.0303242	0.101836	0.0496098	0.169052	0.196057	-0.12367	0.0432199	0.106833	0.0575071
	Foxo4	TF	-0.621849	-0.167946	0.359833	-0.0334683	-0.182581	-0.416708	0.0596033	-0.0309284	-0.00411283	0.139602
	Foxo6	TF	-0.204877	-0.406786	0.0135893	-0.313517	-0.234314	-0.215964	-0.244853	-0.187159	-0.0474938	-0.106592
	Hif1a	TF	-0.787402	-0.389794	-0.639585	-0.576976	-0.821422	-0.915766	-0.645009	-1.19105	-0.945889	-1.28341
	Myc	TF	-3.70264	-2.77281	-1.50941	-1.31411	-2.5812	-2.59087	-2.36145	-1.78355	-1.13446	-1.73281
	Nfe2l2	TF	-0.415636	-0.0460564	0.111062	0.086824	0.107834	0.163177	0.229291	-0.4237	-0.0335446	0.133051
	Srebf1	TF	-0.809567	-0.701863	-0.955387	-0.614568	-1.05368	-1.14099	-1.06326	-0.844721	-0.958505	-1.1176
	Srebf2	TF	-2.74625	-2.78276	-1.25523	-1.57373	-2.31028	-2.31064	-2.55656	-2.16465	-2.06079	-2.39948
