# Supplementary material for: Organismal metabolism regulates the expansion of oncogenic PIK3CA mutant clones in normal esophagus
Source: Nat Genet. 2024 Aug 21;56(10):2144–57. doi: 10.1038/s41588-024-01891-8 (PMC11525199; doi:10.1038/s41588-024-01891-8)
Supplement: Supplementary file 18 — Statistical source data. [file 41588_2024_1891_MOESM18_ESM.xlsx]

## Sheet: Ext Data Fig 6g
KEGG pathway analysis of upregulated genes in Pik3caH0147R/wt mutant esophageal keratinocytes
Related to Extended Data Fig. 6g
Term	% of enrichment in the dataset	Adjusted P-value	Log10(adj pvalue)
HIF-1 signaling pathway	16.3462	8.50496e-11	10.0703
Glycolysis / Gluconeogenesis	20.8955	1.63905e-10	9.78541
Central carbon metabolism in cancer	17.1875	2.76456e-07	6.55837
Starch and sucrose metabolism	21.2121	3.77346e-05	4.42326
Fructose and mannose metabolism	20	4.63083e-05	4.33434
Gap junction	10.4651	0.000295917	3.52883
Pentose phosphate pathway	18.75	0.000311893	3.506
Thyroid hormone signaling pathway	8.69565	0.000359994	3.4437
Glucagon signaling pathway	8.82353	0.000796572	3.09877
Insulin resistance	8.18182	0.00130881	2.88312
ARVC	9.72222	0.00286695	2.54258
Galactose metabolism	15.625	0.00272087	2.56529
Insulin signaling pathway	6.47482	0.00608204	2.21595
Phagosome	5.55556	0.00894517	2.04841
Dilated cardiomyopathy (DCM)	7.77778	0.00847263	2.07198
Pathways in cancer	3.5514	0.00972146	2.01227
Renal cell carcinoma	8.82353	0.00985776	2.00622
Thermogenesis	4.7619	0.0132833	1.87669
Amino-sugar and nt-sugar metab.	10.2041	0.0132093	1.87912
Relaxin signaling pathway	6.10687	0.0127047	1.89603
Fluid shear stress and atherosclerosis	5.59441	0.0212983	1.67166
Hypertrophic cardiomyopathy (HCM)	6.97674	0.0261266	1.58292
Nitrogen metabolism	17.6471	0.0258543	1.58747
mTOR signaling pathway	5.19481	0.0297029	1.5272
GnRH signaling pathway	6.66667	0.0289663	1.53811
Prog.-mediated oocyte maturation	6.66667	0.0278522	1.55514
Tight junction	4.79042	0.0433767	1.36274
Calculated using EnrichR
https://amp.pharm.mssm.edu/Enrichr/

## Sheet: Ext Data Fig 6h
Manual curation for direct HIF1a target or predicted targets in the genes upregulated by Pik3caH1047R/wt from RNAseq analysis
Related to Extended Data Fig. 6b
Genes upregulated in PI3KH1047R/wt by padj < 0.01
Gene name	Target HIF1a	padj	log2FoldChange			Target HIF1a	Legend	#Genes with p<0.01
Abhd5	0	0.000415096	0.325299			0	Not described as targets	72
Actg1	0	0.00189175	0.492741			1	HIF1 targets	59
Adm2	1	2.3792e-33	1.54959			2	HIF1 regulators	10
Adssl1	1	0.000755994	0.876508			3	Predicted	14
Ak4	2	1.41099e-11	1.654
Aknad1	0	5.53617e-07	1.10799			HIF1 targets+predicted targets		73
Aldoa	1	1.04233e-06	0.732572			Not targets or HIF regulators		82
Ankrd13a	0	0.000710435	0.316977
Ankrd35	0	5.74482e-05	1.42063				% HIF targets	47.0968
Arpc2	0	0.000635307	0.202783				% Not targets	52.9032
Arrb1	2	0.00173073	0.815132
Bhlhe40	1	1.65363e-10	0.476796
Bnip3	1	2.21061e-05	1.33664			HIF1 predicted targets according to :
Bsg	1	0.00342975	0.339296			https://amp.pharm.mssm.edu/Harmonizome/gene_set/HIF1A/TRANSFAC+Predicted+Transcription+Factor+Targets
Camkk1	2	0.00534724	1.06127
Car12	1	8.87123e-07	2.37884
Car13	1	0.000710435	0.955542
Car9	1	9.61985e-16	2.69247
Casq2	1	2.51891e-09	1.11557
Chit1	3	0.00534724	2.30009
Cntrob	0	0.00106161	0.361675
Csrp2	1	1.61178e-09	1.12836
Cuta	0	0.00204324	0.175724
Cyp4a10	0	5.39291e-07	3.10433
Ddit4	1	5.36585e-06	0.92905
Ddit4l	0	0.000502789	0.843514
Dmkn	0	0.00929368	0.895622
Dolpp1	3	6.07087e-05	0.278683
Dsc2	0	0.00788896	0.770369
Dsp	0	3.91462e-06	0.665485
Dubr	0	0.000532577	0.587497
Duox1	0	7.92569e-05	1.01247
Duoxa1	0	0.00848501	0.544164
Egln1	2	1.90036e-24	1.01774
Egln3	2	1.13208e-06	1.88867
Eno1	1	5.38781e-17	0.867981
Ero1l	1	0.000523532	0.850197
Evi5l	0	1.22792e-05	0.363502
Fabp5	0	0.00394259	1.39505
Fam162a	0	6.31283e-08	1.59164
Fam63b	0	0.00628884	0.390209
Foxe1	0	0.000710695	0.696211
Frmpd1	0	4.23621e-06	0.960772
Fxyd4	3	0.000710435	1.12614
Gapdh	1	3.7207e-15	0.70395
Gatsl3	0	0.00534724	0.970036
Gbe1	1	8.19772e-06	0.448347
Gbp4	0	0.000391025	1.48747
Gbp8	0	4.11017e-05	0.744243
Gbp9	0	1.45128e-10	0.977194
Gch1	0	0.00383637	0.647669
Gja1	1	3.73255e-09	0.82229
Gjb5	0	4.584e-06	0.750257
Glt1d1	0	0.00766476	0.743306
Gm44275	GM	0.0010441	1.04424
Gm6560	GM	0.00012531	0.914719
Gm9573	GM	0.0031405	2.57202
Gng5	0	0.000613147	0.237594
Gpi1	1	8.529e-08	0.741615
Gpr35	1	4.12289e-06	1.38652
Grhpr	0	4.12714e-24	0.749388
Gtf2e2	0	0.00781411	0.248918
Gys1	1	3.00852e-27	0.697539
H1f0	0	0.00079054	0.590725
H2-Ab1	0	0.00101858	1.34506
Hif1a	2	0.00105945	0.787845
Higd1a	1	3.61544e-26	1.02328
Hk2	1	1.30439e-06	0.759711
Hr	0	0.000326984	1.1924
Hspb6	0	0.00766476	0.773148
Itpk1	3	4.31777e-07	0.636375
Kctd11	1	0.00293121	0.355826
Krt5	1	0.000813402	0.973631
Ldha	1	4.76548e-10	0.918543
Lmna	0	0.00305138	0.530535
Ltb4r1	0	0.00501799	0.8116
Ltb4r2	0	0.00174107	0.844905
Lxn	0	0.00941957	0.234008
Mab21l3	3	1.60595e-05	1.1179
Maf	0	1.01243e-05	0.837609
Map2k1	2	2.30449e-06	0.39918
Map3k1	0	0.00305138	0.427884
Mapk13	0	0.000149745	0.330976
Mboat2	0	0.000792147	0.998288
Megf6	0	0.000950878	1.83735
Mgarp	1	0.00185982	2.12601
Mif	1	1.98657e-33	1.05288
Mitf	2	0.00644639	0.525378
Mrc2	3	0.00227848	2.41999
Myadm	3	0.000614641	0.597495
Ndrg1	1	8.63038e-18	1.78014
Ndufa4l2	1	0.000485969	3.52559
Ndufv3	3	1.07371e-06	0.38139
Nlrp10	0	0.0034581	0.470653
Nr1d1	1	0.00261238	0.52673
Nrp1	1	0.00534724	0.831115
Nt5dc3	3	0.00963559	0.401931
Nudt18	0	0.00967739	0.243966
Nxph4	0	3.78744e-09	2.74048
Oat	0	0.00184109	0.499005
P4ha1	1	7.8044e-09	0.9603
Pbp2	0	0.000950878	0.988944
Pdk1	1	2.08885e-06	0.936279
Pfkfb3	1	6.39312e-08	1.60193
Pfkl	1	6.24966e-11	1.03695
Pfkp	1	1.05415e-09	1.02876
Pgam1	1	2.68705e-14	0.939618
Pgk1	1	8.05331e-06	0.97155
Pgm2	1	2.08885e-06	0.620413
Pkm	1	7.07862e-07	0.70317
Pkp3	0	0.00293258	0.384427
Plcd1	0	0.00136902	0.568527
Ppp1r3b	1	1.4588e-05	1.30265
Ppp1r3c	1	0.006134	1.22298
Prelid1	1	2.26939e-10	0.453011
Prelid2	1	0.000613147	1.32493
Prelp	0	0.00674961	2.69995
Prickle2	3	0.0010818	2.42433
Prkaa2	0	0.0088139	0.709069
Ptprf	1	0.0036271	0.226775
Pvrl1	0	2.7635e-09	0.486372
Pygl	1	0.00012531	1.75598
Qsox1	1	0.00534724	0.394389
Rap1gds1	0	0.00695496	0.332349
Reep5	0	0.00137507	0.416289
Rgs11	0	0.00233188	0.818026
Rlf	1	7.09194e-06	0.303285
Rnf152	0	4.3457e-05	0.739077
Rttn	3	0.0031685	0.222095
S1pr5	2	0.00243618	0.925715
Scd2	0	0.0031405	0.604362
Serpine1	1	0.00670234	1.40683
Sh3bp1	0	3.73255e-09	0.648101
Sh3kbp1	3	2.23301e-05	0.59242
Shmt2	1	0.00431838	0.634903
Slc16a3	1	1.94806e-10	1.98436
Slc25a1	1	0.00096632	0.42855
Slc25a17	3	0.00357385	0.152482
Slc2a1	1	0.00534724	1.1289
Smtnl2	1	0.000627275	1.78258
Spidr	0	0.000443248	0.417763
Spon2	0	0.00992931	1.66427
Sprr1a	3	2.15269e-05	1.07593
Tbc1d4	0	1.03322e-08	0.370901
Tbc1d7	0	0.00542755	0.291705
Tfap2a	2	3.62495e-05	0.328447
Tfrc	1	0.00355517	0.646787
Tmem74b	0	2.88506e-05	2.10237
Tpi1	1	9.45874e-09	0.990432
Tpm4	0	0.00651588	0.357196
Tsnax	0	0.00229233	0.241995
Tuba1c	0	1.04145e-06	0.620558
Tubb4b	0	0.00227698	0.560675
Unc13a	1	0.00941957	0.914385
Vegfa	1	0.000527881	1.15848
Vldlr	1	2.17917e-06	0.978257
Wfdc18	0	0.00300275	1.39899
Zfp101	0	0.00728207	0.334719

## Sheet: Ext Data Fig 6i
TPM expression and dSeq2 analysis of Hif1a/Vegfa
Related to Extended Data Fig. 6i
	WT CTL					Pik3ca-H1047R/wt CTL						dSeq2 WT CTL vs Pik3ca-H1047R/wt CTL
	Animal 1	Animal 2	Animal 3	Animal 4		Animal 1	Animal 2	Animal 3	Animal 4			adj p-value	Log2 FC
Hif1a	72.67	79.5546	91.2419	81.391		103.559	134.084	184.941	117.145		Hif1a	0.00105945	1.72649
Vegfa	167.531	83.0702	91.0168	120.161		310.415	280.68	239.094	159.116		Vegfa	0.000527881	2.23222
	WT +INS					Pik3ca-H1047R/wt +INS						dSeq2 WT +INS vs Pik3ca-H1047R/wt +INS
	Animal 1	Animal 2	Animal 3	Animal 4		Animal 1	Animal 2	Animal 3	Animal 4			adj p-value	Log2 FC
Hif1a	93.384	120.117	109.417	124.412		152.721	145.649	138.089	116.084		Hif1a	0.434473	1.14206
Vegfa	83.1151	204.486	241.947	208.951		200.151	230.494	233.062	318.06		Vegfa	0.842854	0.320698
												dSeq2 WT +INS vs WT CTL
												adj p-value	Log2 FC
											Hif1a	1.05469e-29	2.27732
											Vegfa	6.7068e-06	1.3994

## Sheet: Ext Data Fig 6j
	HIF1a/aTub ratio
	Related to Extended Data Fig. 6j
	Pik3ca-H1047R/wt STV	Pik3ca-H1047R/wt STV+LY294002	Pik3ca-wt/wt STV	Pik3ca-wt/wt STV+LY294002
	1.36709	0.886506	1.05793
	1.12265	0.731901	0.912475	0.960804
	1.12547	0.883376	1.06798	0.675307
	1.04513	1.19699	1.01214	0.810625
	1.02771	0.846743	0.94947	0.965546
		Ratio paired t test between Pik3ca-H1047R/wt STV vs Pik3ca-wt/wt STV
		P value	0.0486
		P value summary	*
		Significantly different (P < 0.05)?	Yes
		One- or two-tailed P value?	Two-tailed
		t, df	t=2.805, df=4
		Number of pairs	5
		Ratio paired t test between Pik3ca-H1047R/wt STV+LY294002 vs Pik3ca-wt/wt STV+LY294002
		P value	0.7135
		P value summary	ns
		Significantly different (P < 0.05)?	No
		One- or two-tailed P value?	Two-tailed
		t, df	t=0.4037, df=3
		Number of pairs	4

## Sheet: ExtData Fig 6l
TPM expression and dSeq2 analysis of selected genes
Related to Extended Data Figure 6l
Glycolysis genes	WT CTL					Pik3ca-H1047R/wt CTL					dSeq2 WT CTL vs Pik3ca-H1047R/wt CTL			Glycolysis genes	WT +INS					Pik3ca-H1047R/wt +INS					dSeq2 WT +INS vs Pik3ca-H1047R/wt +INS											WT+-INS
	Animal 1	Animal 2	Animal 3	Animal 4		Animal 1	Animal 2	Animal 3	Animal 4		adj p-value	Log2 FC			Animal 1	Animal 2	Animal 3	Animal 4		Animal 1	Animal 2	Animal 3	Animal 4		adj p-value	Log2 FC										adj p-value	Log2 FC
Aldoa	914.818	752.302	675.925	652.988		1319.1	1256.49	1133.42	1071.59		1.04233e-06	0.732572		Aldoa	783.258	1031.6	1056.19	1098.46		1033.26	1034.56	1065.54	1111.34		0.986907	-0.0100514										2.38422029502057e-17	1.13096	***
Eno1	392.999	313.409	307.049	357.495		608.01	575.687	590.173	623.15		5.38780792475684e-17	0.867981		Eno1	454.227	653.838	652.989	689.231		661.066	634.087	697.004	627.398		0.985567	-0.0119409										1.2370804009482e-33	1.56259	***
Gapdh	799.717	692.383	630.025	688.214		1122.36	1066.09	1135.76	1071.82		3.72070334581294e-15	0.70395		Gapdh	1263.61	1540.12	1374.57	1447.76		1540.15	1707.65	1495.2	1376.35		0.988865	0.00835706										3.51630221727922e-71	1.73117	***
Slc2a1 (Glut1)	136.868	124.741	143.163	147.705		243.802	237.334	519.154	172.329		0.00534724	1.1289		Slc2a1 (Glut1)	245.152	358.753	333.492	351.963		359.751	344.94	366.855	351.514		0.952064	0.0336085										1.51752341815737e-66	1.94869	***
Gpi1	189.618	150.016	136.001	144.274		258.714	267.056	243.354	225.177		8.52899878294866e-8	0.741615		Gpi1	170.25	237.444	240.916	263.233		242.806	235.184	254.817	244.045		0.992537	-0.00738057										2.2273010312888e-19	1.28052	***
Hk1	48.9601	53.1347	45.7762	49.6281		54.5546	66.0101	58.3143	76.5629					Hk1	47.1581	84.5978	82.9672	90.2238		76.2905	75.0073	83.8271	79.4886		0.947637	-0.0580808										8.46610044803249e-14	1.34244	***
Hk2	25.6686	17.2268	21.3502	24.704		34.9933	39.5996	35.5147	33.8074		1.30439e-06	0.759711		Hk2	23.61	44.405	46.928	48.6895		47.223	47.9391	50.8188	49.5453		0.862972	0.156004										4.84606789404866e-14	1.60176	***
Ldha	1188.71	908.013	846.553	898.368		1757.88	1954.92	1658.62	1583.85		4.76548192422656e-10	0.918543		Ldha	2310.6	2749.25	2352.63	2579.35		2599.76	2726.66	2581.44	2202.97		0.813276	-0.0983096										3.29852987190402e-65	2.11145	***
Pfkl	182.438	133.618	131.817	125.499		326.074	294.267	275.088	234.632		6.24966148271045e-11	1.03695		Pfkl	175.809	227.417	216.915	226.731		232.355	234.255	238.107	223.877		0.955703	0.0223679										1.23346315066064e-22	1.29208	***
Pfkp	36.263	26.7081	25.615	26.3654		51.8545	63.7202	61.3797	47.8224		1.05414978404143e-9	1.02876		Pfkp	40.1013	75.7388	76.7705	76.3568		71.7975	69.2621	77.0276	79.7441		0.961897	0.0452975										2.54080100619675e-21	1.94767	***
Pgam1	163.043	137.675	120.639	128.77		254.083	263.354	244.939	249.321		2.68705033525863e-14	0.939618		Pgam1	367.698	425.252	359.1	379.433		419.915	446.715	403.824	370.513		0.97489	-0.0161415										3.23524778462086e-72	2.20946	***
Pgk1	613.792	500.439	371.402	388.768		958.929	966.749	820.868	783.946		8.05331e-06	0.97155		Pgk1	981.569	1265.42	1103.14	1140.5		1252.67	1370.61	1159.52	1126.16		0.97636	0.0164307										2.07059849012997e-29	1.98914	***
Pkm	2303.2	1535.62	1636.86	1877.48		2964.66	2752.21	2892.87	2848.65		7.07862116478248e-7	0.70317		Pkm	2158.07	3375.55	3068.21	3352.35		3217.72	3280.8	3389.42	2882.45		0.985567	-0.0135034										3.11864490248625e-19	1.42873	***
Tpi1	605.79	495.814	425.613	425.979		962.154	1053.16	826.349	875.91		9.45874429258129e-9	0.990432		Tpi1	1177.02	1310.4	1154.02	1201.64		1231.97	1351.1	1208.03	1136.51		0.834487	-0.0901084										1.26809298513563e-50	2.04273	***
Glycolysis regulators	WT CTL					Pik3ca-H1047R/wt CTL								Glycolysis regulators	WT +INS					Pik3ca-H1047R/wt +INS
	Animal 1	Animal 2	Animal 3	Animal 4		Animal 1	Animal 2	Animal 3	Animal 4		adj p-value	Log2 FC			Animal 1	Animal 2	Animal 3	Animal 4		Animal 1	Animal 2	Animal 3	Animal 4
Bhlhe40	361.034	305.957	366.262	349.247		480.159	479.679	442.814	440.446		1.6536329941379e-10	0.476796		Bhlhe40	215.912	330.444	349.052	334.178		353.19	360.313	356.782	383.071		0.837248	0.137067										3.20497e-05	0.555646	***
Bnip3	184.595	130.564	94.2524	91.8999		361.559	352.891	285.042	218.472		2.21061e-05	1.33664		Bnip3	228.078	366.402	303.813	283.161		330.299	413.143	303.26	345.962		0.863792	0.130403										9.0062479811476e-16	1.96584	***
Higd1a	86.3939	71.9892	71.5355	73.6806		140.511	155.554	148.289	146.653		3.61544038082587e-26	1.02328		Higd1a	273.237	306.867	261.641	270.089		281.43	316.558	270.123	284.488		0.89832	-0.0617872										9.84003894248651e-141	2.60702	***
Ndufa4l2	114.603	120.307	24.5348	18.7849		764.967	1295.36	678.985	364.352		0.000485969	3.52559		Ndufa4l2	1409.38	2165.15	1919.61	1990.06		1673.55	2119.49	1780.99	2014.71		0.90137	-0.0837396										1.59891382987119e-13	5.45984	***
Pdk1	49.5955	37.1855	30.2022	33.5305		81.0614	69.3711	66.6054	59.9129		2.08885e-06	0.936279		Pdk1	58.2069	82.5807	68.9426	69.4766		77.0064	82.1833	72.5812	71.9835		0.98906	0.0101449										6.29987692518532e-21	1.62149	***
Pfkfb3	9.11735	9.54765	7.24907	7.24525		24.1508	34.0382	24.0162	14.7888		6.39311963371498e-8	1.60193		Pfkfb3	19.4625	31.9517	30.4441	31.7401		33.7483	38.8386	34.9712	37.4707		0.580527	0.249683										5.37700169128134e-42	2.49436	***
pH/Lactate regulation	WT CTL					Pik3ca-H1047R/wt CTL								pH/Lactate regulation	WT +INS					Pik3ca-H1047R/wt +INS
	Animal 1	Animal 2	Animal 3	Animal 4		Animal 1	Animal 2	Animal 3	Animal 4		adj p-value	Log2 FC			Animal 1	Animal 2	Animal 3	Animal 4		Animal 1	Animal 2	Animal 3	Animal 4
Car9	26.5342	30.1135	13.2031	17.2921		163.384	150.367	140.96	92.4972		9.61985389505685e-16	2.69247		Car9	59.5748	154.781	160.581	143.264		115.923	175.632	160.949	192.885		0.895891	0.225299										1.45281883822383e-19	3.2777	***
Car12	2.43968	2.30262	6.7941	2.42581		19.8759	10.8974	17.7889	20.7081		8.87122867667284e-7	2.37884		Car12	11.172	28.5426	28.3178	33.0123		20.7123	31.9978	36.6624	32.4335		0.921088	0.176781										7.88330234145552e-10	3.57718	***
Car13	117.555	101.953	76.0189	80.8352		136.359	225.478	171.601	164.455		0.000710435	0.955542		Car13	332.154	379.537	331.01	377.258		401.129	383.247	371.531	321.137		0.87664	-0.0591535										2.046709645571e-60	2.6443	***
Gja1 (Cx43)	311.357	311.723	286.486	363.729		616.095	575.041	538.572	440.073		3.73254535766373e-9	0.82229		Gja1 (Cx43)	538.791	841.564	683.856	711.286		801.872	832.446	770.729	713.244		0.921093	0.0569702										1.35685179191191e-38	1.84996	***
Slc16a3 (MCT4)	30.5893	18.9346	17.1652	16.4211		88.8459	101.139	78.0035	47.7504		1.94806145069839e-10	1.98436		Slc16a3 (MCT4)	98.7521	151.739	134.939	136.379		142.915	154.05	148.591	137.087		0.927995	0.0499373										3.65877654348792e-51	3.3804	***
Lipogenesis	WT CTL					Pik3ca-H1047R/wt CTL					dSeq2 WT CTL vs Pik3ca-H1047R/wt CTL			Lipogenesis	WT +INS					Pik3ca-H1047R/wt +INS					dSeq2 WT +INS vs Pik3ca-H1047R/wt +INS
	Animal 1	Animal 2	Animal 3	Animal 4		Animal 1	Animal 2	Animal 3	Animal 4		adj p-value	Log2 FC			Animal 1	Animal 2	Animal 3	Animal 4		Animal 1	Animal 2	Animal 3	Animal 4		adj p-value	Log2 FC
Acaca	19.4431	18.7474	23.2062	26.1576		23.0716	17.0654	20.0957	25.122		0.972195	0.0250532			10.3935	13.5432	13.3424	14.6025		13.9635	13.7733	15.4457	12.4138		0.982758	-0.0116912
Acly	144.147	198.328	154.584	172.661		137.129	110.766	135.167	206.976		0.8827	-0.122544			99.6962	144.605	139.382	155.534		127.261	137.559	144.477	147.14		0.921088	-0.0590983
Fasn	132.764	105.882	134.311	138.436		111.562	104.498	97.4981	149.773		0.911476	-0.0716693			47.1188	72.8409	80.1279	88.4993		73.8352	68.9276	91.6762	75.8648		0.99889	-0.000426083
Scd1	49.9063	41.0104	64.2214	114.368		81.9097	72.6964	68.5773	130.93		0.5856	0.468702			91.2268	159.827	158.803	148.581		125.979	148.789	149.812	158.003		0.962936	-0.0409343
Scd2	680.442	594.085	825.297	870.082		1075.24	1001.72	989.95	1245.05		0.0031405	0.604362			933.631	1660.2	1582.77	1516.52		1456.57	1687.45	1606.76	1803.27		0.898047	0.101555
Slc25a1	145.867	118.04	135.409	135.317		163.241	168.125	166.54	189.689		0.00096632	0.42855			191.229	219.48	200.565	205.908		222.193	217.989	222.208	206.643		0.925496	-0.0260856
Srebf1	132.366	111.778	164.895	166.098		164.604	142.766	139.752	148.473		0.783491	0.112971			63.1486	77.9573	84.6595	82.2022		90.9257	85.8543	96.402	96.9966		0.549021	0.156575
Srebf2	185.868	205.353	257.73	253.563		250.277	222.029	237.267	279.045		0.586494	0.19318			163.072	225.821	221.819	238.355		218.879	217.825	230.983	229.472		0.959278	-0.0275377

## Sheet: ExtData Fig 6n
Ratio OCR/ECAR in Pik3caH1047R/wt and Pik3cawt/wt cells control or treated with insulin (+INS)
Related to Extended Data Figure 6n									CTL	+INS
									Pik3ca-H1047R/wt	Pik3ca-H1047R/wt
									vs.	vs.
	Pik3ca-wt/wt	Pik3ca-H1047R/wt	Pik3ca-wt/wt	Pik3ca-H1047R/wt				Ratio paired t test	Pik3ca-wt/wt	Pik3ca-wt/wt
Treatment:	CTL	CTL	+INS	+INS				P value	0.0002	0.5621
Animal 1	9.16481	4.90588	3.75165	4.09871				P value summary	***	ns
Animal 2	8.57564	4.62219	3.96067	3.79803				Significantly different (P < 0.05)?	Yes	No
Animal 3	9.17411	4.5412	2.92761	2.39984				One- or two-tailed P value?	Two-tailed	Two-tailed
Animal 4	12.2725	6.87201	4.04203	4.02812				t, df	t=24.42, df=3	t=0.6498, df=3
								Number of pairs	4	4
Averages of 4-5 replicates per animal
