# Supplementary material for: Organismal metabolism regulates the expansion of oncogenic PIK3CA mutant clones in normal esophagus
Source: Nat Genet. 2024 Aug 21;56(10):2144–57. doi: 10.1038/s41588-024-01891-8 (PMC11525199; doi:10.1038/s41588-024-01891-8)
Supplement: Supplementary file 19 — Statistical source data. [file 41588_2024_1891_MOESM19_ESM.xlsx]

## Sheet: Ext Data Fig 7b
	HIF1 expression relative to Rplp0
	Related to Extended Data Fig. 7b
	Every row correspond to primary cells from an animal
		shNT	shHIF1
		1.48347	0.146928
		1.78911	0.22461
		1.32066	0.20646
		1.58294	0.174486
		Paired t test
		P value	0.0007
		P value summary	***
		Significantly different (P < 0.05)?	Yes
		One- or two-tailed P value?	Two-tailed
		t, df	t=14.49, df=3
		Number of pairs	4

## Sheet: Ext Data Fig 7d
Proportion of YFP cells at 4 weeks versus 0 weeks.
Related to Extended Data Fig. 7d
		PI3K*/wt shCTL	PI3K*/wt shHIF1	PI3Kwt/wt shCTL	PI3Kwt/wt shHIF1		Every row correspond to primary cells from an animal
	Animal 1	0.202443	0.351351	1.25709	1.24859
	Animal 2	0.115598	0.189369	1.03667	1.30808
	Animal 3	0.109485	0.364372	1.18679	1.32224
	Animal 4	0.487395	0.728951
	Animal 5	0.181905	0.415064
	Animal 6	0.16349	0.273547
	Animal 7	0.522316	0.627049
			PI3K*/wt shHIF1	PI3Kwt/wt shHIF1	PI3Kwt/wt shCTL
			vs.	vs.	vs.
			PI3K*/wt shCTL	PI3Kwt/wt shCTL	PI3K*/wt shCTL
		Paired t test
		P value	0.0011	0.2421	0.0023
		P value summary	**	ns	**
		Significantly different (P < 0.05)?	Yes	No	Yes
		One- or two-tailed P value?	Two-tailed	Two-tailed	Two-tailed
		t, df	t=5.877, df=6	t=1.643, df=2	t=20.88, df=2
		Number of pairs	7	3	3

## Sheet: Ext Data Fig 7f
Proportion of WT-RYFP cells vs start when mixed with either Pik3cawt/wt or Pik3caH1047R/wt cells (CTL or PX478 treated)
Related to Extended Data Fig. 7f
Quantification of RYFP-wt cells mixed with (28 days):
Pik3ca-wt	Pik3ca-wt	Pik3ca-H1047R/wt	Pik3ca-H1047R/wt			Unpaired t test Pik3ca-H1047R/wt CTL vs PX478
CTL	PX478	CTL	PX478			P value	0.0002
0.745805	0.954424	0.16407	0.169948			P value summary	***
0.914815	0.819512	0.113122	0.220631			Significantly different (P < 0.05)?	Yes
0.652296	0.995283	0.136469	0.440299			One- or two-tailed P value?	Two-tailed
0.732011	0.829837	0.168474	0.201892			t, df	t=4.827, df=15
1.08186	0.956422	0.079462	0.45614
0.927907		0.052041
1.10492		0.074402
0.982885		0.061713
0.841444		0.042274
0.846787		0.032889
0.701803		0.041436
		0.027363
