# Supplementary material for: Organismal metabolism regulates the expansion of oncogenic PIK3CA mutant clones in normal esophagus
Source: Nat Genet. 2024 Aug 21;56(10):2144–57. doi: 10.1038/s41588-024-01891-8 (PMC11525199; doi:10.1038/s41588-024-01891-8)
Supplement: Supplementary file 20 — Statistical source data. [file 41588_2024_1891_MOESM20_ESM.xlsx]

## Sheet: Ext Data Fig 8b and k
	Proportion of WT-RYFP cells vs start when mixed with Pik3caH1047R/wt cells
	Related to Extended Data Figure 8b
		CTL	CTL-Glucose	CTL+2DG
		0.26894	0.181244	0.227613
		0.207934	0.296919	0.25776
		0.219717	0.165857	0.239956
		0.147195	0.128112	0.242513
										Betulin 6ug/ml	CB839 10uM	TOFA30uM	TVB2640 0.1uM
	Related to Extended Data Figure 8k									vs.	vs.	vs.	vs.
										CTL	CTL	CTL	CTL
		CTL	Betulin 6ug/ml	CB839 10uM	TOFA30uM	TVB2640 0.1uM
		0.518432	0.50526			0.99433			Paired t test
		0.367704	0.356505			0.803209			P value	0.105	0.06	0.0026	0.0005
		0.41591	0.382536			0.787904			P value summary	ns	ns	**	***
		0.422949	0.42052			0.912573			Significantly different (P < 0.05)?	No	No	Yes	Yes
		0.41464		0.556813	0.890997				One- or two-tailed P value?	Two-tailed	Two-tailed	Two-tailed	Two-tailed
		0.415833		0.602899	0.733928				t, df	t=2.300, df=3	t=2.951, df=3	t=9.400, df=3	t=16.80, df=3
		0.502358		0.558492	0.932987				Number of pairs	4	4	4	4
		0.411751		0.447637	0.95281

## Sheet: Ext Data Fig 8e and 9f
Proportion of WT-RYFP cells vs start when mixed with either Pik3cawt/wt or Pik3caH1047R/wt cells (CTL or MET or DCA treated)
Related to Extended Data Figure 8e and 9f
14 days					28 days
Pik3caH1047R/wt CTL	Pik3caH1047R/wt +Metf 2.5mM	Pik3caH1047R/wt +DCA25mM			Pik3caH1047R/wt CTL	Pik3caH1047R/wt +Metf 2.5mM	Pik3caH1047R/wt +DCA25mM
0.562841		0.672948			0.16407		0.453815
0.397093		0.485316			0.113122		0.365
0.51393		0.892969			0.136469		0.440945
0.40074		0.359245			0.168474		0.176705
0.445					0.079462		0.157213
0.4325					0.052041		0.169643
0.451031					0.074402		0.221531
0.472303	0.763848	0.457726			0.061713		0.177078
0.37037	0.740741	0.423704			0.042274	0.396501	0.066764
0.441989	0.640884	0.486188			0.032889	0.287704	0.123259
					0.041436	0.406077	0.118508
							0.155959
							0.232524
					0.027363		0.263682
							0.177568
							0.310777
Each value correspond to the average proportion of WT-RYFP cells in the mixed culture. Values in the same row correspond to paired treatments.
	Pik3caH1047R/wt +Metf 2.5mM				Pik3caH1047R/wt +DCA25mM
	vs.				vs.
	Pik3caH1047R/wt CTL				Pik3caH1047R/wt CTL
Ratio paired t test	14 days	28 days		Ratio paired t test	14 days	28 days
P value	0.032	0.0002		P value	0.118	<0.0001
P value summary	*	***		P value summary	ns	****
Significantly different (P < 0.05)?	Yes	Yes		Significantly different (P < 0.05)?	No	Yes
One- or two-tailed P value?	Two-tailed	Two-tailed		One- or two-tailed P value?	Two-tailed	Two-tailed
t, df	t=5.456, df=2	t=67.42, df=2		t, df	t=1.824, df=6	t=6.813, df=11
Number of pairs	3	3		Number of pairs	7	12

## Sheet: Ext Data Fig 8g-j
All clones analysed from Cre-YFP and Cre-Pik3caH1047R/wt animals treated with CTL, MET or DCA
YFP clones 28days after induction				PI3KH1047R/wt clones 28days after induction				YFP clones 28days after induction (MET)				PI3KH1047R/wt clones 28days after induction (MET)				YFP clones 28days after induction (DCA)				PI3KH1047R/wt clones 28days after induction (DCA)
Animal	Basal cells	First SB cells		Animal	Basal cells	First SB cells		Animal	Basal	First SB		Animal	Basal	First SB		Animal	Basal	First SB		Animal	Basal	First SB
1	3	4		1	15	8		1	0	1		1	2	3		1	0	1		1	1	1				2D Kolmogorov-Smirnov test of YFP (CTL, MET, DCA) vs PI3K (CTL, MET, DCA) clone size distributions
1	3	2		1	2	0		1	3	1		1	3	2		1	0	1		1	3	5
1	1	1		1	3	0		1	13	5		1	4	3		1	1	1		1	3	3						MET vs CTL (YFP, 28d)	DCA vs CTL (YFP, 28d)
1	8	3		1	2	1		1	3	1		1	8	8		1	0	1		1	6	5				p-val:		6.4763e-06	0.0004431
1	3	3		1	3	2		1	2	0		1	4	2		1	2	4		1	1	2
1	3	1		1	3	2		1	3	1		1	13	4		1	9	3		1	6	7						MET vs CTL (Pik3caH1047R/wt, 28d)	DCA vs CTL (Pik3caH1047R/wt, 28d)
1	3	1		1	6	1		1	1	1		1	5	2		1	0	2		1	3	2				p-val:		2.3474e-14	0.000802
1	3	3		1	4	2		1	4	3		1	1	1		1	0	1		1	5	4
1	2	4		1	6	3		1	3	2		1	2	0		1	0	1		1	17	8
1	5	3		1	2	3		1	11	8		1	3	4		1	1	0		1	5	4
1	4	2		1	1	0		1	14	7		1	16	7		1	1	1		1	3	3
1	1	1		1	5	3		1	9	2		1	2	5		1	7	5		1	0	1				Results on possible interactions of treatment and genotype effects on basal clone size distributions:
1	5	4		1	5	3		1	9	2		1	4	3		1	0	1		1	8	6
1	9	5		1	1	2		1	8	2		1	7	4		1	2	2		1	7	3
1	2	1		1	2	1		1	0	3		1	0	4		1	9	6		1	1	1				Interaction Genotype:MET - Analysis of Variance of Aligned Rank Transformed (ART) Data						Contrast ART-C Post-hoc test of differences of differences: difference between (YFP - PI3K | CTL) and (YFP - PI3K | MET)
1	3	0		1	4	1		1	5	2		1	4	4		1	0	4		1	2	4				(Non-parametric factorial ANOVA)
1	1	1		1	9	3		1	10	4		1	6	4		1	0	2		1	1	1
1	2	0		1	5	1		1	4	0		1	6	5		1	3	4		1	4	3				Table Type: Anova Table (Type III tests)						Estimate: -2.05
1	3	0		1	3	2		1	8	4		1	2	3		1	3	2		1	9	6				Model: No Repeated Measures (lm)						F Test:
1	12	7		1	3	2		1	2	2		1	4	2		1	2	2		1	2	1				Response: art(Basal)						P-value adjustment method: holm
1	2	0		1	2	1		1	3	3		1	3	4		1	1	0		1	6	7
1	6	4		1	7	2		1	3	2		1	2	1		1	4	3		1	2	5					Df	Df.res	F value	Pr(>F)			Value	Df	Sum of Sq	F	Pr(>F)
1	2	1		1	3	1		1	3	2		1	1	1		1	3	1		1	1	5				genotype	1	2740	76.644	<2.22E-16	***	YFP-PI3K : CTL-MET	-586.7	1	54315924	90.04	<2.20E-16	***	(YFP - PI3K) difference is significantly smaller under MET
1	7	2		1	2	2		1	4	0		1	1	1		1	4	2		1	3	1				treatment	1	2740	60.234	1.1796e-14	***	Residuals		2740	1652890094
1	1	2		1	2	3		1	6	3		1	6	6		1	0	3		1	8	10				genotype:treatment	1	2740	90.04	<2.22E-16	***
1	2	0		1	7	4		1	7	4		1	5	3		1	1	1		1	3	1
1	4	0		1	4	0		1	2	2		1	2	0		1	2	1		1	4	3
1	3	1		1	12	2		1	1	2		1	11	8		1	5	4		1	0	1
1	2	2		1	14	0		1	4	3		1	2	4		1	2	1		1	2	1				Interaction Genotype:DCA - Analysis of Variance of Aligned Rank Transformed (ART) Data						Contrast ART-C Post-hoc test of differences of differences: difference between (YFP - PI3K | CTL) and (YFP - PI3K | DCA)
1	0	2		1	3	1		1	16	4		1	0	1		1	2	0		1	13	5				(Non-parametric factorial ANOVA)
1	3	1		1	7	3		1	5	2		1	2	3		1	4	1		1	5	2
1	4	3		1	3	1		1	5	5		1	3	3		1	3	1		1	2	1				Table Type: Anova Table (Type III tests)						Estimate: -0.975
1	4	1		1	1	1		1	2	1		1	4	4		1	6	2		1	3	2				Model: No Repeated Measures (lm)						F Test:
1	5	4		1	9	5		1	2	2		1	1	1		1	3	2		1	8	5				Response: art(Basal)						P-value adjustment method: holm
1	8	3		1	8	1		1	12	4		1	2	3		1	4	1		1	4	3
1	2	1		1	2	1		1	5	1		1	7	6		1	6	5		1	0	1					Df	Df.res	F value	Pr(>F)			Value	Df	Sum of Sq	F	Pr(>F)
1	2	1		1	6	1		1	4	0		1	3	1		1	2	2		1	1	2				genotype	1	1944	226.26	<2.22E-16	***	YFP-PI3K : CTL-DCA	-150.81	1	2460485	8.0042	0.004715	**	(YFP - PI3K) difference is significantly smaller under DCA
1	10	4		1	9	3		1	2	1		1	1	0		1	3	2		1	2	1				treatment	1	1944	50.5678	1.6109e-12	***	Residuals		1944	597582439
1	8	4		1	5	3		1	14	5		1	5	5		1	10	5		1	6	3				genotype:treatment	1	1944	8.0042	0.0047147	**
1	1	1		1	18	4		1	3	2		1	1	2		1	4	5		1	5	3
1	5	2		1	0	1		1	2	0		1	1	0		1	0	2		1	3	4
1	2	2		1	8	4		1	9	3		1	0	3		1	0	1		1	1	1				Results on pairwise differences in clone size distributions: separated for basal and suprabasal
1	5	2		1	5	2		1	4	3		1	4	4		1	2	1		1	3	4
1	4	2		1	7	3		1	3	1		1	1	2		1	1	1		1	3	4
1	1	2		1	5	2		1	19	7		1	0	4		1	0	1		1	5	2				Kolmogorov-Smirnov test of YFP (CTL, MET, DCA) vs PI3K (CTL, MET, DCA) clone size distributions
1	1	2		1	5	1		1	7	2		1	4	0		1	0	3		1	3	4
1	1	3		1	2	1		1	4	3		1	8	2		1	2	0		1	4	3							basal
1	0	1		1	4	0		1	2	2		1	3	1		1	0	1		1	1	1							PI3K vs YFP (CTL, 1m)	PI3K vs YFP (MET, 1m)	PI3K vs YFP (DCA, 1m)
1	2	3		1	7	1		1	2	1		1	6	5		1	1	0		1	5	2						p-val:	1.4439e-27	0.3952	7.9677e-08
1	3	1		1	5	3		1	5	1		1	6	10		1	2	2		1	2	1
1	2	1		1	6	1		1	3	1		1	2	4		1	3	2		1	2	2								MET vs CTL (YFP, 1m)	DCA vs CTL (YFP, 1m)
1	6	3		1	5	1		1	1	3		1	1	1		1	1	3		2	6	5						p-val:		2.3244e-05	0.0308
1	7	3		1	4	1		1	1	1		1	1	1		1	1	0		2	2	1
1	2	0		1	6	1		1	1	2		1	1	1		1	4	4		2	8	3								MET vs CTL (PI3K, 1m)	DCA vs CTL (PI3K, 1m)
1	8	2		1	9	5		1	4	3		1	0	1		1	1	2		2	7	5						p-val:		5.0363e-12	0.0015
1	7	1		1	2	0		1	8	4		1	2	3		1	0	3		2	8	4
1	1	2		1	4	2		1	2	2		1	1	0		2	0	1		2	6	2
1	2	0		1	4	2		1	6	1		1	13	8		2	0	1		2	8	3
1	1	3		1	2	0		1	11	4		1	2	1		2	4	3		2	6	3
1	3	3		1	10	7		1	7	4		1	1	1		2	0	1		2	6	3
1	1	2		1	2	1		1	4	3		1	4	7		2	1	1		2	7	4
1	1	1		1	9	1		1	3	1		1	10	0		2	3	3		2	5	3
1	1	1		1	2	1		1	5	4		1	1	1		2	1	0		2	2	2
1	2	0		1	9	3		1	19	9		1	12	7		2	0	3		2	4	3
1	5	4		1	8	5		1	6	3		1	2	3		2	3	3		2	1	1
1	10	4		1	6	2		1	3	3		1	2	2		2	2	1		2	1	2
1	7	5		1	8	3		1	2	2		1	7	6		2	2	2		2	5	2
1	2	3		1	2	1		1	0	2		1	9	3		2	1	0		2	1	1
1	2	3		1	1	1		1	4	1		1	14	9		2	2	2		2	3	0
1	5	2		1	3	2		1	5	2		1	3	2		2	0	1		2	8	4
1	5	4		1	3	2		1	0	1		1	3	1		2	0	1		2	1	3
1	16	8		1	16	8		1	1	1		1	7	23		2	4	3		2	2	1
1	3	1		1	5	3		1	7	2		1	6	5		2	2	2		2	3	2
1	2	2		1	1	1		1	2	5		1	3	3		2	0	3		2	3	2
1	2	1		1	5	1		1	2	3		1	10	6		2	0	1		2	6	4
1	4	0		1	3	2		1	4	2		1	3	3		2	0	1		2	1	1
1	3	1		1	4	2		1	9	5		1	4	7		2	2	2		2	2	1
1	15	9		1	2	1		1	5	1		1	2	6		2	0	1		2	1	1
1	0	1		1	2	1		1	0	2		1	7	6		2	1	0		2	1	1
1	3	3		1	8	2		1	5	4		1	4	4		2	3	9		2	8	8
1	12	4		1	2	1		1	1	0		1	1	3		2	0	1		2	2	1
1	6	3		1	2	1		1	2	1		1	10	5		2	1	2		2	6	2
1	3	1		1	2	2		1	7	1		1	7	6		2	0	1		2	5	3
1	7	4		1	6	4		1	7	4		1	9	2		2	1	1		2	2	1
1	2	1		1	10	5		1	0	2		1	0	2		2	3	3		2	3	4
1	3	2		1	7	3		1	4	1		1	2	0		2	0	2		2	5	6
1	3	0		1	3	2		1	3	2		1	5	8		2	2	3		2	3	2
1	3	2		1	3	3		1	11	5		1	4	2		2	0	1		2	2	2
1	3	2		1	10	8		1	1	1		1	13	7		2	0	1		2	1	2
1	1	1		1	4	1		1	8	2		1	1	1		2	1	1		2	4	3
1	1	1		1	6	2		1	0	2		1	4	3		2	0	1		2	2	4
1	4	1		1	5	3		1	1	0		1	1	0		2	2	1		2	0	1
1	7	4		1	1	1		1	3	2		1	2	0		2	1	3		2	4	1
1	6	5		1	8	3		1	3	2		1	5	3		2	0	1		2	0	1
1	1	0		1	8	1		1	2	0		1	2	3		2	3	6		2	4	2
1	2	1		1	3	1		1	2	1		1	1	4		2	1	2		2	3	2
1	4	1		1	2	0		1	10	5		1	3	3		2	1	1		2	6	0
1	5	3		1	3	1		1	2	2		1	3	2		2	1	0		2	1	2
1	2	2		1	3	1		1	5	2		1	2	1		2	0	4		2	2	1
1	2	0		1	6	4		1	11	5		1	1	1		2	1	1		2	8	3
2	1	1		1	9	4		1	2	0		1	5	1		2	4	0		2	3	2
2	3	4		2	3	1		1	6	1		1	5	3		2	6	5		2	1	2
2	1	1		2	2	1		1	6	2		1	3	3		2	1	1		2	3	0
2	1	1		2	7	5		1	4	1		1	2	2		2	1	1		2	3	3
2	2	0		2	4	4		1	1	1		1	5	5		2	4	2		2	0	4
2	0	2		2	16	8		1	2	0		1	6	5		2	0	1		2	8	6
2	0	2		2	12	6		1	2	0		1	1	1		2	2	4		2	0	1
2	0	2		2	7	4		1	2	1		1	5	3		2	2	3		2	5	4
2	0	2		2	5	2		1	1	1		1	12	8		2	3	3		2	12	5
2	0	1		2	2	0		1	8	5		1	7	5		2	3	2		2	8	4
2	1	2		2	2	0		2	1	1		1	1	1		2	1	1		2	5	4
2	2	1		2	7	3		2	2	1		1	7	4		2	1	4		2	3	4
2	0	1		2	4	3		2	4	3		2	2	2		2	7	4		2	6	2
2	0	1		2	3	2		2	5	1		2	2	3		2	0	1		2	5	2
2	0	2		2	6	7		2	1	1		2	7	3		2	0	1		2	2	0
2	0	2		2	6	2		2	13	6		2	5	2		2	0	3		2	1	0
2	3	3		2	3	0		2	4	1		2	5	3		2	4	1		2	2	0
2	0	1		2	14	2		2	8	5		2	6	4		2	3	1		2	7	1
2	1	0		2	1	1		2	3	2		2	11	6		2	2	1		2	2	1
2	1	0		2	7	3		2	5	4		2	2	0		2	1	1		2	7	4
2	2	0		2	2	0		2	2	1		2	3	0		2	2	1		2	8	0
2	0	1		2	2	0		2	3	4		2	0	2		2	3	2		2	2	0
2	1	0		2	2	1		2	5	4		2	2	1		2	0	2		2	1	1
2	2	0		2	6	2		2	7	4		2	1	0		2	4	3		2	2	1
2	0	1		2	4	0		2	5	3		2	1	2		2	1	1		2	3	4
2	1	1		2	4	1		2	2	2		2	0	4		2	5	2		2	4	1
2	1	0		2	2	0		2	2	1		2	2	2		2	5	2		2	5	3
2	1	0		2	5	2		2	2	0		2	0	5		2	0	1		2	6	3
2	1	0		2	2	0		2	1	1		2	11	4		2	1	1		2	5	2
2	0	2		2	3	1		2	8	2		2	10	7		2	3	0		2	10	3
2	2	1		2	3	2		2	7	1		2	1	0		2	3	4		2	8	3
2	2	2		2	5	2		2	4	1		2	2	2		2	6	0		2	3	4
2	1	1		2	6	0		2	3	4		2	3	1		2	2	1		2	3	2
2	4	2		2	5	0		2	3	1		2	5	2		2	5	0		2	7	2
2	1	2		2	3	1		2	4	3		2	6	3		2	0	1		2	2	2
2	2	1		2	20	9		2	3	2		2	1	1		2	0	1		2	1	0
2	5	3		2	12	4		2	2	1		2	1	2		2	1	3		2	11	4
2	0	1		2	5	4		2	3	1		2	1	2		2	11	9		2	3	3
2	3	1		2	3	4		2	2	0		2	1	1		2	28	9		2	4	1
2	3	3		2	19	11		2	3	5		2	5	3		2	1	2		2	4	1
2	9	4		2	8	1		2	1	3		2	6	1		2	1	1		2	3	3
2	3	2		2	10	2		2	2	3		2	1	2		2	1	1		2	5	2
2	2	2		2	5	3		2	3	1		2	1	2		2	9	3		2	5	3
2	0	1		2	11	6		2	4	1		2	9	4		2	0	1		2	7	3
2	1	0		2	9	3		2	2	1		2	4	0		2	3	5		2	4	1
2	3	1		2	7	2		2	14	6		2	1	2		2	10	6		2	5	1
2	3	1		2	1	3		2	3	4		2	2	0		2	0	1		2	4	2
2	4	3		2	4	4		2	8	5		2	1	2		2	0	1		2	2	2
2	2	1		2	2	1		2	3	0		2	0	1		2	1	2		2	2	2
2	1	2		2	6	1		2	6	2		2	4	1		2	4	1		2	3	2
2	4	3		2	7	5		2	11	7		2	2	2		2	0	2		2	4	3
2	1	1		2	0	2		2	3	1		2	3	2		2	0	2		2	6	4
2	1	1		2	6	2		2	1	1		2	1	1		2	5	7		2	6	8
2	1	1		2	6	1		2	5	3		2	0	2		2	4	2		2	15	9
2	3	2		2	6	3		2	9	2		2	5	4		2	1	1		2	5	4
2	3	1		2	5	1		2	16	5		2	2	2		2	2	0		2	5	1
2	3	1		2	13	10		2	6	3		2	1	2		3	1	1		2	3	3
2	1	1		2	4	1		2	4	2		2	2	2		3	1	1		2	2	4
2	1	1		2	6	2		2	7	4		2	5	3		3	2	3		2	2	1
2	2	1		2	3	0		2	3	1		2	2	3		3	0	3		2	4	2
2	3	1		2	5	1		2	4	4		2	2	3		3	1	2		2	1	2
2	1	1		2	6	1		2	7	4		2	3	1		3	1	2		2	3	1
2	2	1		2	11	4		2	3	1		2	11	7		3	0	1		2	3	1
2	1	1		2	9	3		2	2	4		2	0	1		3	11	6		2	5	3
2	2	1		2	4	2		2	5	1		2	0	1		3	2	1		3	2	2
2	2	0		2	5	3		2	7	4		2	2	1		3	2	1		3	17	14
2	4	2		2	3	1		2	0	3		2	2	3		3	3	3		3	1	1
2	2	2		2	1	1		2	4	3		2	3	3		3	1	0		3	1	1
2	4	4		2	1	2		2	1	3		2	2	1		3	11	9		3	3	4
2	1	1		2	1	0		2	5	2		2	4	2		3	3	1		3	1	0
2	1	2		2	5	3		2	5	4		2	6	4		3	4	5		3	5	0
2	5	1		2	2	0		2	8	5		2	2	3		3	2	1		3	0	1
2	3	1		2	1	1		2	2	1		2	2	4		3	0	1		3	4	4
2	2	0		2	2	4		2	2	1		2	6	3		3	2	3		3	2	2
2	2	2		2	3	2		2	1	1		2	1	2		3	6	4		3	3	1
2	1	1		2	3	1		2	7	3		2	3	0		3	0	1		3	3	2
2	1	1		2	4	2		2	5	2		2	2	0		3	4	0		3	3	3
2	2	0		2	2	0		2	6	3		2	1	1		3	5	4		3	2	1
2	3	1		2	4	2		2	1	2		2	12	5		3	0	3		3	1	1
2	2	1		2	3	2		2	0	2		2	9	5		3	3	6		3	4	4
2	7	2		2	3	2		2	5	2		2	4	3		3	3	0		3	9	3
3	1	2		2	2	1		2	2	3		2	2	0		3	2	3		3	3	7
3	0	1		2	9	4		2	0	3		2	4	2		3	1	3		3	0	1
3	2	2		2	10	4		2	3	2		2	2	2		3	6	6		3	13	5
3	1	2		2	10	4		2	7	2		2	3	3		3	0	1		3	6	5
3	3	2		2	6	5		2	1	1		2	9	3		3	0	1		3	3	3
3	1	1		2	12	6		2	6	2		2	1	0		3	1	2		3	7	8
3	3	1		2	1	2		2	15	7		2	4	4		3	1	0		3	6	4
3	2	2		2	2	2		2	4	1		2	3	3		3	3	1		3	5	5
3	1	3		2	8	4		2	6	3		2	3	4		3	0	2		3	2	4
3	4	1		2	4	6		2	2	1		2	2	2		3	2	1		3	0	2
3	2	2		2	0	1		2	4	1		2	3	0		3	4	0		3	1	1
3	1	2		2	1	3		2	5	0		2	3	3		3	2	1		3	2	4
3	2	1		2	0	2		2	3	3		2	8	3		3	2	1		3	2	1
3	3	3		2	2	2		2	1	2		2	9	5		3	3	2		3	2	1
3	4	4		2	1	1		2	4	1		2	3	3		3	2	1		3	4	0
3	1	3		2	10	9		2	7	4		2	2	2		3	0	1		3	0	1
3	0	2		2	1	2		2	3	1		2	4	2		3	1	3		3	0	1
3	2	1		2	1	1		2	4	0		2	4	2		3	9	4		3	4	2
3	2	1		2	6	6		2	9	4		2	11	10		3	1	3		3	4	3
3	7	4		2	6	2		2	10	4		2	4	4		3	3	2		3	2	2
3	8	4		2	5	0		2	0	5		2	4	3		3	4	2		3	1	1
3	6	5		2	16	9		2	0	3		2	2	2		3	4	3		3	2	2
3	0	2		2	1	2		2	0	2		2	3	3		3	6	3		3	1	1
3	5	3		2	11	4		2	6	4		2	8	4		3	0	3		3	5	6
3	2	0		2	6	1		2	2	3		2	2	1		3	1	1		3	1	2
3	1	0		2	2	0		2	0	1		2	1	0		3	3	5		3	1	1
3	2	1		2	5	1		2	2	2		2	11	5		3	0	2		3	6	4
3	3	4		2	3	1		2	1	2		2	10	5		3	2	2		3	1	1
3	1	1		2	1	1		2	6	1		2	12	5		3	4	0		3	5	1
3	2	2		2	12	3		2	1	1		2	0	3		3	2	2		3	7	4
3	1	1		2	14	3		3	2	0		2	1	2		3	6	4		3	16	7
3	5	4		2	5	3		3	0	1		2	4	2		3	1	2		3	0	1
3	1	2		2	1	1		3	0	1		2	2	3		3	4	4		3	3	1
3	5	3		2	3	1		3	1	1		2	3	5		3	1	1		3	10	7
3	5	0		2	3	4		3	1	2		2	3	2		3	4	3		3	4	2
3	1	2		2	13	4		3	0	1		2	2	2		3	3	3		3	0	2
3	5	3		2	9	4		3	1	1		2	11	9		3	3	0		3	1	1
3	1	1		2	10	0		3	1	1		2	2	2		3	0	1		3	1	1
3	1	2		2	2	1		3	3	4		2	6	4		3	5	1		3	2	4
3	6	3		2	6	2		3	4	3		2	3	0		3	0	1		3	6	2
3	1	3		2	7	2		3	1	2		2	1	1		3	0	1		3	0	1
3	3	2		2	7	1		3	1	2		2	1	5		3	0	2		3	1	2
3	3	1		2	4	1		3	1	1		2	1	3		3	1	2		3	2	1
3	1	0		2	4	3		3	3	0		2	1	0		3	1	2		3	8	7
3	3	3		2	2	2		3	0	1		2	2	2		3	0	2		3	1	2
3	0	1		2	4	1		3	1	2		2	8	2		3	1	1		3	2	2
3	3	1		2	7	3		3	0	1		2	1	2		3	1	5		3	7	5
3	3	1		2	1	1		3	6	1		2	5	2		3	3	1		3	6	2
3	1	1		2	7	4		3	2	0		2	2	1		3	3	4		3	2	1
3	2	3		2	4	2		3	0	2		2	3	2		3	1	1		3	1	1
3	2	1		2	4	3		3	1	3		2	0	4		3	1	1		3	1	0
3	2	1		2	35	16		3	1	1		2	2	3		3	5	5		3	1	3
3	3	2		2	1	1		3	4	2		2	1	1		3	0	1		3	0	1
3	3	0		2	7	3		3	4	3		2	1	4		3	0	3		3	1	3
3	1	1		2	2	1		3	3	3		2	0	1		3	1	1		3	0	2
3	2	2		2	5	3		3	1	0		2	1	2		3	1	2		3	1	0
3	1	4		2	5	2		3	2	2		2	2	2		3	0	1		3	2	0
3	2	2		2	2	1		3	3	3		2	1	1		3	1	5		3	2	2
3	1	1		2	11	5		3	0	2		2	1	1		3	1	1		3	5	4
3	1	2		2	7	1		3	7	4		2	4	7		3	2	0		3	1	1
3	1	2		2	9	6		3	6	6		2	5	1		3	4	5		3	2	0
3	1	0		2	6	2		3	1	2		2	0	1		3	1	1		3	2	3
4	2	0		2	13	4		3	0	1		2	1	1		3	0	4		3	3	3
4	1	1		2	9	6		3	1	0		2	2	0		3	0	1		3	4	4
4	5	3		2	1	1		3	0	2		3	4	5		4	1	1		3	12	6
4	0	2		2	15	4		3	0	1		3	1	0		4	1	1		3	1	1
4	1	2		2	3	2		3	4	3		3	3	1		4	2	3		3	4	7
4	1	2		2	2	2		3	2	1		3	12	8		4	2	0		3	4	7
4	0	1		2	3	1		3	2	2		3	4	4		4	4	1		3	1	2
4	1	1		2	22	8		3	9	11		3	3	3		4	5	6		3	3	5
4	0	1		3	3	2		3	6	1		3	8	2		4	1	1		3	2	5
4	1	1		3	1	0		3	0	2		3	4	3		4	0	2		3	3	3
4	1	1		3	1	0		3	3	2		3	8	3		4	2	3		3	6	6
4	1	0		3	7	4		3	1	2		3	8	8		4	4	9		3	2	1
4	1	0		3	1	2		3	0	1		3	4	2		4	6	1		3	4	4
4	0	1		3	1	1		3	4	3		3	7	2		4	3	1		3	2	0
4	6	1		3	7	6		3	1	1		3	2	1		4	2	0		3	1	1
4	3	3		3	9	2		3	1	1		3	2	1		4	4	1		3	2	1
4	1	0		3	3	3		3	1	1		3	2	3		4	5	2		3	4	2
4	6	1		3	1	1		3	2	1		3	3	3		4	2	2		3	5	3
4	0	1		3	6	4		3	1	3		3	3	1		4	3	1		3	2	2
4	1	3		3	4	1		3	3	1		3	1	1		4	2	4		3	5	2
4	2	4		3	1	1		3	3	2		3	1	1		4	1	1		3	2	3
4	1	1		3	4	1		3	1	1		3	6	5		4	0	4		3	1	1
4	2	3		3	3	1		3	1	1		3	4	2		4	0	1		3	0	2
4	2	2		3	11	3		3	0	3		3	0	1		4	3	1		3	3	2
4	3	3		3	5	2		3	0	1		3	4	4		4	2	1		3	19	6
4	1	1		3	1	2		3	8	6		3	5	6		4	5	3		3	2	1
4	1	1		3	2	0		3	2	2		3	2	2		4	2	3		3	11	4
4	3	2		3	5	2		3	1	0		3	3	2		4	0	1		3	6	5
4	2	1		3	2	1		3	2	2		3	2	1		4	0	3		3	1	4
4	1	1		3	1	0		3	1	3		3	1	1		4	1	3		3	7	4
4	1	1		3	2	2		3	3	1		3	1	1		4	4	1		3	3	2
4	0	1		3	6	4		3	1	1		3	4	3		4	0	1		3	2	0
4	2	3		3	2	1		3	0	3		3	4	2		4	0	2		4	2	3
4	0	1		3	0	1		3	0	4		3	2	2		4	2	2		4	0	1
4	2	1		3	5	1		3	7	1		3	5	4		4	0	1		4	1	1
4	1	2		3	2	1		3	5	5		3	1	2		4	2	0		4	1	0
4	0	3		3	5	6		3	2	5		3	2	2		4	1	1		4	3	4
4	1	0		3	2	1		3	1	1		3	1	2		4	3	6		4	4	4
4	2	1		3	1	2		3	5	6		3	4	0		4	3	4		5	2	4
4	3	2		3	10	7		3	0	3		3	1	1		4	7	0		5	3	3
4	1	0		3	2	0		3	3	5		3	3	4		4	5	4		5	3	2
4	0	1		3	3	3		3	1	4		3	4	0		4	7	5		5	3	4
4	1	1		3	8	3		3	1	0		3	5	2		4	1	1		5	4	3
4	0	2		3	3	1		3	3	3		3	2	0		4	3	3		5	4	2
4	1	1		3	1	1		3	1	2		3	3	5		4	2	0		5	2	2
4	1	2		3	2	4		3	2	2		3	5	0		4	0	1		5	1	2
4	1	1		3	4	4		3	11	10		3	3	2		4	11	1		5	4	6
4	1	0		3	5	5		4	0	2		3	5	4		4	0	1		5	4	4
4	1	1		3	2	2		4	2	4		3	2	0		4	4	8		5	3	1
4	0	2		3	3	1		4	2	5		3	2	1		4	5	4		5	3	0
4	3	0		3	1	0		4	5	2		3	11	3		4	1	1		5	3	3
4	1	1		3	8	3		4	3	3		3	2	0		4	0	1		5	3	3
4	0	2		3	5	1		4	1	1		3	2	3		4	1	3		5	2	1
4	2	0		3	3	2		4	4	7		3	2	2		4	2	5		5	5	3
4	1	1		3	4	10		4	0	5		3	2	2		4	3	2		5	4	3
4	2	2		3	5	3		4	1	1		3	6	4		4	2	2		5	2	3
4	1	0		3	5	2		4	14	9		3	2	3		4	1	2		5	1	1
4	0	1		3	6	4		4	3	0		3	2	2		4	7	3		5	0	2
4	4	3		3	1	1		4	1	1		3	2	0		4	7	6		5	0	2
4	1	0		3	2	2		4	1	1		3	5	3		4	4	1		5	1	0
4	2	1		3	7	3		4	0	3		3	8	7		4	1	1		5	1	1
4	0	1		3	3	1		4	4	3		3	8	8		4	1	2		5	0	1
4	3	1		3	4	1		4	1	1		3	5	2		4	1	1		5	1	3
4	1	1		3	5	3		4	3	2		3	2	2		4	4	1		5	0	1
4	2	1		3	1	1		4	2	2		3	9	4		4	1	4		5	1	3
4	3	1		3	1	1		4	3	3		3	4	4		4	2	4		5	4	4
4	2	0		3	15	8		4	0	1		3	5	3		4	0	1		5	1	2
4	4	2		3	1	0		4	2	1		3	9	5		4	7	11		5	2	4
4	4	0		3	3	1		4	1	1		3	6	5		4	1	2
4	4	2		3	8	3		4	4	5		3	4	0		4	4	0
4	3	2		3	3	2		4	3	1		3	12	10		4	2	1
4	1	1		3	4	2		4	5	6		3	0	1		4	2	0
4	1	2		3	0	2		4	4	8		3	4	3		4	0	1
4	0	1		3	2	1		4	1	1		3	0	3		4	3	1
4	2	4		3	0	2		4	4	2		3	1	1		4	7	4
4	3	1		3	10	3		4	4	1		3	1	1		4	1	1
4	1	2		3	4	2		4	3	1		3	3	3		4	2	1
4	0	2		3	3	3		4	2	5		3	8	5		4	2	1
4	14	6		3	3	2		4	1	0		3	4	1		4	1	1
4	3	0		3	4	4		4	4	4		3	8	5		4	3	1
4	4	2		3	4	0		4	3	2		3	4	2		4	4	1
4	1	0		3	3	1		4	4	0		3	10	8		4	2	1
4	1	1		3	6	5		4	2	1		3	9	5		4	3	1
4	1	1		3	3	3		4	10	7		3	1	0		4	6	4
4	6	0		3	16	7		4	1	1		3	1	1		4	2	1
4	2	2		3	12	2		4	4	3		3	1	0		4	2	1
5	3	1		3	2	1		4	1	0		3	1	3		4	4	1
5	0	2		3	1	0		4	6	4		3	2	0		4	1	3
5	2	1		4	7	2		4	1	1		4	10	4		4	2	5
5	0	2		4	0	2		4	9	4		4	4	3		4	3	7
5	1	1		4	3	3		4	3	1		4	10	4		4	2	1
5	0	1		4	1	0		4	3	2		4	2	1		4	2	0
5	6	3		4	2	3		4	2	1		4	2	2		4	1	1
5	0	2		4	0	1		4	3	3		4	8	6		4	3	1
5	1	1		4	18	10		4	5	8		4	3	4		4	1	1
5	1	1		4	1	2		4	5	1		4	3	2		4	0	1
5	1	0		4	2	2		4	5	8		4	1	1		4	4	1
5	1	0		4	0	1		4	9	11		5	6	3		4	3	1
5	2	0		4	8	3		4	3	3		5	3	1		4	1	1
5	2	0		4	8	6		4	5	5		5	2	2		4	8	1
5	1	1		4	6	4		4	3	1		5	2	1		4	2	5
5	1	0		4	2	2		4	4	4		5	3	0		4	5	2
5	3	3		4	2	2		4	7	10		5	6	3		4	3	4
5	3	3		4	1	1		4	1	2		5	1	1		4	1	2
5	1	1		4	2	4		4	1	2		5	2	2		4	1	1
5	10	5		4	10	5		4	6	5		5	2	3		4	1	2
5	3	4		4	3	1		4	1	2		5	2	1		4	4	1
5	4	1		4	5	3		4	2	1		5	5	3		4	2	1
5	0	1		4	1	1		4	2	4		5	2	2		4	4	0
5	0	2		4	5	2		4	3	1		5	2	1		4	6	2
5	1	4		4	13	5		4	2	1		5	1	1		4	1	0
5	1	2		4	2	1		4	2	0		5	0	2		4	2	0
5	2	3		4	3	2		4	4	1		5	0	1		5	1	2
5	0	1		4	5	3		4	2	2		5	2	2		5	0	1
5	1	1		4	2	3		4	1	1		5	1	1		5	4	2
5	1	2		4	1	3		4	1	1		5	14	7		5	0	2
5	2	2		4	3	0		4	3	2		5	8	2		5	1	1
5	2	2		4	3	3		4	1	1		5	1	1		5	0	1
5	3	1		4	5	4		4	7	4		5	9	7		5	2	4
5	7	6		4	3	2		4	2	2		5	0	2		5	1	1
5	6	3		4	5	1		4	2	4		5	2	1		5	7	4
5	1	2		4	3	4		4	2	2		5	4	3		5	1	0
5	0	1		4	0	1		4	6	5		5	4	2		5	0	4
5	1	3		4	2	1		4	2	1		5	3	1		5	2	2
5	0	2		4	2	1		4	0	1		5	2	1		5	7	7
5	0	3		4	6	6		4	1	2		5	1	1		5	0	2
5	0	1		4	1	1		4	8	8		5	4	3		5	3	4
5	1	1		4	1	1		4	2	2		5	2	4		5	3	1
5	1	1		4	2	1		4	0	2		5	2	2		5	1	0
5	1	0		4	3	1		4	6	6		5	1	1		5	3	3
5	0	1		4	7	2		4	3	2		5	14	7		5	2	3
5	2	1		4	6	4		4	3	2		5	2	2		5	4	3
5	0	2		4	0	2		4	2	1		5	3	3		5	8	5
5	2	1		4	0	1		4	3	6		5	3	2		5	1	3
5	0	1		4	2	1		4	3	1		5	4	2		5	2	0
5	2	1		4	3	3		4	6	7		5	1	1		5	3	3
5	1	1		4	6	4		4	0	1		5	4	4		5	3	1
5	1	1		4	2	1		4	2	0		5	5	0		5	2	1
5	1	1		4	3	2		4	2	1		5	8	3		5	7	4
5	9	5		4	1	3		4	4	6		5	3	1		5	4	3
5	3	1		4	3	1		4	2	0		5	5	2		5	4	4
5	1	1		4	4	2		4	3	4		5	4	2		5	4	2
5	1	1		4	7	2		4	2	2		5	2	1		5	8	10
5	1	1		4	2	1		4	0	3		5	0	1		5	10	9
5	3	2		4	4	2		4	1	2		5	2	0		5	0	3
5	0	1		4	9	5		4	1	3		5	2	2		5	2	0
5	1	2		4	1	2		4	4	5		5	5	4		5	2	5
5	4	2		4	3	3		5	3	1		5	3	2		5	0	3
5	4	3		4	5	2		5	1	3		5	2	2		5	2	2
5	2	1		4	7	2		5	1	1		5	1	2		5	0	1
5	0	2		4	3	1		5	3	3		5	4	0		5	0	2
5	4	1		4	2	0		5	0	2		5	4	2		5	0	1
5	1	2		4	15	11		5	1	4		5	3	4		5	0	3
5	3	3		4	2	1		5	2	0		5	11	7		5	1	0
5	1	1		4	4	2		5	0	2		5	2	2		5	0	1
5	0	2		4	2	1		5	1	1		5	5	2		5	1	0
5	2	1		4	1	0		5	0	1		5	4	4		5	1	0
5	0	3		4	11	3		5	2	3		5	3	1		5	1	0
5	3	2		4	22	13		5	2	0		5	1	1		5	1	2
5	2	3		4	3	3		5	7	5		5	6	3		5	3	2
5	0	2		4	0	1		5	1	1		5	3	1		5	2	4
5	2	1		4	12	9		5	1	0		5	3	2		5	1	2
5	0	2		4	10	2		5	1	2		5	1	1		5	0	4
5	7	5		4	8	5		5	2	2		5	4	2		5	0	2
5	5	3		4	1	2		5	1	0		5	3	2
5	5	2		4	1	1		5	1	2		5	4	5
5	1	3		4	0	1		5	0	2		5	9	2
5	3	0		4	20	11		5	2	0		5	1	2
5	2	2		4	4	2		5	1	2		5	5	4
5	2	1		4	4	2		5	1	3		5	2	1
5	3	4		4	4	0		5	0	2		5	0	1
5	1	1		5	1	1		5	1	3		5	3	5
5	4	2		5	2	2		5	3	3		5	2	0
5	2	1		5	3	3		5	0	3		5	0	1
5	1	1		5	1	0		5	0	4		5	3	3
5	4	2		5	0	2		5	1	2		5	1	0
5	1	3		5	2	2		5	1	2		5	2	0
5	3	2		5	3	2		5	4	1		5	1	1
5	1	1		5	4	2		5	6	8		5	1	1
5	1	3		5	5	4		5	2	1		5	1	1
5	5	3		5	6	5		5	2	2		5	2	1
5	0	1		5	3	2		5	4	0		5	6	4
5	1	3		5	5	5		5	0	1		5	11	7
5	2	1		5	1	0		5	5	8		5	3	2
5	5	3		5	4	2		5	2	1		5	3	2
5	1	0		5	5	2		5	1	1		5	6	10
5	2	0		5	4	0		5	2	2		5	3	2
5	2	0		5	3	3		5	0	1		5	1	1
				5	8	5		5	1	1		5	1	4
				5	2	1		5	3	5		5	5	3
				5	0	3		5	1	2		5	2	2
				5	8	5		5	3	3		5	5	0
				5	6	3		5	3	2		5	6	4
				5	3	1		5	1	2		5	1	0
				5	5	2		5	0	1		5	3	2
				5	5	1		5	0	2		5	4	2
				5	2	1		5	1	0		5	5	5
				5	6	3		5	4	5		5	3	3
				5	5	4		5	3	3		5	2	1
				5	0	3		5	0	2		5	0	1
				5	3	1		5	1	4		5	4	0
				5	4	3		5	11	12		5	3	3
				5	1	0		5	2	1		5	3	0
				5	4	2		5	2	2		5	1	1
				5	4	2		5	6	0		5	5	3
				5	2	3		5	1	0		5	4	5
				5	2	3		5	12	9		5	1	1
				5	6	3		5	1	1		5	3	0
				5	3	2		5	4	2		5	4	2
				5	2	1		5	7	6		6	1	1
				5	4	1		5	4	2		6	2	2
				5	1	1		5	1	2		6	5	2
				5	0	4		5	1	1		6	0	1
				5	3	2		5	2	3		6	2	1
				5	1	2		5	2	1		7	1	1
				5	9	7		5	0	1		7	3	3
				5	1	2		5	1	4		7	13	13
				5	16	7		5	0	1		7	1	1
				5	9	2		5	1	0		7	1	0
				5	3	1		5	2	3		7	2	3
				5	6	5		5	2	5		7	1	2
				5	3	1		5	1	0		7	11	5
				5	0	2		5	0	1		7	4	4
				5	2	0		5	3	3		7	3	2
				5	3	4		5	3	4		7	0	1
				5	2	2		5	12	14		7	1	4
				5	2	1		5	7	5		7	0	3
				5	2	0		5	4	5		7	1	1
				5	3	1		5	0	1		7	3	3
				5	4	2		5	1	1		7	8	3
				5	0	3		5	2	1		7	0	1
				5	5	2		5	1	3		7	1	0
				5	4	3		5	7	4		7	4	4
				5	5	5		5	3	2		7	1	1
				5	8	4		5	1	1		7	2	1
				5	6	3		5	1	4		7	2	3
				5	5	3		5	1	2		7	4	3
				5	7	2		5	2	2		7	3	5
				5	2	2		5	1	1		7	5	6
				5	3	1		5	1	0		7	13	10
				5	6	3		5	8	5		7	1	1
				5	1	0		5	1	3		7	0	1
				5	4	0		5	3	1		7	2	1
				5	1	3		5	3	2		7	2	0
				5	6	3		5	3	6		7	9	9
				5	6	3		5	1	3		7	9	4
				5	5	2		5	0	1		7	1	1
				5	4	3		6	4	0		7	5	5
				5	11	6		6	1	0		7	6	7
				5	12	4		6	8	4		7	8	5
				5	2	3		6	2	3		7	0	2
				5	4	0		6	0	3		7	5	6
				5	1	1		6	4	5		7	7	4
				5	10	3		6	7	4		7	6	5
				5	17	4		6	0	2		7	5	7
				5	3	2		6	2	2		7	1	2
				5	3	1		6	3	2		7	3	1
				5	3	3		6	2	2		7	0	1
				5	2	1		6	4	0		7	10	9
				5	4	4		6	1	1		7	1	2
				5	6	3		6	3	1		7	2	3
				5	2	2		6	1	1		7	2	1
				5	3	3		6	3	3		7	3	2
				5	12	4		6	3	1		7	5	2
				5	5	3		6	1	3		7	2	3
				5	1	2		6	0	2		7	1	1
				5	1	2		6	2	1		7	2	0
				5	4	2		6	2	2		7	8	5
				5	10	4		6	5	4		7	3	3
				5	2	1		6	4	2		7	0	1
				5	11	0		6	16	9		7	1	2
				5	7	7		6	4	3		7	1	1
				6	2	1		6	6	0		7	1	2
				6	0	2		6	2	0		7	14	11
				6	2	0		6	1	0		7	5	5
				6	0	1		6	5	1		7	0	1
				6	3	3		6	4	3		7	2	3
				6	2	1		6	2	0		7	2	1
				6	3	2		6	5	4		7	11	11
				6	1	1		6	2	1		7	3	2
				6	5	4		6	3	0		7	2	2
				6	3	2		6	2	1		7	4	2
				6	2	2		6	4	2		7	2	3
				6	7	4		6	2	1		7	3	4
				6	2	3		6	0	1		7	6	5
				6	4	3		6	2	2		7	1	3
				6	3	3		6	3	4		7	4	2
				6	3	4		6	4	4		7	4	1
				6	0	3		6	0	1		7	6	6
				6	1	2		6	1	3		7	9	5
				6	4	1		6	4	5		7	3	3
				6	4	5		6	5	5		7	3	5
				6	1	1		6	3	2		7	1	4
				6	3	2		6	6	1		7	3	0
				6	3	2		6	2	2		7	1	0
				6	7	6		6	0	1		7	2	3
				6	9	5		6	1	2		7	5	5
				6	1	1		6	2	1		7	5	5
				6	3	2		6	3	0		7	2	1
				6	9	4		6	4	1		7	8	6
				6	2	1		6	6	2		7	2	8
				6	1	1		6	1	1		7	1	2
				6	3	2		6	1	2		7	2	3
				6	9	6		6	1	2		7	1	2
				6	2	1		6	4	0		7	0	3
				6	4	3		6	3	5		7	0	3
				6	4	1		6	4	1		7	6	5
				6	4	1		6	0	1		7	6	4
				6	1	1		6	2	1		7	2	6
				6	3	3		6	4	1		7	3	2
				6	3	3		6	2	1		7	5	6
				6	5	1		6	12	9		7	2	2
				6	8	2		6	8	6		7	1	4
				6	5	4		6	5	2		7	2	1
				6	1	1		6	4	1		8	1	0
				6	3	2		6	1	1		8	1	1
				6	0	2		6	2	4		8	0	1
				6	11	8		6	1	3		8	1	1
				6	7	4		6	1	1		8	2	2
				6	2	2		6	3	1		8	1	1
				6	7	2		6	3	2		8	3	2
				6	6	3		6	3	2		8	0	2
				6	6	6		6	0	2		8	0	1
				6	5	3		6	1	2		8	1	3
				6	4	0		6	2	1		8	13	4
				6	7	1		6	2	4		8	2	1
				6	6	2		6	2	0		8	1	1
				6	4	4		6	1	1		8	18	17
				6	2	2		6	9	3		8	3	1
				6	6	3		6	2	2		8	3	1
				6	0	2		6	1	1		8	3	2
				6	5	3		6	12	6		8	2	4
				6	4	2		6	2	1		8	0	1
				6	8	4		6	3	3		8	1	1
				6	2	4		6	4	2		8	2	1
				6	10	6		6	3	2		8	1	2
				6	3	1		6	3	2		8	1	2
				6	3	1		6	3	1		8	5	4
				6	1	2		6	2	2		8	6	5
				6	1	1		6	0	2		8	5	3
				6	6	3		6	3	1		8	1	1
				6	2	0		6	4	0		8	2	5
				6	4	2		6	9	5		8	4	5
				6	5	6		6	0	3		8	2	1
				6	4	2		6	1	1		8	2	4
				6	0	2		6	2	0		8	4	4
				6	5	3		6	6	3		8	1	2
				6	2	4		6	4	1		8	1	0
				6	5	2		6	3	4		8	5	4
				6	3	2		6	1	1		8	2	7
				6	2	1		6	3	1		8	2	3
				6	10	4		6	2	1		8	1	1
				6	9	5		6	5	4		8	2	2
				6	1	1		6	3	5		8	1	2
				6	1	2						8	1	1
				6	4	1						8	4	0
				7	4	6						8	1	1
				7	6	1						8	2	1
				7	3	2						8	1	1
				7	5	2						8	2	1
				7	1	3						8	8	8
				7	1	1						8	0	1
				7	3	2						8	4	2
				7	4	1						8	2	1
				7	7	7						8	1	0
				7	3	3						8	0	3
				7	2	2						8	1	2
				7	6	2						8	2	1
				7	1	6						8	3	3
				7	7	6						8	0	1
				7	5	4						8	2	2
				7	8	5						8	2	0
				7	1	4						8	0	1
				7	1	1						8	1	3
				7	9	5						8	0	1
				7	5	3						8	0	2
				7	0	1						8	1	5
				7	2	1						8	0	3
				7	3	0						8	2	2
				7	3	7						8	0	2
				7	8	5						8	0	4
				7	1	1						8	0	3
				7	6	5						8	3	3
				7	2	0						8	2	4
				7	5	1						8	1	0
				7	6	4						8	1	1
				7	2	2						8	4	6
				7	2	2						8	6	2
				7	3	4						8	3	2
				7	1	1						8	2	2
				7	2	4						8	3	2
				7	4	3						8	2	4
				7	1	0						8	2	1
				7	2	2						8	1	3
				7	7	3						8	1	5
				7	2	2						8	1	6
				7	3	1						8	3	2
				7	1	3						8	1	1
				7	6	3						8	2	4
				7	3	1						8	2	3
				7	3	1						8	3	3
				7	6	3						8	6	3
				7	1	1						8	3	3
				7	7	4						8	2	1
				7	4	1						8	3	2
				7	2	2						8	1	0
				7	5	3						8	0	2
				7	6	3						8	9	5
				7	3	2						8	3	4
				7	7	3						8	3	2
				7	3	3						8	1	1
				7	5	2						8	1	3
				7	6	3						8	11	7
				7	4	1						8	2	1
				7	3	1						8	4	2
				7	5	2						8	1	1
				7	5	3						8	2	2
				7	3	3						8	1	2
				7	2	0						8	0	1
				7	3	3						8	1	1
				7	2	0						8	7	3
				7	2	2						8	2	2
				7	6	3						8	2	3
				7	3	1						8	10	7
				7	5	2						8	5	3
				7	5	2						8	10	8
				7	8	5						8	5	6
				7	11	5						8	1	2
				7	4	2						8	8	7
				7	4	5						8	6	5
				7	5	2						8	9	14
				7	6	3						8	1	2
				7	4	3						8	2	1
				7	11	8						8	2	0
				7	5	3						8	2	1
				7	11	8						8	1	1
				7	12	12						8	0	4
				7	4	4						8	1	1
				7	5	3						8	1	2
				7	11	6						8	1	1
				7	1	1						8	6	4
				7	5	6						8	3	1
				7	2	1						8	4	2
				7	4	2						8	6	3
				7	3	1						8	1	1
				7	2	4						8	3	0
				7	13	4						8	3	1
				7	5	3						8	2	2
				7	6	2						8	7	4
				7	2	1						8	1	0
				7	2	0						9	15	7
				7	5	5						9	11	6
				7	3	5						9	2	2
				7	4	0						9	1	1
				7	2	1						9	5	2
				7	4	5						9	8	7
				8	2	2						9	1	4
				8	9	1						9	1	1
				8	3	1						9	1	1
				8	2	1						9	10	6
				8	7	1						9	5	4
				8	5	3						9	3	5
				8	17	3						9	5	6
				8	2	0						9	4	7
				8	7	2						9	5	2
				8	3	1						9	7	6
				8	3	1						9	1	3
				8	5	1						9	4	4
				8	14	5						9	2	1
				8	2	2						9	1	1
				8	5	1						9	2	2
				8	5	1						9	1	0
				8	2	0						9	0	1
				8	9	1						9	0	1
				8	7	0						9	1	2
				8	4	3						9	1	2
				8	10	3						9	8	5
				8	6	2						9	4	6
				8	2	1						9	1	2
				8	8	2						9	4	2
				8	7	2						9	1	4
				8	11	6						9	5	2
				8	2	1						9	3	5
				8	5	2						9	5	5
				8	1	1						9	7	4
				8	4	2						9	1	2
				8	2	0						9	0	2
				8	7	1						9	2	3
				8	5	2						9	0	2
				8	2	1						9	1	1
				8	11	4						9	1	1
				8	4	2						9	1	3
				8	6	2						9	7	4
				8	2	0						9	6	3
				8	2	0						9	3	2
				8	1	1						9	2	1
				8	1	0						9	3	1
				8	14	3						9	3	4
				8	2	1						9	1	1
				8	2	1						9	1	4
				8	5	1						9	2	2
				8	1	1						9	3	2
				8	4	0						9	0	1
				8	5	2						9	2	2
				8	2	2						9	5	5
				8	9	5						9	6	7
				8	3	2						9	1	1
				8	2	2						9	0	3
				8	2	1						9	5	6
				8	3	2						9	1	6
				8	2	4						9	0	3
				8	10	4						9	2	2
				8	5	1						9	5	2
				8	6	3						9	2	5
				8	7	2						9	1	3
				8	7	3						9	5	5
				8	3	1						9	18	15
				8	3	1						9	1	0
				8	15	11						9	2	1
				8	6	3						9	5	3
				8	3	0						9	5	6
				8	8	4						9	3	4
				8	8	2						9	0	3
				8	1	1						9	0	2
				8	3	1						9	5	4
				8	2	1						9	3	4
				8	6	6						9	2	2
				8	4	1						9	12	7
				8	3	4						9	8	2
				8	1	1						9	5	5
				8	10	5						9	2	1
				8	10	6						9	0	3
				8	3	2						9	2	1
				8	7	7						9	6	3
				8	3	2						9	7	3
				8	6	1						9	11	6
				8	6	3						9	2	3
				8	6	3						9	2	3
				8	4	3						9	2	1
				8	6	2						9	6	3
				8	7	3						9	6	4
				8	4	1						9	6	10
				8	5	2						9	3	7
				8	11	4						9	12	10
				8	4	2						9	2	2
				8	3	1						9	0	3
				8	4	0						9	1	1
				8	1	0						9	2	2
				8	2	2						9	4	2
				8	7	4						9	5	7
				8	4	1						9	1	2
				8	5	2						9	4	3
				8	2	1						9	2	0
				8	8	2						9	1	2
				8	7	3						9	1	2
				8	1	1						9	2	3
												9	4	4
												9	2	1
												9	3	2
												9	2	2
												9	3	2
												9	2	3
												9	0	3
												9	1	2
												9	0	1
												9	2	2
												9	3	4
												9	0	1
												9	2	2
												9	1	2
												9	1	2
												9	1	2
												9	1	3
												9	3	5
												9	5	5
												9	1	3
												9	10	6
												9	1	2
												9	2	1
												9	6	2
												9	1	2
												9	5	3
												9	3	2
												9	1	2
												9	2	2
												9	1	0
												9	13	9
												9	1	1
												9	1	2
												9	7	6
												10	6	1
												10	3	1
												10	5	2
												10	5	1
												10	4	2
												10	2	2
												10	5	1
												10	2	1
												10	9	1
												10	7	2
												10	2	1
												10	4	2
												10	6	5
												10	10	4
												10	10	7
												10	3	3
												10	4	2
												10	5	2
												10	2	0
												10	1	1
												10	2	1
												10	3	2
												10	4	0
												10	7	4
												10	6	1
												10	3	1
												10	6	3
												10	1	5
												10	2	2
												10	3	1
												10	4	2
												10	2	2
												10	3	1
												10	7	6
												10	6	1
												10	4	5
												10	5	1
												10	4	3
												10	4	0
												10	8	5
												10	13	3
												10	0	3
												10	3	4
												10	2	1
												10	0	1
												10	3	2
												10	6	8
												10	1	3
												10	13	6
												10	5	5
												10	7	4
												10	4	2
												10	2	0
												10	6	3
												10	6	3
												10	4	2
												10	1	2
												10	13	6
												10	5	3
												10	2	3
												10	2	1
												10	4	1
												10	4	4
												10	10	3
												10	5	3
												10	5	2
												10	2	2
												10	2	1
												10	2	0
												10	7	3
												10	9	5
												10	1	1
												10	5	3
												10	5	2
												10	7	4
												10	6	3
												10	1	1
												10	8	4
												10	3	2
												10	6	4
												10	3	2
												10	4	4
												10	4	2
												10	5	3

## Sheet: Ext Data Fig 8h-i
Average basal and total clone sizes and Proportion of suprabasal cells/total cells per clone in YFP and PI3KH1047R/wt animals treated with CTL, MET or DCA
Average basal cell number							Unpaired t test	YFP	YFP+MET	YFP+DCA	PI3KH1047R/wt+MET	PI3KH1047R/wt+DCA	YFP+MET	YFP+DCA
YFP	YFP+MET	YFP+DCA	PI3KH1047R/wt	PI3KH1047R/wt+MET	PI3KH1047R/wt+DCA			vs.	vs.	vs.	vs.	vs.	vs.	vs.
2.4321	2.69355	3.02632	4.31313	3.82222	4.10417			PI3KH1047R/wt	PI3KH1047R/wt+MET	PI3KH1047R/wt+DCA	PI3KH1047R/wt	PI3KH1047R/wt	YFP	YFP
3.92784	3.22826	3.175	4.07692	2.98319	3.75		P value	0.0002	0.5572	0.0974	0.0078	0.0266	0.1094	0.2928
2.17143	2.66265	3.13043	4.43158	3.64286	4.25688		P value summary	***	ns	ns	**	*	ns	ns
2.46552	5.03883	2.82353	4.74667	4.36792	2.57692		Significantly different (P < 0.05)?	Yes	No	No	Yes	Yes	No	No
2.22727	4.48936	2.9375	4.09091	3.64754			One- or two-tailed P value?	Two-tailed	Two-tailed	Two-tailed	Two-tailed	Two-tailed	Two-tailed	Two-tailed
	3.39175		5.78231	4			t, df	t=5.597, df=11	t=0.6038, df=12	t=1.913, df=7	t=3.099, df=14	t=2.597, df=10	t=1.776, df=9	t=1.126, df=8
			5.05	3.46667
			5.1	4.69512
Each value correspond to the average of all the clones with at least 1 basal cell analysed in one animal.
Proportion of suprabasal cells per clone							Unpaired t test	YFP	YFP+MET	YFP+DCA	PI3KH1047R/wt+MET	PI3KH1047R/wt+DCA	YFP+MET	YFP+DCA
YFP	YFP+MET	YFP+DCA	PI3KH1047R/wt	PI3KH1047R/wt+MET	PI3KH1047R/wt+DCA			vs.	vs.	vs.	vs.	vs.	vs.	vs.
0.529256	0.562231	0.555141	0.390524	0.521008	0.486111			PI3KH1047R/wt	PI3KH1047R/wt+MET	PI3KH1047R/wt+DCA	PI3KH1047R/wt	PI3KH1047R/wt	YFP	YFP
0.368647	0.481101	0.545022	0.433559	0.519475	0.482443		P value	0.0067	0.8671	0.1025	0.009	0.0145	0.6721	0.138
0.519892	0.551405	0.598067	0.389667	0.540054	0.385586		P value summary	**	ns	ns	**	*	ns	ns
0.467888	0.362415	0.570634	0.436101	0.454388	0.549563		Significantly different (P < 0.05)?	Yes	No	No	Yes	Yes	No	No
0.539504	0.403107	0.470446	0.364564	0.452892			One- or two-tailed P value?	Two-tailed	Two-tailed	Two-tailed	Two-tailed	Two-tailed	Two-tailed	Two-tailed
	0.42814		0.323659	0.396729			t, df	t=3.332, df=11	t=0.1710, df=12	t=1.878, df=7	t=3.027, df=14	t=2.951, df=10	t=0.4375, df=9	t=1.648, df=8
			0.282029	0.418704
			0.297591	0.361508
Each value correspond to the average ratio of suprabasal/total cells of all the clones analysed in one animal.
