# Supplementary material for: Organismal metabolism regulates the expansion of oncogenic PIK3CA mutant clones in normal esophagus
Source: Nat Genet. 2024 Aug 21;56(10):2144–57. doi: 10.1038/s41588-024-01891-8 (PMC11525199; doi:10.1038/s41588-024-01891-8)
Supplement: Supplementary file 21 — Statistical source data. [file 41588_2024_1891_MOESM21_ESM.xlsx]

## Sheet: Ext Data Fig 9a
Average basal and total clone sizes and Proportion of suprabasal cells/total cells per clone in YFP and PI3KH1047R/wt animals treated with CTL, MET or DCA
Average basal cell number							Unpaired t test	YFP	YFP+MET	YFP+DCA	PI3KH1047R/wt+MET	PI3KH1047R/wt+DCA	YFP+MET	YFP+DCA
YFP	YFP+MET	YFP+DCA	PI3KH1047R/wt	PI3KH1047R/wt+MET	PI3KH1047R/wt+DCA			vs.	vs.	vs.	vs.	vs.	vs.	vs.
2.4321	2.69355	3.02632	4.31313	3.82222	4.10417			PI3KH1047R/wt	PI3KH1047R/wt+MET	PI3KH1047R/wt+DCA	PI3KH1047R/wt	PI3KH1047R/wt	YFP	YFP
3.92784	3.22826	3.175	4.07692	2.98319	3.75		P value	0.0002	0.5572	0.0974	0.0078	0.0266	0.1094	0.2928
2.17143	2.66265	3.13043	4.43158	3.64286	4.25688		P value summary	***	ns	ns	**	*	ns	ns
2.46552	5.03883	2.82353	4.74667	4.36792	2.57692		Significantly different (P < 0.05)?	Yes	No	No	Yes	Yes	No	No
2.22727	4.48936	2.9375	4.09091	3.64754			One- or two-tailed P value?	Two-tailed	Two-tailed	Two-tailed	Two-tailed	Two-tailed	Two-tailed	Two-tailed
	3.39175		5.78231	4			t, df	t=5.597, df=11	t=0.6038, df=12	t=1.913, df=7	t=3.099, df=14	t=2.597, df=10	t=1.776, df=9	t=1.126, df=8
			5.05	3.46667
			5.1	4.69512
Each value correspond to the average of all the clones with at least 1 basal cell analysed in one animal.
Proportion of suprabasal cells per clone							Unpaired t test	YFP	YFP+MET	YFP+DCA	PI3KH1047R/wt+MET	PI3KH1047R/wt+DCA	YFP+MET	YFP+DCA
YFP	YFP+MET	YFP+DCA	PI3KH1047R/wt	PI3KH1047R/wt+MET	PI3KH1047R/wt+DCA			vs.	vs.	vs.	vs.	vs.	vs.	vs.
0.529256	0.562231	0.555141	0.390524	0.521008	0.486111			PI3KH1047R/wt	PI3KH1047R/wt+MET	PI3KH1047R/wt+DCA	PI3KH1047R/wt	PI3KH1047R/wt	YFP	YFP
0.368647	0.481101	0.545022	0.433559	0.519475	0.482443		P value	0.0067	0.8671	0.1025	0.009	0.0145	0.6721	0.138
0.519892	0.551405	0.598067	0.389667	0.540054	0.385586		P value summary	**	ns	ns	**	*	ns	ns
0.467888	0.362415	0.570634	0.436101	0.454388	0.549563		Significantly different (P < 0.05)?	Yes	No	No	Yes	Yes	No	No
0.539504	0.403107	0.470446	0.364564	0.452892			One- or two-tailed P value?	Two-tailed	Two-tailed	Two-tailed	Two-tailed	Two-tailed	Two-tailed	Two-tailed
	0.42814		0.323659	0.396729			t, df	t=3.332, df=11	t=0.1710, df=12	t=1.878, df=7	t=3.027, df=14	t=2.951, df=10	t=0.4375, df=9	t=1.648, df=8
			0.282029	0.418704
			0.297591	0.361508
Each value correspond to the average ratio of suprabasal/total cells of all the clones analysed in one animal.

## Sheet:  Ext Data Fig 9a-b
All clones analysed from Cre-YFP and Cre-Pik3caH1047R/wt animals treated with CTL, MET or DCA
YFP clones 28days after induction				PI3KH1047R/wt clones 28days after induction				YFP clones 28days after induction (MET)				PI3KH1047R/wt clones 28days after induction (MET)				YFP clones 28days after induction (DCA)				PI3KH1047R/wt clones 28days after induction (DCA)
Animal	Basal cells	First SB cells		Animal	Basal cells	First SB cells		Animal	Basal	First SB		Animal	Basal	First SB		Animal	Basal	First SB		Animal	Basal	First SB
1	3	4		1	15	8		1	0	1		1	2	3		1	0	1		1	1	1				2D Kolmogorov-Smirnov test of YFP (CTL, MET, DCA) vs PI3K (CTL, MET, DCA) clone size distributions
1	3	2		1	2	0		1	3	1		1	3	2		1	0	1		1	3	5
1	1	1		1	3	0		1	13	5		1	4	3		1	1	1		1	3	3						MET vs CTL (YFP, 28d)	DCA vs CTL (YFP, 28d)
1	8	3		1	2	1		1	3	1		1	8	8		1	0	1		1	6	5				p-val:		6.4763e-06	0.0004431
1	3	3		1	3	2		1	2	0		1	4	2		1	2	4		1	1	2
1	3	1		1	3	2		1	3	1		1	13	4		1	9	3		1	6	7						MET vs CTL (Pik3caH1047R/wt, 28d)	DCA vs CTL (Pik3caH1047R/wt, 28d)
1	3	1		1	6	1		1	1	1		1	5	2		1	0	2		1	3	2				p-val:		2.3474e-14	0.000802
1	3	3		1	4	2		1	4	3		1	1	1		1	0	1		1	5	4
1	2	4		1	6	3		1	3	2		1	2	0		1	0	1		1	17	8
1	5	3		1	2	3		1	11	8		1	3	4		1	1	0		1	5	4
1	4	2		1	1	0		1	14	7		1	16	7		1	1	1		1	3	3
1	1	1		1	5	3		1	9	2		1	2	5		1	7	5		1	0	1				Results on possible interactions of treatment and genotype effects on basal clone size distributions:
1	5	4		1	5	3		1	9	2		1	4	3		1	0	1		1	8	6
1	9	5		1	1	2		1	8	2		1	7	4		1	2	2		1	7	3
1	2	1		1	2	1		1	0	3		1	0	4		1	9	6		1	1	1				Interaction Genotype:MET - Analysis of Variance of Aligned Rank Transformed (ART) Data						Contrast ART-C Post-hoc test of differences of differences: difference between (YFP - PI3K | CTL) and (YFP - PI3K | MET)
1	3	0		1	4	1		1	5	2		1	4	4		1	0	4		1	2	4				(Non-parametric factorial ANOVA)
1	1	1		1	9	3		1	10	4		1	6	4		1	0	2		1	1	1
1	2	0		1	5	1		1	4	0		1	6	5		1	3	4		1	4	3				Table Type: Anova Table (Type III tests)						Estimate: -2.05
1	3	0		1	3	2		1	8	4		1	2	3		1	3	2		1	9	6				Model: No Repeated Measures (lm)						F Test:
1	12	7		1	3	2		1	2	2		1	4	2		1	2	2		1	2	1				Response: art(Basal)						P-value adjustment method: holm
1	2	0		1	2	1		1	3	3		1	3	4		1	1	0		1	6	7
1	6	4		1	7	2		1	3	2		1	2	1		1	4	3		1	2	5					Df	Df.res	F value	Pr(>F)			Value	Df	Sum of Sq	F	Pr(>F)
1	2	1		1	3	1		1	3	2		1	1	1		1	3	1		1	1	5				genotype	1	2740	76.644	<2.22E-16	***	YFP-PI3K : CTL-MET	-586.7	1	54315924	90.04	<2.20E-16	***	(YFP - PI3K) difference is significantly smaller under MET
1	7	2		1	2	2		1	4	0		1	1	1		1	4	2		1	3	1				treatment	1	2740	60.234	1.1796e-14	***	Residuals		2740	1652890094
1	1	2		1	2	3		1	6	3		1	6	6		1	0	3		1	8	10				genotype:treatment	1	2740	90.04	<2.22E-16	***
1	2	0		1	7	4		1	7	4		1	5	3		1	1	1		1	3	1
1	4	0		1	4	0		1	2	2		1	2	0		1	2	1		1	4	3
1	3	1		1	12	2		1	1	2		1	11	8		1	5	4		1	0	1
1	2	2		1	14	0		1	4	3		1	2	4		1	2	1		1	2	1				Interaction Genotype:DCA - Analysis of Variance of Aligned Rank Transformed (ART) Data						Contrast ART-C Post-hoc test of differences of differences: difference between (YFP - PI3K | CTL) and (YFP - PI3K | DCA)
1	0	2		1	3	1		1	16	4		1	0	1		1	2	0		1	13	5				(Non-parametric factorial ANOVA)
1	3	1		1	7	3		1	5	2		1	2	3		1	4	1		1	5	2
1	4	3		1	3	1		1	5	5		1	3	3		1	3	1		1	2	1				Table Type: Anova Table (Type III tests)						Estimate: -0.975
1	4	1		1	1	1		1	2	1		1	4	4		1	6	2		1	3	2				Model: No Repeated Measures (lm)						F Test:
1	5	4		1	9	5		1	2	2		1	1	1		1	3	2		1	8	5				Response: art(Basal)						P-value adjustment method: holm
1	8	3		1	8	1		1	12	4		1	2	3		1	4	1		1	4	3
1	2	1		1	2	1		1	5	1		1	7	6		1	6	5		1	0	1					Df	Df.res	F value	Pr(>F)			Value	Df	Sum of Sq	F	Pr(>F)
1	2	1		1	6	1		1	4	0		1	3	1		1	2	2		1	1	2				genotype	1	1944	226.26	<2.22E-16	***	YFP-PI3K : CTL-DCA	-150.81	1	2460485	8.0042	0.004715	**	(YFP - PI3K) difference is significantly smaller under DCA
1	10	4		1	9	3		1	2	1		1	1	0		1	3	2		1	2	1				treatment	1	1944	50.5678	1.6109e-12	***	Residuals		1944	597582439
1	8	4		1	5	3		1	14	5		1	5	5		1	10	5		1	6	3				genotype:treatment	1	1944	8.0042	0.0047147	**
1	1	1		1	18	4		1	3	2		1	1	2		1	4	5		1	5	3
1	5	2		1	0	1		1	2	0		1	1	0		1	0	2		1	3	4
1	2	2		1	8	4		1	9	3		1	0	3		1	0	1		1	1	1				Results on pairwise differences in clone size distributions: separated for basal and suprabasal
1	5	2		1	5	2		1	4	3		1	4	4		1	2	1		1	3	4
1	4	2		1	7	3		1	3	1		1	1	2		1	1	1		1	3	4
1	1	2		1	5	2		1	19	7		1	0	4		1	0	1		1	5	2				Kolmogorov-Smirnov test of YFP (CTL, MET, DCA) vs PI3K (CTL, MET, DCA) clone size distributions
1	1	2		1	5	1		1	7	2		1	4	0		1	0	3		1	3	4
1	1	3		1	2	1		1	4	3		1	8	2		1	2	0		1	4	3							basal
1	0	1		1	4	0		1	2	2		1	3	1		1	0	1		1	1	1							PI3K vs YFP (CTL, 1m)	PI3K vs YFP (MET, 1m)	PI3K vs YFP (DCA, 1m)
1	2	3		1	7	1		1	2	1		1	6	5		1	1	0		1	5	2						p-val:	1.4439e-27	0.3952	7.9677e-08
1	3	1		1	5	3		1	5	1		1	6	10		1	2	2		1	2	1
1	2	1		1	6	1		1	3	1		1	2	4		1	3	2		1	2	2								MET vs CTL (YFP, 1m)	DCA vs CTL (YFP, 1m)
1	6	3		1	5	1		1	1	3		1	1	1		1	1	3		2	6	5						p-val:		2.3244e-05	0.0308
1	7	3		1	4	1		1	1	1		1	1	1		1	1	0		2	2	1
1	2	0		1	6	1		1	1	2		1	1	1		1	4	4		2	8	3								MET vs CTL (PI3K, 1m)	DCA vs CTL (PI3K, 1m)
1	8	2		1	9	5		1	4	3		1	0	1		1	1	2		2	7	5						p-val:		5.0363e-12	0.0015
1	7	1		1	2	0		1	8	4		1	2	3		1	0	3		2	8	4
1	1	2		1	4	2		1	2	2		1	1	0		2	0	1		2	6	2
1	2	0		1	4	2		1	6	1		1	13	8		2	0	1		2	8	3
1	1	3		1	2	0		1	11	4		1	2	1		2	4	3		2	6	3
1	3	3		1	10	7		1	7	4		1	1	1		2	0	1		2	6	3
1	1	2		1	2	1		1	4	3		1	4	7		2	1	1		2	7	4
1	1	1		1	9	1		1	3	1		1	10	0		2	3	3		2	5	3
1	1	1		1	2	1		1	5	4		1	1	1		2	1	0		2	2	2
1	2	0		1	9	3		1	19	9		1	12	7		2	0	3		2	4	3
1	5	4		1	8	5		1	6	3		1	2	3		2	3	3		2	1	1
1	10	4		1	6	2		1	3	3		1	2	2		2	2	1		2	1	2
1	7	5		1	8	3		1	2	2		1	7	6		2	2	2		2	5	2
1	2	3		1	2	1		1	0	2		1	9	3		2	1	0		2	1	1
1	2	3		1	1	1		1	4	1		1	14	9		2	2	2		2	3	0
1	5	2		1	3	2		1	5	2		1	3	2		2	0	1		2	8	4
1	5	4		1	3	2		1	0	1		1	3	1		2	0	1		2	1	3
1	16	8		1	16	8		1	1	1		1	7	23		2	4	3		2	2	1
1	3	1		1	5	3		1	7	2		1	6	5		2	2	2		2	3	2
1	2	2		1	1	1		1	2	5		1	3	3		2	0	3		2	3	2
1	2	1		1	5	1		1	2	3		1	10	6		2	0	1		2	6	4
1	4	0		1	3	2		1	4	2		1	3	3		2	0	1		2	1	1
1	3	1		1	4	2		1	9	5		1	4	7		2	2	2		2	2	1
1	15	9		1	2	1		1	5	1		1	2	6		2	0	1		2	1	1
1	0	1		1	2	1		1	0	2		1	7	6		2	1	0		2	1	1
1	3	3		1	8	2		1	5	4		1	4	4		2	3	9		2	8	8
1	12	4		1	2	1		1	1	0		1	1	3		2	0	1		2	2	1
1	6	3		1	2	1		1	2	1		1	10	5		2	1	2		2	6	2
1	3	1		1	2	2		1	7	1		1	7	6		2	0	1		2	5	3
1	7	4		1	6	4		1	7	4		1	9	2		2	1	1		2	2	1
1	2	1		1	10	5		1	0	2		1	0	2		2	3	3		2	3	4
1	3	2		1	7	3		1	4	1		1	2	0		2	0	2		2	5	6
1	3	0		1	3	2		1	3	2		1	5	8		2	2	3		2	3	2
1	3	2		1	3	3		1	11	5		1	4	2		2	0	1		2	2	2
1	3	2		1	10	8		1	1	1		1	13	7		2	0	1		2	1	2
1	1	1		1	4	1		1	8	2		1	1	1		2	1	1		2	4	3
1	1	1		1	6	2		1	0	2		1	4	3		2	0	1		2	2	4
1	4	1		1	5	3		1	1	0		1	1	0		2	2	1		2	0	1
1	7	4		1	1	1		1	3	2		1	2	0		2	1	3		2	4	1
1	6	5		1	8	3		1	3	2		1	5	3		2	0	1		2	0	1
1	1	0		1	8	1		1	2	0		1	2	3		2	3	6		2	4	2
1	2	1		1	3	1		1	2	1		1	1	4		2	1	2		2	3	2
1	4	1		1	2	0		1	10	5		1	3	3		2	1	1		2	6	0
1	5	3		1	3	1		1	2	2		1	3	2		2	1	0		2	1	2
1	2	2		1	3	1		1	5	2		1	2	1		2	0	4		2	2	1
1	2	0		1	6	4		1	11	5		1	1	1		2	1	1		2	8	3
2	1	1		1	9	4		1	2	0		1	5	1		2	4	0		2	3	2
2	3	4		2	3	1		1	6	1		1	5	3		2	6	5		2	1	2
2	1	1		2	2	1		1	6	2		1	3	3		2	1	1		2	3	0
2	1	1		2	7	5		1	4	1		1	2	2		2	1	1		2	3	3
2	2	0		2	4	4		1	1	1		1	5	5		2	4	2		2	0	4
2	0	2		2	16	8		1	2	0		1	6	5		2	0	1		2	8	6
2	0	2		2	12	6		1	2	0		1	1	1		2	2	4		2	0	1
2	0	2		2	7	4		1	2	1		1	5	3		2	2	3		2	5	4
2	0	2		2	5	2		1	1	1		1	12	8		2	3	3		2	12	5
2	0	1		2	2	0		1	8	5		1	7	5		2	3	2		2	8	4
2	1	2		2	2	0		2	1	1		1	1	1		2	1	1		2	5	4
2	2	1		2	7	3		2	2	1		1	7	4		2	1	4		2	3	4
2	0	1		2	4	3		2	4	3		2	2	2		2	7	4		2	6	2
2	0	1		2	3	2		2	5	1		2	2	3		2	0	1		2	5	2
2	0	2		2	6	7		2	1	1		2	7	3		2	0	1		2	2	0
2	0	2		2	6	2		2	13	6		2	5	2		2	0	3		2	1	0
2	3	3		2	3	0		2	4	1		2	5	3		2	4	1		2	2	0
2	0	1		2	14	2		2	8	5		2	6	4		2	3	1		2	7	1
2	1	0		2	1	1		2	3	2		2	11	6		2	2	1		2	2	1
2	1	0		2	7	3		2	5	4		2	2	0		2	1	1		2	7	4
2	2	0		2	2	0		2	2	1		2	3	0		2	2	1		2	8	0
2	0	1		2	2	0		2	3	4		2	0	2		2	3	2		2	2	0
2	1	0		2	2	1		2	5	4		2	2	1		2	0	2		2	1	1
2	2	0		2	6	2		2	7	4		2	1	0		2	4	3		2	2	1
2	0	1		2	4	0		2	5	3		2	1	2		2	1	1		2	3	4
2	1	1		2	4	1		2	2	2		2	0	4		2	5	2		2	4	1
2	1	0		2	2	0		2	2	1		2	2	2		2	5	2		2	5	3
2	1	0		2	5	2		2	2	0		2	0	5		2	0	1		2	6	3
2	1	0		2	2	0		2	1	1		2	11	4		2	1	1		2	5	2
2	0	2		2	3	1		2	8	2		2	10	7		2	3	0		2	10	3
2	2	1		2	3	2		2	7	1		2	1	0		2	3	4		2	8	3
2	2	2		2	5	2		2	4	1		2	2	2		2	6	0		2	3	4
2	1	1		2	6	0		2	3	4		2	3	1		2	2	1		2	3	2
2	4	2		2	5	0		2	3	1		2	5	2		2	5	0		2	7	2
2	1	2		2	3	1		2	4	3		2	6	3		2	0	1		2	2	2
2	2	1		2	20	9		2	3	2		2	1	1		2	0	1		2	1	0
2	5	3		2	12	4		2	2	1		2	1	2		2	1	3		2	11	4
2	0	1		2	5	4		2	3	1		2	1	2		2	11	9		2	3	3
2	3	1		2	3	4		2	2	0		2	1	1		2	28	9		2	4	1
2	3	3		2	19	11		2	3	5		2	5	3		2	1	2		2	4	1
2	9	4		2	8	1		2	1	3		2	6	1		2	1	1		2	3	3
2	3	2		2	10	2		2	2	3		2	1	2		2	1	1		2	5	2
2	2	2		2	5	3		2	3	1		2	1	2		2	9	3		2	5	3
2	0	1		2	11	6		2	4	1		2	9	4		2	0	1		2	7	3
2	1	0		2	9	3		2	2	1		2	4	0		2	3	5		2	4	1
2	3	1		2	7	2		2	14	6		2	1	2		2	10	6		2	5	1
2	3	1		2	1	3		2	3	4		2	2	0		2	0	1		2	4	2
2	4	3		2	4	4		2	8	5		2	1	2		2	0	1		2	2	2
2	2	1		2	2	1		2	3	0		2	0	1		2	1	2		2	2	2
2	1	2		2	6	1		2	6	2		2	4	1		2	4	1		2	3	2
2	4	3		2	7	5		2	11	7		2	2	2		2	0	2		2	4	3
2	1	1		2	0	2		2	3	1		2	3	2		2	0	2		2	6	4
2	1	1		2	6	2		2	1	1		2	1	1		2	5	7		2	6	8
2	1	1		2	6	1		2	5	3		2	0	2		2	4	2		2	15	9
2	3	2		2	6	3		2	9	2		2	5	4		2	1	1		2	5	4
2	3	1		2	5	1		2	16	5		2	2	2		2	2	0		2	5	1
2	3	1		2	13	10		2	6	3		2	1	2		3	1	1		2	3	3
2	1	1		2	4	1		2	4	2		2	2	2		3	1	1		2	2	4
2	1	1		2	6	2		2	7	4		2	5	3		3	2	3		2	2	1
2	2	1		2	3	0		2	3	1		2	2	3		3	0	3		2	4	2
2	3	1		2	5	1		2	4	4		2	2	3		3	1	2		2	1	2
2	1	1		2	6	1		2	7	4		2	3	1		3	1	2		2	3	1
2	2	1		2	11	4		2	3	1		2	11	7		3	0	1		2	3	1
2	1	1		2	9	3		2	2	4		2	0	1		3	11	6		2	5	3
2	2	1		2	4	2		2	5	1		2	0	1		3	2	1		3	2	2
2	2	0		2	5	3		2	7	4		2	2	1		3	2	1		3	17	14
2	4	2		2	3	1		2	0	3		2	2	3		3	3	3		3	1	1
2	2	2		2	1	1		2	4	3		2	3	3		3	1	0		3	1	1
2	4	4		2	1	2		2	1	3		2	2	1		3	11	9		3	3	4
2	1	1		2	1	0		2	5	2		2	4	2		3	3	1		3	1	0
2	1	2		2	5	3		2	5	4		2	6	4		3	4	5		3	5	0
2	5	1		2	2	0		2	8	5		2	2	3		3	2	1		3	0	1
2	3	1		2	1	1		2	2	1		2	2	4		3	0	1		3	4	4
2	2	0		2	2	4		2	2	1		2	6	3		3	2	3		3	2	2
2	2	2		2	3	2		2	1	1		2	1	2		3	6	4		3	3	1
2	1	1		2	3	1		2	7	3		2	3	0		3	0	1		3	3	2
2	1	1		2	4	2		2	5	2		2	2	0		3	4	0		3	3	3
2	2	0		2	2	0		2	6	3		2	1	1		3	5	4		3	2	1
2	3	1		2	4	2		2	1	2		2	12	5		3	0	3		3	1	1
2	2	1		2	3	2		2	0	2		2	9	5		3	3	6		3	4	4
2	7	2		2	3	2		2	5	2		2	4	3		3	3	0		3	9	3
3	1	2		2	2	1		2	2	3		2	2	0		3	2	3		3	3	7
3	0	1		2	9	4		2	0	3		2	4	2		3	1	3		3	0	1
3	2	2		2	10	4		2	3	2		2	2	2		3	6	6		3	13	5
3	1	2		2	10	4		2	7	2		2	3	3		3	0	1		3	6	5
3	3	2		2	6	5		2	1	1		2	9	3		3	0	1		3	3	3
3	1	1		2	12	6		2	6	2		2	1	0		3	1	2		3	7	8
3	3	1		2	1	2		2	15	7		2	4	4		3	1	0		3	6	4
3	2	2		2	2	2		2	4	1		2	3	3		3	3	1		3	5	5
3	1	3		2	8	4		2	6	3		2	3	4		3	0	2		3	2	4
3	4	1		2	4	6		2	2	1		2	2	2		3	2	1		3	0	2
3	2	2		2	0	1		2	4	1		2	3	0		3	4	0		3	1	1
3	1	2		2	1	3		2	5	0		2	3	3		3	2	1		3	2	4
3	2	1		2	0	2		2	3	3		2	8	3		3	2	1		3	2	1
3	3	3		2	2	2		2	1	2		2	9	5		3	3	2		3	2	1
3	4	4		2	1	1		2	4	1		2	3	3		3	2	1		3	4	0
3	1	3		2	10	9		2	7	4		2	2	2		3	0	1		3	0	1
3	0	2		2	1	2		2	3	1		2	4	2		3	1	3		3	0	1
3	2	1		2	1	1		2	4	0		2	4	2		3	9	4		3	4	2
3	2	1		2	6	6		2	9	4		2	11	10		3	1	3		3	4	3
3	7	4		2	6	2		2	10	4		2	4	4		3	3	2		3	2	2
3	8	4		2	5	0		2	0	5		2	4	3		3	4	2		3	1	1
3	6	5		2	16	9		2	0	3		2	2	2		3	4	3		3	2	2
3	0	2		2	1	2		2	0	2		2	3	3		3	6	3		3	1	1
3	5	3		2	11	4		2	6	4		2	8	4		3	0	3		3	5	6
3	2	0		2	6	1		2	2	3		2	2	1		3	1	1		3	1	2
3	1	0		2	2	0		2	0	1		2	1	0		3	3	5		3	1	1
3	2	1		2	5	1		2	2	2		2	11	5		3	0	2		3	6	4
3	3	4		2	3	1		2	1	2		2	10	5		3	2	2		3	1	1
3	1	1		2	1	1		2	6	1		2	12	5		3	4	0		3	5	1
3	2	2		2	12	3		2	1	1		2	0	3		3	2	2		3	7	4
3	1	1		2	14	3		3	2	0		2	1	2		3	6	4		3	16	7
3	5	4		2	5	3		3	0	1		2	4	2		3	1	2		3	0	1
3	1	2		2	1	1		3	0	1		2	2	3		3	4	4		3	3	1
3	5	3		2	3	1		3	1	1		2	3	5		3	1	1		3	10	7
3	5	0		2	3	4		3	1	2		2	3	2		3	4	3		3	4	2
3	1	2		2	13	4		3	0	1		2	2	2		3	3	3		3	0	2
3	5	3		2	9	4		3	1	1		2	11	9		3	3	0		3	1	1
3	1	1		2	10	0		3	1	1		2	2	2		3	0	1		3	1	1
3	1	2		2	2	1		3	3	4		2	6	4		3	5	1		3	2	4
3	6	3		2	6	2		3	4	3		2	3	0		3	0	1		3	6	2
3	1	3		2	7	2		3	1	2		2	1	1		3	0	1		3	0	1
3	3	2		2	7	1		3	1	2		2	1	5		3	0	2		3	1	2
3	3	1		2	4	1		3	1	1		2	1	3		3	1	2		3	2	1
3	1	0		2	4	3		3	3	0		2	1	0		3	1	2		3	8	7
3	3	3		2	2	2		3	0	1		2	2	2		3	0	2		3	1	2
3	0	1		2	4	1		3	1	2		2	8	2		3	1	1		3	2	2
3	3	1		2	7	3		3	0	1		2	1	2		3	1	5		3	7	5
3	3	1		2	1	1		3	6	1		2	5	2		3	3	1		3	6	2
3	1	1		2	7	4		3	2	0		2	2	1		3	3	4		3	2	1
3	2	3		2	4	2		3	0	2		2	3	2		3	1	1		3	1	1
3	2	1		2	4	3		3	1	3		2	0	4		3	1	1		3	1	0
3	2	1		2	35	16		3	1	1		2	2	3		3	5	5		3	1	3
3	3	2		2	1	1		3	4	2		2	1	1		3	0	1		3	0	1
3	3	0		2	7	3		3	4	3		2	1	4		3	0	3		3	1	3
3	1	1		2	2	1		3	3	3		2	0	1		3	1	1		3	0	2
3	2	2		2	5	3		3	1	0		2	1	2		3	1	2		3	1	0
3	1	4		2	5	2		3	2	2		2	2	2		3	0	1		3	2	0
3	2	2		2	2	1		3	3	3		2	1	1		3	1	5		3	2	2
3	1	1		2	11	5		3	0	2		2	1	1		3	1	1		3	5	4
3	1	2		2	7	1		3	7	4		2	4	7		3	2	0		3	1	1
3	1	2		2	9	6		3	6	6		2	5	1		3	4	5		3	2	0
3	1	0		2	6	2		3	1	2		2	0	1		3	1	1		3	2	3
4	2	0		2	13	4		3	0	1		2	1	1		3	0	4		3	3	3
4	1	1		2	9	6		3	1	0		2	2	0		3	0	1		3	4	4
4	5	3		2	1	1		3	0	2		3	4	5		4	1	1		3	12	6
4	0	2		2	15	4		3	0	1		3	1	0		4	1	1		3	1	1
4	1	2		2	3	2		3	4	3		3	3	1		4	2	3		3	4	7
4	1	2		2	2	2		3	2	1		3	12	8		4	2	0		3	4	7
4	0	1		2	3	1		3	2	2		3	4	4		4	4	1		3	1	2
4	1	1		2	22	8		3	9	11		3	3	3		4	5	6		3	3	5
4	0	1		3	3	2		3	6	1		3	8	2		4	1	1		3	2	5
4	1	1		3	1	0		3	0	2		3	4	3		4	0	2		3	3	3
4	1	1		3	1	0		3	3	2		3	8	3		4	2	3		3	6	6
4	1	0		3	7	4		3	1	2		3	8	8		4	4	9		3	2	1
4	1	0		3	1	2		3	0	1		3	4	2		4	6	1		3	4	4
4	0	1		3	1	1		3	4	3		3	7	2		4	3	1		3	2	0
4	6	1		3	7	6		3	1	1		3	2	1		4	2	0		3	1	1
4	3	3		3	9	2		3	1	1		3	2	1		4	4	1		3	2	1
4	1	0		3	3	3		3	1	1		3	2	3		4	5	2		3	4	2
4	6	1		3	1	1		3	2	1		3	3	3		4	2	2		3	5	3
4	0	1		3	6	4		3	1	3		3	3	1		4	3	1		3	2	2
4	1	3		3	4	1		3	3	1		3	1	1		4	2	4		3	5	2
4	2	4		3	1	1		3	3	2		3	1	1		4	1	1		3	2	3
4	1	1		3	4	1		3	1	1		3	6	5		4	0	4		3	1	1
4	2	3		3	3	1		3	1	1		3	4	2		4	0	1		3	0	2
4	2	2		3	11	3		3	0	3		3	0	1		4	3	1		3	3	2
4	3	3		3	5	2		3	0	1		3	4	4		4	2	1		3	19	6
4	1	1		3	1	2		3	8	6		3	5	6		4	5	3		3	2	1
4	1	1		3	2	0		3	2	2		3	2	2		4	2	3		3	11	4
4	3	2		3	5	2		3	1	0		3	3	2		4	0	1		3	6	5
4	2	1		3	2	1		3	2	2		3	2	1		4	0	3		3	1	4
4	1	1		3	1	0		3	1	3		3	1	1		4	1	3		3	7	4
4	1	1		3	2	2		3	3	1		3	1	1		4	4	1		3	3	2
4	0	1		3	6	4		3	1	1		3	4	3		4	0	1		3	2	0
4	2	3		3	2	1		3	0	3		3	4	2		4	0	2		4	2	3
4	0	1		3	0	1		3	0	4		3	2	2		4	2	2		4	0	1
4	2	1		3	5	1		3	7	1		3	5	4		4	0	1		4	1	1
4	1	2		3	2	1		3	5	5		3	1	2		4	2	0		4	1	0
4	0	3		3	5	6		3	2	5		3	2	2		4	1	1		4	3	4
4	1	0		3	2	1		3	1	1		3	1	2		4	3	6		4	4	4
4	2	1		3	1	2		3	5	6		3	4	0		4	3	4		5	2	4
4	3	2		3	10	7		3	0	3		3	1	1		4	7	0		5	3	3
4	1	0		3	2	0		3	3	5		3	3	4		4	5	4		5	3	2
4	0	1		3	3	3		3	1	4		3	4	0		4	7	5		5	3	4
4	1	1		3	8	3		3	1	0		3	5	2		4	1	1		5	4	3
4	0	2		3	3	1		3	3	3		3	2	0		4	3	3		5	4	2
4	1	1		3	1	1		3	1	2		3	3	5		4	2	0		5	2	2
4	1	2		3	2	4		3	2	2		3	5	0		4	0	1		5	1	2
4	1	1		3	4	4		3	11	10		3	3	2		4	11	1		5	4	6
4	1	0		3	5	5		4	0	2		3	5	4		4	0	1		5	4	4
4	1	1		3	2	2		4	2	4		3	2	0		4	4	8		5	3	1
4	0	2		3	3	1		4	2	5		3	2	1		4	5	4		5	3	0
4	3	0		3	1	0		4	5	2		3	11	3		4	1	1		5	3	3
4	1	1		3	8	3		4	3	3		3	2	0		4	0	1		5	3	3
4	0	2		3	5	1		4	1	1		3	2	3		4	1	3		5	2	1
4	2	0		3	3	2		4	4	7		3	2	2		4	2	5		5	5	3
4	1	1		3	4	10		4	0	5		3	2	2		4	3	2		5	4	3
4	2	2		3	5	3		4	1	1		3	6	4		4	2	2		5	2	3
4	1	0		3	5	2		4	14	9		3	2	3		4	1	2		5	1	1
4	0	1		3	6	4		4	3	0		3	2	2		4	7	3		5	0	2
4	4	3		3	1	1		4	1	1		3	2	0		4	7	6		5	0	2
4	1	0		3	2	2		4	1	1		3	5	3		4	4	1		5	1	0
4	2	1		3	7	3		4	0	3		3	8	7		4	1	1		5	1	1
4	0	1		3	3	1		4	4	3		3	8	8		4	1	2		5	0	1
4	3	1		3	4	1		4	1	1		3	5	2		4	1	1		5	1	3
4	1	1		3	5	3		4	3	2		3	2	2		4	4	1		5	0	1
4	2	1		3	1	1		4	2	2		3	9	4		4	1	4		5	1	3
4	3	1		3	1	1		4	3	3		3	4	4		4	2	4		5	4	4
4	2	0		3	15	8		4	0	1		3	5	3		4	0	1		5	1	2
4	4	2		3	1	0		4	2	1		3	9	5		4	7	11		5	2	4
4	4	0		3	3	1		4	1	1		3	6	5		4	1	2
4	4	2		3	8	3		4	4	5		3	4	0		4	4	0
4	3	2		3	3	2		4	3	1		3	12	10		4	2	1
4	1	1		3	4	2		4	5	6		3	0	1		4	2	0
4	1	2		3	0	2		4	4	8		3	4	3		4	0	1
4	0	1		3	2	1		4	1	1		3	0	3		4	3	1
4	2	4		3	0	2		4	4	2		3	1	1		4	7	4
4	3	1		3	10	3		4	4	1		3	1	1		4	1	1
4	1	2		3	4	2		4	3	1		3	3	3		4	2	1
4	0	2		3	3	3		4	2	5		3	8	5		4	2	1
4	14	6		3	3	2		4	1	0		3	4	1		4	1	1
4	3	0		3	4	4		4	4	4		3	8	5		4	3	1
4	4	2		3	4	0		4	3	2		3	4	2		4	4	1
4	1	0		3	3	1		4	4	0		3	10	8		4	2	1
4	1	1		3	6	5		4	2	1		3	9	5		4	3	1
4	1	1		3	3	3		4	10	7		3	1	0		4	6	4
4	6	0		3	16	7		4	1	1		3	1	1		4	2	1
4	2	2		3	12	2		4	4	3		3	1	0		4	2	1
5	3	1		3	2	1		4	1	0		3	1	3		4	4	1
5	0	2		3	1	0		4	6	4		3	2	0		4	1	3
5	2	1		4	7	2		4	1	1		4	10	4		4	2	5
5	0	2		4	0	2		4	9	4		4	4	3		4	3	7
5	1	1		4	3	3		4	3	1		4	10	4		4	2	1
5	0	1		4	1	0		4	3	2		4	2	1		4	2	0
5	6	3		4	2	3		4	2	1		4	2	2		4	1	1
5	0	2		4	0	1		4	3	3		4	8	6		4	3	1
5	1	1		4	18	10		4	5	8		4	3	4		4	1	1
5	1	1		4	1	2		4	5	1		4	3	2		4	0	1
5	1	0		4	2	2		4	5	8		4	1	1		4	4	1
5	1	0		4	0	1		4	9	11		5	6	3		4	3	1
5	2	0		4	8	3		4	3	3		5	3	1		4	1	1
5	2	0		4	8	6		4	5	5		5	2	2		4	8	1
5	1	1		4	6	4		4	3	1		5	2	1		4	2	5
5	1	0		4	2	2		4	4	4		5	3	0		4	5	2
5	3	3		4	2	2		4	7	10		5	6	3		4	3	4
5	3	3		4	1	1		4	1	2		5	1	1		4	1	2
5	1	1		4	2	4		4	1	2		5	2	2		4	1	1
5	10	5		4	10	5		4	6	5		5	2	3		4	1	2
5	3	4		4	3	1		4	1	2		5	2	1		4	4	1
5	4	1		4	5	3		4	2	1		5	5	3		4	2	1
5	0	1		4	1	1		4	2	4		5	2	2		4	4	0
5	0	2		4	5	2		4	3	1		5	2	1		4	6	2
5	1	4		4	13	5		4	2	1		5	1	1		4	1	0
5	1	2		4	2	1		4	2	0		5	0	2		4	2	0
5	2	3		4	3	2		4	4	1		5	0	1		5	1	2
5	0	1		4	5	3		4	2	2		5	2	2		5	0	1
5	1	1		4	2	3		4	1	1		5	1	1		5	4	2
5	1	2		4	1	3		4	1	1		5	14	7		5	0	2
5	2	2		4	3	0		4	3	2		5	8	2		5	1	1
5	2	2		4	3	3		4	1	1		5	1	1		5	0	1
5	3	1		4	5	4		4	7	4		5	9	7		5	2	4
5	7	6		4	3	2		4	2	2		5	0	2		5	1	1
5	6	3		4	5	1		4	2	4		5	2	1		5	7	4
5	1	2		4	3	4		4	2	2		5	4	3		5	1	0
5	0	1		4	0	1		4	6	5		5	4	2		5	0	4
5	1	3		4	2	1		4	2	1		5	3	1		5	2	2
5	0	2		4	2	1		4	0	1		5	2	1		5	7	7
5	0	3		4	6	6		4	1	2		5	1	1		5	0	2
5	0	1		4	1	1		4	8	8		5	4	3		5	3	4
5	1	1		4	1	1		4	2	2		5	2	4		5	3	1
5	1	1		4	2	1		4	0	2		5	2	2		5	1	0
5	1	0		4	3	1		4	6	6		5	1	1		5	3	3
5	0	1		4	7	2		4	3	2		5	14	7		5	2	3
5	2	1		4	6	4		4	3	2		5	2	2		5	4	3
5	0	2		4	0	2		4	2	1		5	3	3		5	8	5
5	2	1		4	0	1		4	3	6		5	3	2		5	1	3
5	0	1		4	2	1		4	3	1		5	4	2		5	2	0
5	2	1		4	3	3		4	6	7		5	1	1		5	3	3
5	1	1		4	6	4		4	0	1		5	4	4		5	3	1
5	1	1		4	2	1		4	2	0		5	5	0		5	2	1
5	1	1		4	3	2		4	2	1		5	8	3		5	7	4
5	9	5		4	1	3		4	4	6		5	3	1		5	4	3
5	3	1		4	3	1		4	2	0		5	5	2		5	4	4
5	1	1		4	4	2		4	3	4		5	4	2		5	4	2
5	1	1		4	7	2		4	2	2		5	2	1		5	8	10
5	1	1		4	2	1		4	0	3		5	0	1		5	10	9
5	3	2		4	4	2		4	1	2		5	2	0		5	0	3
5	0	1		4	9	5		4	1	3		5	2	2		5	2	0
5	1	2		4	1	2		4	4	5		5	5	4		5	2	5
5	4	2		4	3	3		5	3	1		5	3	2		5	0	3
5	4	3		4	5	2		5	1	3		5	2	2		5	2	2
5	2	1		4	7	2		5	1	1		5	1	2		5	0	1
5	0	2		4	3	1		5	3	3		5	4	0		5	0	2
5	4	1		4	2	0		5	0	2		5	4	2		5	0	1
5	1	2		4	15	11		5	1	4		5	3	4		5	0	3
5	3	3		4	2	1		5	2	0		5	11	7		5	1	0
5	1	1		4	4	2		5	0	2		5	2	2		5	0	1
5	0	2		4	2	1		5	1	1		5	5	2		5	1	0
5	2	1		4	1	0		5	0	1		5	4	4		5	1	0
5	0	3		4	11	3		5	2	3		5	3	1		5	1	0
5	3	2		4	22	13		5	2	0		5	1	1		5	1	2
5	2	3		4	3	3		5	7	5		5	6	3		5	3	2
5	0	2		4	0	1		5	1	1		5	3	1		5	2	4
5	2	1		4	12	9		5	1	0		5	3	2		5	1	2
5	0	2		4	10	2		5	1	2		5	1	1		5	0	4
5	7	5		4	8	5		5	2	2		5	4	2		5	0	2
5	5	3		4	1	2		5	1	0		5	3	2
5	5	2		4	1	1		5	1	2		5	4	5
5	1	3		4	0	1		5	0	2		5	9	2
5	3	0		4	20	11		5	2	0		5	1	2
5	2	2		4	4	2		5	1	2		5	5	4
5	2	1		4	4	2		5	1	3		5	2	1
5	3	4		4	4	0		5	0	2		5	0	1
5	1	1		5	1	1		5	1	3		5	3	5
5	4	2		5	2	2		5	3	3		5	2	0
5	2	1		5	3	3		5	0	3		5	0	1
5	1	1		5	1	0		5	0	4		5	3	3
5	4	2		5	0	2		5	1	2		5	1	0
5	1	3		5	2	2		5	1	2		5	2	0
5	3	2		5	3	2		5	4	1		5	1	1
5	1	1		5	4	2		5	6	8		5	1	1
5	1	3		5	5	4		5	2	1		5	1	1
5	5	3		5	6	5		5	2	2		5	2	1
5	0	1		5	3	2		5	4	0		5	6	4
5	1	3		5	5	5		5	0	1		5	11	7
5	2	1		5	1	0		5	5	8		5	3	2
5	5	3		5	4	2		5	2	1		5	3	2
5	1	0		5	5	2		5	1	1		5	6	10
5	2	0		5	4	0		5	2	2		5	3	2
5	2	0		5	3	3		5	0	1		5	1	1
				5	8	5		5	1	1		5	1	4
				5	2	1		5	3	5		5	5	3
				5	0	3		5	1	2		5	2	2
				5	8	5		5	3	3		5	5	0
				5	6	3		5	3	2		5	6	4
				5	3	1		5	1	2		5	1	0
				5	5	2		5	0	1		5	3	2
				5	5	1		5	0	2		5	4	2
				5	2	1		5	1	0		5	5	5
				5	6	3		5	4	5		5	3	3
				5	5	4		5	3	3		5	2	1
				5	0	3		5	0	2		5	0	1
				5	3	1		5	1	4		5	4	0
				5	4	3		5	11	12		5	3	3
				5	1	0		5	2	1		5	3	0
				5	4	2		5	2	2		5	1	1
				5	4	2		5	6	0		5	5	3
				5	2	3		5	1	0		5	4	5
				5	2	3		5	12	9		5	1	1
				5	6	3		5	1	1		5	3	0
				5	3	2		5	4	2		5	4	2
				5	2	1		5	7	6		6	1	1
				5	4	1		5	4	2		6	2	2
				5	1	1		5	1	2		6	5	2
				5	0	4		5	1	1		6	0	1
				5	3	2		5	2	3		6	2	1
				5	1	2		5	2	1		7	1	1
				5	9	7		5	0	1		7	3	3
				5	1	2		5	1	4		7	13	13
				5	16	7		5	0	1		7	1	1
				5	9	2		5	1	0		7	1	0
				5	3	1		5	2	3		7	2	3
				5	6	5		5	2	5		7	1	2
				5	3	1		5	1	0		7	11	5
				5	0	2		5	0	1		7	4	4
				5	2	0		5	3	3		7	3	2
				5	3	4		5	3	4		7	0	1
				5	2	2		5	12	14		7	1	4
				5	2	1		5	7	5		7	0	3
				5	2	0		5	4	5		7	1	1
				5	3	1		5	0	1		7	3	3
				5	4	2		5	1	1		7	8	3
				5	0	3		5	2	1		7	0	1
				5	5	2		5	1	3		7	1	0
				5	4	3		5	7	4		7	4	4
				5	5	5		5	3	2		7	1	1
				5	8	4		5	1	1		7	2	1
				5	6	3		5	1	4		7	2	3
				5	5	3		5	1	2		7	4	3
				5	7	2		5	2	2		7	3	5
				5	2	2		5	1	1		7	5	6
				5	3	1		5	1	0		7	13	10
				5	6	3		5	8	5		7	1	1
				5	1	0		5	1	3		7	0	1
				5	4	0		5	3	1		7	2	1
				5	1	3		5	3	2		7	2	0
				5	6	3		5	3	6		7	9	9
				5	6	3		5	1	3		7	9	4
				5	5	2		5	0	1		7	1	1
				5	4	3		6	4	0		7	5	5
				5	11	6		6	1	0		7	6	7
				5	12	4		6	8	4		7	8	5
				5	2	3		6	2	3		7	0	2
				5	4	0		6	0	3		7	5	6
				5	1	1		6	4	5		7	7	4
				5	10	3		6	7	4		7	6	5
				5	17	4		6	0	2		7	5	7
				5	3	2		6	2	2		7	1	2
				5	3	1		6	3	2		7	3	1
				5	3	3		6	2	2		7	0	1
				5	2	1		6	4	0		7	10	9
				5	4	4		6	1	1		7	1	2
				5	6	3		6	3	1		7	2	3
				5	2	2		6	1	1		7	2	1
				5	3	3		6	3	3		7	3	2
				5	12	4		6	3	1		7	5	2
				5	5	3		6	1	3		7	2	3
				5	1	2		6	0	2		7	1	1
				5	1	2		6	2	1		7	2	0
				5	4	2		6	2	2		7	8	5
				5	10	4		6	5	4		7	3	3
				5	2	1		6	4	2		7	0	1
				5	11	0		6	16	9		7	1	2
				5	7	7		6	4	3		7	1	1
				6	2	1		6	6	0		7	1	2
				6	0	2		6	2	0		7	14	11
				6	2	0		6	1	0		7	5	5
				6	0	1		6	5	1		7	0	1
				6	3	3		6	4	3		7	2	3
				6	2	1		6	2	0		7	2	1
				6	3	2		6	5	4		7	11	11
				6	1	1		6	2	1		7	3	2
				6	5	4		6	3	0		7	2	2
				6	3	2		6	2	1		7	4	2
				6	2	2		6	4	2		7	2	3
				6	7	4		6	2	1		7	3	4
				6	2	3		6	0	1		7	6	5
				6	4	3		6	2	2		7	1	3
				6	3	3		6	3	4		7	4	2
				6	3	4		6	4	4		7	4	1
				6	0	3		6	0	1		7	6	6
				6	1	2		6	1	3		7	9	5
				6	4	1		6	4	5		7	3	3
				6	4	5		6	5	5		7	3	5
				6	1	1		6	3	2		7	1	4
				6	3	2		6	6	1		7	3	0
				6	3	2		6	2	2		7	1	0
				6	7	6		6	0	1		7	2	3
				6	9	5		6	1	2		7	5	5
				6	1	1		6	2	1		7	5	5
				6	3	2		6	3	0		7	2	1
				6	9	4		6	4	1		7	8	6
				6	2	1		6	6	2		7	2	8
				6	1	1		6	1	1		7	1	2
				6	3	2		6	1	2		7	2	3
				6	9	6		6	1	2		7	1	2
				6	2	1		6	4	0		7	0	3
				6	4	3		6	3	5		7	0	3
				6	4	1		6	4	1		7	6	5
				6	4	1		6	0	1		7	6	4
				6	1	1		6	2	1		7	2	6
				6	3	3		6	4	1		7	3	2
				6	3	3		6	2	1		7	5	6
				6	5	1		6	12	9		7	2	2
				6	8	2		6	8	6		7	1	4
				6	5	4		6	5	2		7	2	1
				6	1	1		6	4	1		8	1	0
				6	3	2		6	1	1		8	1	1
				6	0	2		6	2	4		8	0	1
				6	11	8		6	1	3		8	1	1
				6	7	4		6	1	1		8	2	2
				6	2	2		6	3	1		8	1	1
				6	7	2		6	3	2		8	3	2
				6	6	3		6	3	2		8	0	2
				6	6	6		6	0	2		8	0	1
				6	5	3		6	1	2		8	1	3
				6	4	0		6	2	1		8	13	4
				6	7	1		6	2	4		8	2	1
				6	6	2		6	2	0		8	1	1
				6	4	4		6	1	1		8	18	17
				6	2	2		6	9	3		8	3	1
				6	6	3		6	2	2		8	3	1
				6	0	2		6	1	1		8	3	2
				6	5	3		6	12	6		8	2	4
				6	4	2		6	2	1		8	0	1
				6	8	4		6	3	3		8	1	1
				6	2	4		6	4	2		8	2	1
				6	10	6		6	3	2		8	1	2
				6	3	1		6	3	2		8	1	2
				6	3	1		6	3	1		8	5	4
				6	1	2		6	2	2		8	6	5
				6	1	1		6	0	2		8	5	3
				6	6	3		6	3	1		8	1	1
				6	2	0		6	4	0		8	2	5
				6	4	2		6	9	5		8	4	5
				6	5	6		6	0	3		8	2	1
				6	4	2		6	1	1		8	2	4
				6	0	2		6	2	0		8	4	4
				6	5	3		6	6	3		8	1	2
				6	2	4		6	4	1		8	1	0
				6	5	2		6	3	4		8	5	4
				6	3	2		6	1	1		8	2	7
				6	2	1		6	3	1		8	2	3
				6	10	4		6	2	1		8	1	1
				6	9	5		6	5	4		8	2	2
				6	1	1		6	3	5		8	1	2
				6	1	2						8	1	1
				6	4	1						8	4	0
				7	4	6						8	1	1
				7	6	1						8	2	1
				7	3	2						8	1	1
				7	5	2						8	2	1
				7	1	3						8	8	8
				7	1	1						8	0	1
				7	3	2						8	4	2
				7	4	1						8	2	1
				7	7	7						8	1	0
				7	3	3						8	0	3
				7	2	2						8	1	2
				7	6	2						8	2	1
				7	1	6						8	3	3
				7	7	6						8	0	1
				7	5	4						8	2	2
				7	8	5						8	2	0
				7	1	4						8	0	1
				7	1	1						8	1	3
				7	9	5						8	0	1
				7	5	3						8	0	2
				7	0	1						8	1	5
				7	2	1						8	0	3
				7	3	0						8	2	2
				7	3	7						8	0	2
				7	8	5						8	0	4
				7	1	1						8	0	3
				7	6	5						8	3	3
				7	2	0						8	2	4
				7	5	1						8	1	0
				7	6	4						8	1	1
				7	2	2						8	4	6
				7	2	2						8	6	2
				7	3	4						8	3	2
				7	1	1						8	2	2
				7	2	4						8	3	2
				7	4	3						8	2	4
				7	1	0						8	2	1
				7	2	2						8	1	3
				7	7	3						8	1	5
				7	2	2						8	1	6
				7	3	1						8	3	2
				7	1	3						8	1	1
				7	6	3						8	2	4
				7	3	1						8	2	3
				7	3	1						8	3	3
				7	6	3						8	6	3
				7	1	1						8	3	3
				7	7	4						8	2	1
				7	4	1						8	3	2
				7	2	2						8	1	0
				7	5	3						8	0	2
				7	6	3						8	9	5
				7	3	2						8	3	4
				7	7	3						8	3	2
				7	3	3						8	1	1
				7	5	2						8	1	3
				7	6	3						8	11	7
				7	4	1						8	2	1
				7	3	1						8	4	2
				7	5	2						8	1	1
				7	5	3						8	2	2
				7	3	3						8	1	2
				7	2	0						8	0	1
				7	3	3						8	1	1
				7	2	0						8	7	3
				7	2	2						8	2	2
				7	6	3						8	2	3
				7	3	1						8	10	7
				7	5	2						8	5	3
				7	5	2						8	10	8
				7	8	5						8	5	6
				7	11	5						8	1	2
				7	4	2						8	8	7
				7	4	5						8	6	5
				7	5	2						8	9	14
				7	6	3						8	1	2
				7	4	3						8	2	1
				7	11	8						8	2	0
				7	5	3						8	2	1
				7	11	8						8	1	1
				7	12	12						8	0	4
				7	4	4						8	1	1
				7	5	3						8	1	2
				7	11	6						8	1	1
				7	1	1						8	6	4
				7	5	6						8	3	1
				7	2	1						8	4	2
				7	4	2						8	6	3
				7	3	1						8	1	1
				7	2	4						8	3	0
				7	13	4						8	3	1
				7	5	3						8	2	2
				7	6	2						8	7	4
				7	2	1						8	1	0
				7	2	0						9	15	7
				7	5	5						9	11	6
				7	3	5						9	2	2
				7	4	0						9	1	1
				7	2	1						9	5	2
				7	4	5						9	8	7
				8	2	2						9	1	4
				8	9	1						9	1	1
				8	3	1						9	1	1
				8	2	1						9	10	6
				8	7	1						9	5	4
				8	5	3						9	3	5
				8	17	3						9	5	6
				8	2	0						9	4	7
				8	7	2						9	5	2
				8	3	1						9	7	6
				8	3	1						9	1	3
				8	5	1						9	4	4
				8	14	5						9	2	1
				8	2	2						9	1	1
				8	5	1						9	2	2
				8	5	1						9	1	0
				8	2	0						9	0	1
				8	9	1						9	0	1
				8	7	0						9	1	2
				8	4	3						9	1	2
				8	10	3						9	8	5
				8	6	2						9	4	6
				8	2	1						9	1	2
				8	8	2						9	4	2
				8	7	2						9	1	4
				8	11	6						9	5	2
				8	2	1						9	3	5
				8	5	2						9	5	5
				8	1	1						9	7	4
				8	4	2						9	1	2
				8	2	0						9	0	2
				8	7	1						9	2	3
				8	5	2						9	0	2
				8	2	1						9	1	1
				8	11	4						9	1	1
				8	4	2						9	1	3
				8	6	2						9	7	4
				8	2	0						9	6	3
				8	2	0						9	3	2
				8	1	1						9	2	1
				8	1	0						9	3	1
				8	14	3						9	3	4
				8	2	1						9	1	1
				8	2	1						9	1	4
				8	5	1						9	2	2
				8	1	1						9	3	2
				8	4	0						9	0	1
				8	5	2						9	2	2
				8	2	2						9	5	5
				8	9	5						9	6	7
				8	3	2						9	1	1
				8	2	2						9	0	3
				8	2	1						9	5	6
				8	3	2						9	1	6
				8	2	4						9	0	3
				8	10	4						9	2	2
				8	5	1						9	5	2
				8	6	3						9	2	5
				8	7	2						9	1	3
				8	7	3						9	5	5
				8	3	1						9	18	15
				8	3	1						9	1	0
				8	15	11						9	2	1
				8	6	3						9	5	3
				8	3	0						9	5	6
				8	8	4						9	3	4
				8	8	2						9	0	3
				8	1	1						9	0	2
				8	3	1						9	5	4
				8	2	1						9	3	4
				8	6	6						9	2	2
				8	4	1						9	12	7
				8	3	4						9	8	2
				8	1	1						9	5	5
				8	10	5						9	2	1
				8	10	6						9	0	3
				8	3	2						9	2	1
				8	7	7						9	6	3
				8	3	2						9	7	3
				8	6	1						9	11	6
				8	6	3						9	2	3
				8	6	3						9	2	3
				8	4	3						9	2	1
				8	6	2						9	6	3
				8	7	3						9	6	4
				8	4	1						9	6	10
				8	5	2						9	3	7
				8	11	4						9	12	10
				8	4	2						9	2	2
				8	3	1						9	0	3
				8	4	0						9	1	1
				8	1	0						9	2	2
				8	2	2						9	4	2
				8	7	4						9	5	7
				8	4	1						9	1	2
				8	5	2						9	4	3
				8	2	1						9	2	0
				8	8	2						9	1	2
				8	7	3						9	1	2
				8	1	1						9	2	3
												9	4	4
												9	2	1
												9	3	2
												9	2	2
												9	3	2
												9	2	3
												9	0	3
												9	1	2
												9	0	1
												9	2	2
												9	3	4
												9	0	1
												9	2	2
												9	1	2
												9	1	2
												9	1	2
												9	1	3
												9	3	5
												9	5	5
												9	1	3
												9	10	6
												9	1	2
												9	2	1
												9	6	2
												9	1	2
												9	5	3
												9	3	2
												9	1	2
												9	2	2
												9	1	0
												9	13	9
												9	1	1
												9	1	2
												9	7	6
												10	6	1
												10	3	1
												10	5	2
												10	5	1
												10	4	2
												10	2	2
												10	5	1
												10	2	1
												10	9	1
												10	7	2
												10	2	1
												10	4	2
												10	6	5
												10	10	4
												10	10	7
												10	3	3
												10	4	2
												10	5	2
												10	2	0
												10	1	1
												10	2	1
												10	3	2
												10	4	0
												10	7	4
												10	6	1
												10	3	1
												10	6	3
												10	1	5
												10	2	2
												10	3	1
												10	4	2
												10	2	2
												10	3	1
												10	7	6
												10	6	1
												10	4	5
												10	5	1
												10	4	3
												10	4	0
												10	8	5
												10	13	3
												10	0	3
												10	3	4
												10	2	1
												10	0	1
												10	3	2
												10	6	8
												10	1	3
												10	13	6
												10	5	5
												10	7	4
												10	4	2
												10	2	0
												10	6	3
												10	6	3
												10	4	2
												10	1	2
												10	13	6
												10	5	3
												10	2	3
												10	2	1
												10	4	1
												10	4	4
												10	10	3
												10	5	3
												10	5	2
												10	2	2
												10	2	1
												10	2	0
												10	7	3
												10	9	5
												10	1	1
												10	5	3
												10	5	2
												10	7	4
												10	6	3
												10	1	1
												10	8	4
												10	3	2
												10	6	4
												10	3	2
												10	4	4
												10	4	2
												10	5	3

## Sheet: Ext Data Fig 9c
Lactate secretion rate in wild type cells treated with CTL, INS, MET or DCA
Related to Extended Data Fig. 9c
umol lactate secreted / day
CTL	INS	MET	DCA			Paired t test	INS	MET	DCA
6.02667	13.7933	15.2733	3				vs.	vs.	vs.
6.59333	13.94	14.9933	3.15333				CTL	CTL	CTL
6.83333	13.88	14.7733	2.94667			P value	<0.0001	0.0001	0.0004
6.20667	14.4867	15.42	3.02			P value summary	****	***	***
						Significantly different (P < 0.05)?	Yes	Yes	Yes
						One- or two-tailed P value?	Two-tailed	Two-tailed	Two-tailed
Each value corresponds to primary cells from a different animal.						t, df	t=28.42, df=3	t=27.17, df=3	t=18.04, df=3
Values in the same raw are paired.						Number of pairs	4	4	4

## Sheet: Ext Data Fig 9f
Proportion of WT-RYFP cells vs start when mixed with either Pik3cawt/wt or Pik3caH1047R/wt cells (CTL or MET or DCA treated)
Related to Extended Data Figure 8e and 9f
14 days					28 days
Pik3caH1047R/wt CTL	Pik3caH1047R/wt +Metf 2.5mM	Pik3caH1047R/wt +DCA25mM			Pik3caH1047R/wt CTL	Pik3caH1047R/wt +Metf 2.5mM	Pik3caH1047R/wt +DCA25mM
0.562841		0.672948			0.16407		0.453815
0.397093		0.485316			0.113122		0.365
0.51393		0.892969			0.136469		0.440945
0.40074		0.359245			0.168474		0.176705
0.445					0.079462		0.157213
0.4325					0.052041		0.169643
0.451031					0.074402		0.221531
0.472303	0.763848	0.457726			0.061713		0.177078
0.37037	0.740741	0.423704			0.042274	0.396501	0.066764
0.441989	0.640884	0.486188			0.032889	0.287704	0.123259
					0.041436	0.406077	0.118508
							0.155959
							0.232524
					0.027363		0.263682
							0.177568
							0.310777
Each value correspond to the average proportion of WT-RYFP cells in the mixed culture. Values in the same row correspond to paired treatments.
	Pik3caH1047R/wt +Metf 2.5mM				Pik3caH1047R/wt +DCA25mM
	vs.				vs.
	Pik3caH1047R/wt CTL				Pik3caH1047R/wt CTL
Ratio paired t test	14 days	28 days		Ratio paired t test	14 days	28 days
P value	0.032	0.0002		P value	0.118	<0.0001
P value summary	*	***		P value summary	ns	****
Significantly different (P < 0.05)?	Yes	Yes		Significantly different (P < 0.05)?	No	Yes
One- or two-tailed P value?	Two-tailed	Two-tailed		One- or two-tailed P value?	Two-tailed	Two-tailed
t, df	t=5.456, df=2	t=67.42, df=2		t, df	t=1.824, df=6	t=6.813, df=11
Number of pairs	3	3		Number of pairs	7	12

## Sheet: Ext Data Fig 9g
	Glucose in urine measured in Cre-Pik3caH1047R/wt of Akita-wt or Akita-Het background.
	Related to ExtData Fig 9g
	Glucose in urine (mg/dl)
	Cre-Pik3caH1047R/wt-Akita-Wt	Cre-Pik3caH1047R/wt-Akita-Het				Mann Whitney test
	0	1000				P value	0.0286
	0	1000				Exact or approximate P value?	Exact
	0	250				P value summary	*
	0	250				Significantly different (P < 0.05)?	Yes
						One- or two-tailed P value?	Two-tailed
	One value for each animal. Animals were littermates					Sum of ranks in column A,B	10 , 26
						Mann-Whitney U	0

## Sheet: Ext Data Fig 9h
All clones analysed from Cre-YFP and Cre-Pik3caH1047R/wt animals of Akita-wt or Akita-Het background
Related to Fig 6e-f and ExtData Fig 9h
R26YFP/wt Akita-WT 28 days after induction				R26YFP/wt Akita-Het 28 days after induction				Pik3caH1047R/wt Akita-WT 28 days after induction				Pik3caH1047R/wt Akita-HeT 28 days after induction							2D Kolmogorov-Smirnov test of YFP (WT, Akita) vs PI3K (WT, Akita) clone size distributions:
Animal	Basal	First SB		Animal	Basal	First SB		Animal	Basal	First SB		Animal	Basal cells	First SB
1	4	1		1	0	5		1	3	2		1	8	3								PI3K vs YFP (WT, 1m)	PI3K vs YFP (Akita, 1m)
1	5	2		1	2	1		1	4	2		1	7	3							p-val:	2.7626e-13	5.3395e-23
1	1	1		1	0	3		1	2	1		1	9	3
1	5	4		1	0	2		1	5	4		1	8	3									Akita vs WT (YFP, 1m)
1	2	0		1	0	2		1	1	0		1	2	0							p-val:		0.1638
1	3	0		1	1	0		1	4	1		1	10	6
1	3	3		1	0	1		1	1	2		1	10	2									Akita vs WT (PI3K, 1m)
1	2	1		1	1	0		1	0	1		1	3	1							p-val:		0.00048588
1	1	2		1	4	2		1	6	3		1	4	4
1	4	1		1	0	1		1	3	1		1	7	4
1	2	0		1	0	2		1	4	4		1	3	2
1	3	2		1	0	5		1	5	1		1	3	1
1	4	4		1	0	3		1	7	6		1	6	1
1	2	3		1	0	1		1	1	1		1	2	1					Interaction Genotype:Akita - Analysis of Variance of Aligned Rank Transformed (ART) Data						Contrast ART-C Post-hoc test of differences of differences: difference between (YFP - PI3K | CTL) and (YFP - PI3K | Akita)
1	5	2		1	0	1		1	4	2		1	4	3					(Non-parametric factorial ANOVA)
1	3	1		1	1	3		1	6	7		1	6	1
1	3	2		1	1	1		1	1	2		1	10	2					Table Type: Anova Table (Type III tests)						Estimate: 0.967
1	2	3		1	3	2		1	2	2		1	12	5					Model: No Repeated Measures (lm)						F Test:
1	2	2		1	1	2		1	9	6		1	6	0					Response: art(Basal)						P-value adjustment method: holm
1	4	3		1	0	1		1	6	3		1	3	1
1	1	3		1	5	4		1	2	0		1	15	5						Df	Df.res	F value	Pr(>F)			Value	Df	Sum of Sq	F	Pr(>F)
1	4	4		1	1	1		1	4	5		1	3	2					genotype	1	2222	258.001	< 2.22e-16	***	YFP-PI3K : WT-Akita	177.25	1	4356814	10.715	0.001079	**	(YFP - PI3K) difference is significantly larger under Akita
1	3	1		1	1	4		1	11	2		1	4	2					treatment	1	2222	46.771	1.0277e-11	***	Residuals		2222	903474158
1	6	4		1	2	1		1	12	4		1	10	3					genotype:treatment	1	2222	10.715	0.0010789	**
1	6	3		1	0	2		1	8	4		1	9	2
1	4	2		1	3	4		1	3	2		1	10	3
1	3	2		1	0	1		1	18	7		1	3	1
1	2	2		1	0	2		1	10	7		1	3	2					Results on pairwise differences in clone size distributions: separated for basal and suprabasal
1	6	2		1	0	1		1	8	3		1	8	3
1	1	3		1	2	1		1	5	2		1	6	3					Kolmogorov-Smirnov test of YFP (WT, Akita) vs PI3K (WT, Akita) clone size distributions:
1	5	6		1	0	1		1	2	1		1	7	1
1	4	4		1	0	2		1	4	2		1	5	1								basal
1	0	1		1	2	3		1	1	3		1	2	3								PI3K vs YFP (WT, 1m)	PI3K vs YFP (Akita, 1m)
1	4	4		1	1	2		1	13	4		1	4	2							p-val:	8.6187e-16	7.1196e-28
1	2	1		1	4	2		1	3	1		1	5	3
1	5	2		1	7	3		1	7	3		1	10	4									Akita vs WT (YFP, 1m)
1	2	3		1	1	2		1	7	3		1	1	1							p-val:		0.018
1	2	3		1	2	2		1	2	0		1	7	5
1	7	8		1	0	1		1	4	3		1	5	4									Akita vs WT (PI3K, 1m)
1	11	7		1	3	2		1	1	2		1	5	1							p-val:		8.66e-06
1	2	1		1	1	0		1	3	6		1	8	3
1	5	6		1	6	2		1	5	5		1	3	1
1	3	1		1	0	1		1	8	4		1	4	0
1	28	18		1	3	3		1	9	5		1	4	2
1	4	1		1	1	1		1	5	2		1	7	2
1	3	3		1	6	2		1	4	1		1	11	7
1	6	7		1	3	1		1	1	1		1	17	5
1	2	1		1	4	3		1	10	7		1	5	2
1	2	0		1	6	1		1	2	1		1	7	3
1	3	0		1	1	1		1	7	6		1	3	3
1	3	1		1	1	1		1	7	6		1	6	1
1	5	3		1	3	1		1	3	2		1	3	1
1	0	1		1	2	1		1	1	2		1	2	1
1	0	1		1	1	2		1	3	2		1	1	3
1	0	1		1	2	3		1	2	1		1	6	1
1	5	2		1	2	3		1	2	1		1	7	1
1	0	1		1	0	1		1	1	0		1	20	6
1	4	3		1	0	2		1	3	1		1	13	2
1	2	1		1	1	0		1	0	1		1	4	2
1	0	2		1	2	3		1	2	0		1	3	0
1	5	9		1	12	8		1	2	1		1	5	2
1	1	3		1	6	3		1	0	4		1	10	3
1	4	3		1	5	2		1	5	2		1	2	1
1	0	1		1	3	2		1	2	1		1	1	1
1	3	2		1	10	8		1	3	1		1	5	5
1	1	2		1	3	2		1	4	2		1	18	6
1	3	2		1	1	2		1	5	0		1	2	0
1	0	1		1	6	4		1	3	1		1	2	1
1	2	0		1	8	5		1	1	2		1	4	4
1	5	3		1	2	0		1	0	2		1	2	0
1	4	3		1	7	0		1	2	0		1	5	2
1	2	2		1	4	2		1	3	1		1	15	4
1	3	3		1	8	4		1	3	1		1	25	8
1	1	1		1	1	3		1	1	0		1	4	3
1	3	1		1	1	2		1	2	1		1	3	2
1	7	3		1	2	6		1	3	0		1	1	0
1	2	2		1	6	2		1	3	0		1	2	0
1	0	1		1	2	3		1	2	1		1	6	3
1	0	3		1	3	4		1	2	0		1	3	1
1	1	1		1	3	4		1	4	0		1	3	2
1	1	0		1	1	1		1	6	2		1	11	2
1	0	2		1	1	2		1	6	2		1	15	5
1	0	4		1	6	1		1	3	4		1	8	7
1	2	2		1	6	2		1	2	0		1	6	3
1	0	1		1	2	2		1	11	2		1	6	1
1	0	2		1	6	6		1	3	0		1	10	4
1	0	2		1	3	2		1	6	2		1	4	3
1	0	1		1	1	1		1	2	0		1	6	2
1	1	0		1	2	0		1	2	0		1	1	0
1	0	2		1	2	2		1	0	1		1	5	5
1	3	2		1	0	2		1	3	0		1	1	1
1	1	2		1	11	6		1	4	0		1	5	2
1	0	2		1	10	2		2	3	1		1	21	10
1	0	2		1	1	1		2	8	3		1	6	2
1	0	1		1	2	3		2	4	1		1	12	4
1	1	0		1	6	6		2	4	4		1	5	2
1	3	2		1	1	0		2	3	1		1	12	5
1	0	3		1	0	2		2	1	0		1	6	4
1	0	2		1	3	2		2	4	3		1	10	4
1	0	2		1	2	4		2	7	0		1	3	3
1	0	2		1	1	0		2	2	3		2	12	3
1	1	1		1	7	1		2	2	1		2	3	2
1	1	2		1	1	3		2	6	7		2	3	1
1	4	4		1	3	2		2	6	1		2	9	4
1	0	1		1	1	1		2	3	4		2	9	1
1	1	2		1	5	1		2	6	3		2	10	5
1	2	4		1	4	3		2	9	4		2	8	4
1	2	6		1	2	1		2	5	2		2	2	2
1	2	5		1	0	3		2	3	1		2	5	2
1	0	2		1	1	3		2	4	0		2	2	1
1	0	3		1	2	0		2	4	0		2	9	6
1	1	2		1	4	3		2	3	1		2	4	4
1	1	1		1	13	4		2	5	1		2	4	4
1	0	1		1	6	2		2	4	5		2	4	0
1	0	4		1	4	2		2	2	1		2	2	3
1	1	1		1	2	0		2	0	2		2	6	2
1	1	1		1	4	4		2	5	2		2	4	3
1	1	5		1	3	2		2	3	2		2	2	2
1	0	3		1	7	2		2	2	1		2	7	2
1	2	0		1	4	3		2	1	1		2	10	4
1	3	1		1	0	2		2	9	5		2	9	4
1	0	3		1	1	0		2	2	0		2	3	1
1	0	1		1	1	0		2	3	2		2	11	6
1	1	3		1	2	2		2	5	2		2	2	1
1	4	3		1	6	3		2	4	2		2	11	4
1	0	1		1	2	0		2	3	2		2	2	0
1	1	1		2	1	1		2	4	2		2	7	3
1	2	0		2	4	0		2	2	0		2	2	1
1	0	2		2	4	2		2	5	3		2	4	3
1	1	1		2	3	0		2	6	5		2	0	2
1	4	4		2	2	2		2	8	2		2	17	5
1	0	2		2	1	1		2	8	0		2	5	2
1	1	0		2	3	1		2	14	4		2	13	7
1	3	0		2	3	0		2	11	7		2	4	4
1	0	1		2	4	2		2	10	1		2	4	0
1	0	2		2	2	1		2	5	2		2	4	0
1	2	2		2	5	1		2	1	1		2	6	2
2	5	2		2	4	1		2	7	2		2	4	0
2	6	7		2	4	4		2	7	4		2	14	3
2	0	2		2	2	3		2	1	1		2	3	2
2	1	7		2	10	7		2	8	0		2	5	1
2	0	2		2	4	2		2	8	3		2	6	0
2	2	0		2	5	3		2	1	1		2	4	1
2	3	1		2	2	0		2	1	1		2	2	1
2	0	1		2	19	12		2	5	2		2	1	1
2	1	1		2	1	1		2	1	0		2	10	3
2	0	1		2	2	1		2	10	6		2	8	2
2	0	2		2	5	2		2	6	3		2	1	1
2	0	1		2	3	3		2	2	1		2	3	2
2	2	0		2	1	1		2	3	0		2	11	4
2	5	3		2	9	4		2	1	0		2	2	1
2	6	7		2	7	1		2	2	2		2	4	1
2	5	3		2	1	0		2	7	3		2	2	2
2	2	1		2	4	4		2	11	6		2	6	2
2	4	2		2	6	4		2	4	2		2	6	3
2	0	1		2	7	1		2	6	5		2	1	0
2	0	3		2	2	2		2	9	5		2	1	3
2	0	1		2	3	1		2	3	2		2	19	10
2	0	2		2	1	4		2	3	2		2	3	2
2	0	2		2	3	1		2	6	3		2	10	5
2	0	2		2	8	2		2	24	10		2	2	1
2	0	1		2	2	2		2	10	2		2	4	2
2	0	2		2	4	1		2	5	2		2	9	2
2	3	1		2	1	1		2	2	1		2	6	1
2	1	1		2	6	2		2	7	4		2	4	1
2	2	5		2	4	2		2	4	3		2	15	8
2	0	3		2	6	2		2	4	0		2	4	0
2	0	3		2	4	3		2	8	2		2	11	6
2	2	0		2	6	4		2	3	2		2	5	2
2	1	1		2	4	1		2	2	0		2	14	6
2	0	2		2	1	0		2	3	0		2	5	3
2	0	1		2	5	0		2	5	3		2	4	2
2	0	1		2	5	1		2	2	1		2	9	4
2	0	1		2	2	0		2	3	2		2	2	2
2	1	0		2	2	0		2	1	0		2	4	1
2	4	7		2	1	1		2	2	0		2	5	0
2	0	2		2	2	0		2	7	4		2	2	2
2	1	2		2	0	2		2	5	2		2	9	2
2	1	0		2	1	2		2	11	6		2	5	2
2	3	2		2	1	1		2	1	0		2	2	2
2	2	0		2	5	1		2	5	3		2	6	1
2	2	1		2	2	2		2	8	3		2	1	1
2	4	0		2	2	2		2	15	7		2	14	8
2	0	2		2	0	3		2	8	4		4	10	5
2	4	1		2	2	0		2	4	3		4	5	2
2	1	1		2	2	0		2	6	3		4	6	3
2	2	0		2	0	2		2	5	0		4	4	3
2	2	0		2	7	3		2	1	1		4	14	5
2	2	1		2	2	0		2	7	4		4	9	3
2	6	1		2	2	3		2	1	0		4	8	3
2	1	0		2	5	3		2	8	3		3	3	2
2	0	1		2	1	0		2	1	1		3	3	0
2	0	1		2	1	1		3	4	5		3	2	2
2	0	2		2	0	1		3	11	6		3	2	0
2	0	2		2	0	1		3	0	2		3	8	5
2	0	2		2	2	2		3	8	2		3	3	3
2	1	0		2	0	2		3	7	4		3	2	0
2	0	3		2	4	3		3	2	2		3	3	3
2	1	1		2	4	2		3	2	2		3	4	2
2	0	1		2	4	3		3	3	2		3	16	6
2	0	2		2	0	2		3	6	5		3	4	3
2	2	2		2	0	2		3	8	7		3	6	3
2	0	5		2	0	1		3	9	4		3	7	4
2	0	2		2	3	2		3	5	4		3	6	3
2	0	1		2	1	1		3	12	5		3	9	6
2	0	2		2	0	1		3	2	0		3	6	2
2	0	2		2	0	3		3	7	2		3	3	2
2	4	3		2	1	2		3	13	6		3	2	4
2	3	2		2	0	1		3	3	5		3	3	1
2	4	1		2	3	3		3	2	2		3	8	2
2	3	2		2	0	2		3	5	3		3	3	2
2	2	1		2	1	3		3	1	1		3	2	1
2	8	5		2	0	1		3	3	2		3	4	1
2	1	3		2	1	2		3	2	1		3	2	0
2	4	0		2	3	4		3	4	1		3	3	0
2	1	1		2	2	1		3	3	1		3	8	2
2	5	2		2	0	2		3	1	1		3	2	2
2	1	1		2	4	3		3	1	1		3	5	3
2	0	2		2	1	1		3	9	4		3	11	5
2	1	1		2	2	2		3	2	1		3	4	1
2	3	3		2	0	2		3	2	1		3	1	1
2	4	1		2	3	2		3	3	1		3	6	2
2	3	3		2	5	3		3	13	2		3	4	4
2	7	2		2	4	2		3	7	1		3	6	1
2	9	2		2	2	2		3	2	0		3	4	4
2	5	1		2	0	1		3	2	1		3	5	0
2	5	4		2	2	2		3	8	4		3	3	1
2	3	2		2	3	4		3	4	1		3	5	2
2	5	1		2	3	2		3	4	2		3	6	2
2	2	1		2	2	1		3	1	1		3	2	1
2	2	1		2	4	4		3	9	4		3	1	2
2	2	2		2	2	2		3	2	1		3	4	1
2	10	7		2	2	1		3	3	0		3	10	6
2	1	1		2	1	1		3	1	1		3	6	5
2	3	1		2	2	1		3	6	6		3	6	3
2	3	0		2	3	4		3	3	0		3	11	8
2	4	2		2	1	1		3	3	1		3	9	4
2	1	1		2	10	8		3	10	7		3	2	1
2	3	3		2	8	9		3	2	1		3	1	0
2	1	2		2	0	1		3	5	1		3	4	2
2	12	7		2	4	5		3	2	1		3	3	0
2	1	3		2	7	3		3	3	2		3	3	1
2	4	3		2	0	1		3	0	1		3	3	2
2	2	0		2	0	1		3	2	1		3	3	1
2	4	4		2	0	1		3	7	3		3	9	4
2	10	3		2	3	4		3	1	2		3	4	3
2	5	1		2	3	3		3	4	0		3	8	3
2	2	2		3	2	1		3	3	1		3	2	0
2	10	5		3	1	3		3	8	2		3	9	5
2	4	1		3	10	7		3	7	1		3	4	2
2	0	2		3	1	2		3	4	4		3	3	3
2	3	1		3	2	0		3	1	0		3	7	6
2	3	1		3	3	1		3	12	6		3	6	1
2	1	2		3	1	1		3	2	3		3	12	4
2	3	3		3	8	2		3	4	1		3	7	1
2	3	3		3	2	0		3	3	0		3	7	6
2	2	0		3	2	0		3	5	2		3	6	1
2	3	0		3	1	1		3	12	5		3	4	0
2	4	3		3	1	1		3	8	3		3	2	1
2	6	4		3	1	1		3	3	2		3	1	1
2	4	2		3	1	1		3	7	5		3	7	3
2	4	0		3	2	0		3	5	4		3	2	1
2	1	1		3	3	2		3	3	1		3	6	1
2	5	2		3	2	1		3	4	1		3	6	4
2	6	3		3	2	2		3	4	3		3	22	9
2	5	2		3	3	1		3	10	4		3	3	1
2	2	0		3	3	0		3	3	4		3	6	7
2	8	4		3	1	0		3	11	3		3	1	1
2	4	1		3	22	9		3	14	7		3	3	4
2	8	0		3	2	3		3	4	2		3	5	3
2	5	3		3	4	1		3	6	2		3	4	1
2	2	0		3	3	0		3	1	0		3	4	3
2	1	1		3	1	1		3	6	5		3	5	2
2	1	1		3	10	3		3	2	1		3	6	3
2	3	2		3	5	2		3	6	2		3	1	1
3	2	2		3	5	2		3	5	2		3	4	1
3	0	1		3	3	1		3	4	1		3	4	3
3	2	2		3	2	2		3	3	2		3	6	4
3	2	0		3	0	1		3	1	2		3	2	1
3	1	1		3	2	1		3	6	3		3	8	2
3	2	2		3	2	1		3	1	1		3	15	5
3	8	6		3	2	0		3	5	4		3	8	4
3	1	1		3	2	2		3	18	8		3	5	3
3	2	2		3	6	1		3	8	5		3	4	3
3	1	1		3	2	1		3	1	2		3	2	3
3	1	1		3	7	2		3	2	1		3	9	6
3	5	2		3	3	1		3	5	3		3	6	3
3	3	1		3	2	1		3	2	1		3	1	1
3	9	3		3	5	3		3	8	3		3	9	3
3	5	5		3	2	0		3	2	0		3	7	1
3	2	1		3	4	3		3	13	7		3	3	2
3	0	2		3	12	7		3	4	3		3	2	1
3	13	11		3	12	6		4	3	2		3	4	1
3	1	1		3	4	0		4	3	4		3	7	5
3	3	2		3	3	2		4	2	0		3	2	0
3	3	1		3	3	2		4	2	2		3	3	2
3	1	1		3	9	6		4	3	3		3	1	0
3	2	2		3	13	7		4	9	5		3	7	2
3	2	1		3	5	1		4	2	1		3	3	1
3	2	2		3	1	2		4	0	2		3	9	1
3	5	3		3	2	2		4	6	3		3	9	4
3	2	1		3	3	0		4	3	2		3	10	4
3	2	1		3	2	0		4	2	1		3	0	1
3	4	0		3	4	2		4	5	5		3	3	1
3	2	1		3	5	2		4	2	0		3	1	0
3	3	1		3	2	1		4	5	3		3	4	2
3	1	3		3	2	1		4	3	0		3	4	1
3	1	0		3	1	0		4	1	1		3	0	2
3	1	1		3	2	0		4	5	2		3	2	0
3	13	11		3	6	2		4	7	1		3	5	3
3	2	1		3	0	2		4	2	1		3	2	2
3	2	2		3	5	3		4	4	1		3	1	3
3	4	2		3	1	2		4	7	6		3	1	2
3	1	4		3	2	0		4	3	1		3	7	4
3	1	3		3	2	0		4	3	2		3	1	2
3	1	1		3	2	1		4	1	2		3	1	1
3	0	1		3	2	0		4	3	1		3	3	1
3	5	3		3	10	8		4	4	3		3	0	3
3	2	1		3	6	4		4	2	2		3	5	2
3	2	1		3	5	2		4	4	4		3	3	1
3	4	2		3	1	3		4	5	2		3	3	2
3	0	3		3	3	1		4	3	2		3	2	1
3	3	4		3	3	4		4	4	2		3	5	0
3	3	1		3	0	2		4	7	2		3	2	0
3	1	0		3	5	4		4	10	5		3	6	4
3	1	1		3	1	1		4	14	5		3	3	0
3	0	2		3	7	6		4	3	1		4	7	3
3	3	2		3	3	3		4	1	0		4	6	3
3	7	5		3	1	4		4	5	2		4	10	1
3	7	3		3	6	1		4	2	1		4	5	2
3	3	3		3	2	2		4	5	2		4	4	3
3	5	2		3	4	4		4	3	2		4	4	2
3	7	3		3	2	2		4	6	3		4	4	2
3	1	0		3	7	4		4	2	2		4	13	6
3	2	0		3	1	2		4	3	2		4	7	5
3	1	0		3	2	0		4	5	3		4	17	6
3	11	8		3	1	3		4	2	3		4	2	2
3	5	4		3	2	3		4	15	5		4	1	1
3	3	1		3	1	2		4	4	3		4	3	4
3	1	1		3	2	3		4	1	1		4	13	6
3	9	5		3	5	1		4	2	1		4	2	1
3	2	3		3	10	5		4	3	0		4	9	7
3	2	4		3	22	11		4	3	3		4	10	7
3	1	1		3	3	2		4	5	2		4	5	4
3	5	2		3	3	1		4	1	0		4	15	7
3	6	5		3	1	1		4	8	6		4	2	3
3	2	0		3	4	5		4	1	0		4	3	4
3	6	4		3	1	1		4	6	2		4	9	4
3	1	0		3	6	3		4	2	1		4	12	7
3	5	4		3	2	2		4	2	3		4	2	1
3	0	2		3	10	6		4	6	4		4	5	3
3	4	2		4	2	2		4	2	0		4	21	9
3	3	2		4	2	0		4	1	1		4	2	1
3	3	3		4	0	3		4	3	5		4	8	8
3	3	1		4	2	0		4	0	2		4	2	2
3	4	2		4	1	1		4	6	1		4	5	2
3	4	3		4	14	9		4	5	5		4	4	3
3	3	1		4	5	7		4	13	6		4	2	2
3	1	1		4	0	4		4	4	3		4	4	1
3	2	0		4	1	1		4	1	2		4	0	2
3	4	2		4	6	2		4	2	2		4	11	6
3	4	1		4	2	2		4	1	0		4	18	14
3	5	1		4	8	1		4	2	1		4	7	4
3	5	2		4	2	2		4	1	2		4	1	3
3	3	0		4	3	2		4	4	1		4	9	3
3	8	4		4	9	5		4	2	2		4	15	12
3	0	2		4	2	2		4	10	9		4	13	4
3	1	1		4	2	1		4	7	2		4	2	1
3	7	3		4	4	4		4	2	0		4	6	3
3	2	0		4	2	2		4	2	0		4	6	5
3	4	2		4	2	5		4	0	1		4	2	1
3	4	2		4	4	6		4	2	2		4	1	1
3	4	5		4	1	1		4	3	2		4	0	1
3	0	2		4	1	2		4	5	1		4	5	2
3	0	2		4	4	3		4	10	3		4	1	1
3	2	3		4	4	3		4	1	1		4	4	3
3	5	2		4	9	7		4	9	3		4	5	2
3	0	1		4	2	3		4	2	0		4	2	1
3	6	1		4	2	1		4	1	1		4	2	2
3	2	2		4	1	1		4	3	1		4	7	4
3	3	4		4	3	0		4	11	6		4	8	5
3	2	2		4	2	3		4	2	0		4	13	7
3	2	1		4	2	0		4	3	1		4	6	4
3	4	2		4	3	1		4	5	3		4	4	1
3	2	1		4	3	1		4	7	4		4	5	2
4	0	2		4	2	2		4	7	4		4	3	1
4	4	8		4	19	5		4	6	4		4	4	3
4	0	1		4	8	3		4	3	1		4	2	0
4	0	2		4	2	3		4	4	2		4	9	5
4	2	6		4	1	0		4	2	1		4	3	1
4	1	0		4	4	2		4	1	0		4	9	3
4	0	2		4	1	1		4	5	1		4	0	1
4	2	1		4	5	5		4	9	5		4	11	5
4	0	2		4	2	1		4	5	3		4	2	1
4	1	1		4	2	0		4	3	3		4	5	2
4	0	2		4	4	0		4	3	2		4	5	3
4	0	1		4	4	2		4	2	0		4	1	0
4	0	4		4	5	2		4	2	2		4	2	1
4	0	3		4	1	1		4	7	3		4	4	2
4	1	1		4	3	3		4	3	2		4	1	1
4	0	1		4	8	6		4	1	1		4	1	1
4	1	2		4	3	1		4	4	1		4	11	5
4	1	1		4	3	1		5	3	1		4	2	3
4	2	1		4	19	6		5	2	0		4	9	6
4	3	4		4	4	2		5	4	0		4	3	1
4	0	2		4	6	6		5	11	4		4	11	4
4	0	1		4	3	1		5	3	2		4	15	6
4	0	1		4	2	0		5	9	3		4	2	1
4	2	3		4	6	3		5	7	1		4	4	1
4	0	3		4	2	1		5	1	0		4	2	2
4	0	1		4	1	2		5	6	2		4	2	1
4	0	2		4	6	1		5	8	1		4	2	0
4	1	1		4	3	1		5	2	2		4	8	3
4	0	1		4	1	1		5	8	3		4	5	2
4	0	2		4	5	3		5	3	0		4	5	0
4	0	2		4	2	2		5	3	1		4	4	0
4	0	4		4	2	2		5	5	1		4	7	3
4	0	1		4	3	1		5	3	0		4	1	1
4	2	0		4	0	2		5	4	0		4	10	3
4	1	2		4	4	1		5	4	2		4	3	3
4	0	1		4	3	3		5	6	2		4	9	4
4	0	2		4	3	3		5	4	2		4	12	5
4	3	0		4	2	4		5	7	3		4	8	6
4	10	4		4	1	1		5	1	0		4	4	2
4	3	5		4	4	1		5	4	1		4	2	1
4	5	2		4	4	4		5	4	0		4	4	1
4	3	1		4	1	2		5	8	3		4	8	3
4	2	1		4	1	1		5	4	1		4	2	0
4	1	2		4	4	3		5	1	1		4	4	0
4	3	0		4	2	1		5	5	1		5	4	2
4	2	2		4	2	1		5	4	1		5	7	10
4	4	2		4	1	1		5	2	2		5	9	4
4	1	6		4	3	2		5	6	1		5	3	4
4	2	1		4	4	1		5	2	0		5	6	3
4	2	1		4	5	1		5	10	4		5	6	2
4	1	2		4	4	1		5	6	1		5	3	2
4	0	3		4	4	3		5	3	1		5	13	6
4	0	1		4	0	1		5	3	1		5	2	3
4	5	2		4	2	2		5	2	0		5	4	2
4	1	1		4	1	3		5	1	1		5	5	3
4	2	2		4	1	2		5	6	3		5	7	5
4	1	1		4	3	2		5	10	4		5	5	6
4	0	1		4	7	2		5	3	0		5	5	3
4	0	2		4	9	4		5	3	0		5	3	1
4	2	0		4	3	1		5	2	1		5	4	2
4	3	3		4	6	5		5	3	2		5	2	2
4	4	2		4	13	6		5	1	1		5	13	6
4	0	4		4	2	0		5	6	2		5	12	4
4	6	4		4	2	4		5	4	2		5	5	1
4	3	2		4	2	0		5	3	2		5	2	2
4	3	6		4	1	1		5	1	1		5	4	2
4	0	1		4	2	4		5	3	2		5	1	1
4	1	2		4	5	2		5	2	2		5	3	2
4	0	3		4	2	0		5	2	1		5	2	1
4	5	2		4	2	4		5	2	1		5	11	5
4	2	1		4	1	1		5	0	3		5	3	1
4	3	0		5	4	3		5	4	3		5	4	3
4	3	3		5	1	1		5	9	5		5	1	1
4	4	4		5	6	2		5	1	1		5	9	2
4	3	2		5	8	5		5	3	2		5	10	3
4	7	1		5	5	2		5	2	2		5	9	7
4	0	2		5	10	3		5	4	7		5	5	1
4	1	1		5	3	5		5	8	6		5	4	1
4	3	1		5	0	1		5	5	1		5	16	11
4	2	2		5	8	3		5	12	7		5	18	8
4	7	1		5	1	0		5	7	3		5	3	1
4	2	0		5	6	4		5	5	3		5	4	2
4	6	4		5	5	1		5	4	1		5	2	0
4	1	1		5	3	4		5	1	2		5	6	3
4	1	1		5	1	2		5	4	1		5	5	4
4	3	1		5	2	0		5	2	1		5	2	1
4	2	2		5	0	2		5	3	2		5	4	4
4	3	2		5	5	2		5	3	2		5	4	1
4	4	1		5	2	1		5	3	0		5	0	2
4	13	7		5	2	2		5	7	6		5	2	0
4	5	6		5	2	1		5	0	2		5	6	3
4	2	3		5	7	3		5	3	2		5	11	5
4	2	1		5	1	1		5	2	0		5	9	3
4	8	3		5	5	2		5	5	2		5	2	2
4	4	0		5	0	2		5	5	4		5	9	3
4	0	1		5	1	1		5	1	1		5	15	5
4	1	1		5	3	1		5	2	2		5	17	6
4	6	6		5	2	2		5	9	4		5	3	1
4	8	6		5	9	4		5	3	3		5	10	4
4	2	0		5	1	2		5	0	2		5	0	2
4	4	1		5	1	1		5	2	2		5	9	4
4	4	4		5	9	2		5	7	5		5	6	2
4	7	1		5	4	0		5	1	1		5	19	13
4	8	1		5	5	4		5	2	1		5	12	4
4	3	1		5	2	0		5	4	0		5	9	6
4	4	1		5	3	3		5	3	1		5	13	5
4	3	2		5	4	3		5	7	2		5	2	1
4	2	2		5	5	1		5	2	0		5	0	3
4	5	1		5	3	2		5	5	2		5	7	5
4	3	1		5	1	1		5	14	8		5	10	4
4	4	2		5	2	1		5	1	0		5	1	1
4	0	1		5	4	1		5	1	1		5	5	2
4	2	2		5	3	1		5	5	7		5	13	5
4	5	1		5	1	1		5	4	3		5	11	4
4	4	5		5	4	2		5	5	3		5	2	1
4	4	2		5	1	1		5	9	2		5	7	6
4	4	1		5	3	3		5	10	4		5	6	1
4	6	3		5	2	2		5	12	3		5	10	6
4	7	5		5	2	2		5	5	2		5	16	9
4	1	1		5	3	3		5	2	1		5	3	0
4	1	1		5	5	3		6	4	2		5	9	4
4	4	3		5	3	1		6	8	7		5	4	1
4	2	0		5	0	1		6	1	0		5	2	0
4	2	1		5	2	2		6	8	8		5	3	1
4	2	0		5	9	6		6	3	3		5	3	0
4	8	4		5	3	3		6	7	2		5	10	2
4	2	1		5	6	3		6	4	1		5	8	6
4	1	1		5	2	1		6	6	4		5	9	2
4	4	0		5	2	1		6	2	1		5	5	2
4	3	1		5	1	0		6	8	6		5	3	2
4	5	1		5	4	2		6	2	2		5	4	2
4	4	2		5	4	3		6	3	2		5	22	14
4	2	2		5	1	1		6	3	2		5	9	9
				5	4	1		6	5	2		5	9	3
				5	2	1		6	1	1		5	6	2
				5	2	1		6	5	2		5	4	3
				5	2	1		6	4	4		5	4	1
				5	5	3		6	7	3		5	11	6
				5	4	5		6	11	5		5	13	6
				5	1	2		6	6	6		5	1	2
				5	6	4		6	7	0		5	1	2
				5	5	0		6	2	1		5	4	1
				5	3	1		6	1	3		5	7	3
				5	4	0		6	5	5		5	29	16
				5	7	3		6	2	4		5	2	0
				5	5	1		6	0	1		5	10	6
				5	4	4		6	8	2		5	2	0
				5	2	1		6	3	0		5	11	6
				5	1	1		6	4	0
				5	10	5		6	2	1
				5	1	0		6	5	1
				5	1	3		6	9	6
				5	1	1		7	1	1
				5	3	3		7	6	2
				5	5	5		7	3	1
				5	8	4		7	3	0
				5	1	0		7	5	3
				5	6	4		7	1	6
				5	1	1		7	10	8
				5	1	1		7	7	3
				5	0	1		7	6	4
				5	2	2		7	8	10
				5	4	2		7	4	2
				5	4	0		7	2	1
				5	2	0		7	2	0
				5	3	3		7	1	2
				5	4	0		7	9	4
				5	2	2		7	0	1
				5	3	2		7	3	1
				5	0	1		8	3	4
				5	0	1		8	4	2
				5	0	3		8	3	2
				5	1	1		8	1	1
				5	3	3		8	4	1
				5	3	1		8	0	1
				5	2	1		8	1	0
				5	2	0		8	0	1
				5	0	1		8	1	1
				5	1	0		8	2	0
				5	0	3		8	2	2
				5	2	0		8	6	4
				5	1	1		8	8	6
				5	2	1		8	10	3
				5	2	1		8	4	2
				5	2	1		8	8	4
				5	0	3		8	19	9
				5	0	2		8	2	0
				5	0	1		8	6	2
				5	2	1		8	0	2
				5	0	1		8	0	1
				5	0	2		8	3	1
				5	1	4		8	7	3
				5	0	2		8	2	1
				5	0	1		8	4	6
				5	0	3		8	8	11
				5	0	1		8	10	6
				5	1	1		8	2	2
				5	0	1		8	2	1
				5	0	3		8	4	2
				5	0	3		8	3	2
				5	0	2		8	4	2
				5	0	1
				5	0	1
				5	1	2

## Sheet: Ext Data Fig 9i
Average basal and total clone sizes and Proportion of suprabasal cells/total cells per clone in YFP and PI3KH1047R/wt animals in Akita-wt and Akita-Het background
Related to Figures 6f and ExtData Fig 9i
Average basal cell number							Unpaired t test	YFP Akita-wt	YFP Akita-Het	PI3KH1047R/wt Akita-Het
YFP Akita-wt	YFP Akita-Het		PI3KH1047R/wt Akita-wt	PI3KH1047R/wt Akita-Het				vs.	vs.	vs.
3.16	3.38		4.31034	6.5				PI3KH1047R/wt Akita-wt	YFP Akita-wt	PI3KH1047R/wt Akita-wt
3.41584	3.43		5.0404	5.93902
3.4	3.91089		5	4.79699
3.3	3.64356		4.05607	6.05607			P value	<0.0001	0.1853	0.0008
	3.25926		4.38	6.93069			P value summary	****	ns	***
			4.70968				Significantly different (P < 0.05)?	Yes	No	Yes
			4.4375				One- or two-tailed P value?	Two-tailed	Two-tailed	Two-tailed
			4.75				t, df	t=6.960, df=10	t=1.469, df=7	t=4.602, df=11
Each value correspond to the average of all the clones with at least 1 basal cell analysed in one animal.
								YFP Akita-wt	YFP Akita-Het	PI3KH1047R/wt Akita-Het
								vs.	vs.	vs.
Proportion of suprabasal cells per clone							Unpaired t test	PI3KH1047R/wt Akita-wt	YFP Akita-wt	PI3KH1047R/wt Akita-wt
YFP Akita-wt	YFP Akita-Het		PI3KH1047R/wt Akita-wt	PI3KH1047R/wt Akita-Het
0.566522	0.512505		0.33576	0.283456
0.506471	0.4727		0.29113	0.306049			P value	0.0006	0.1958	0.2065
0.419987	0.359904		0.340884	0.323799			P value summary	***	ns	ns
0.521279	0.400776		0.345524	0.355058			Significantly different (P < 0.05)?	Yes	No	No
	0.475566		0.307546	0.338699			One- or two-tailed P value?	Two-tailed	Two-tailed	Two-tailed
			0.366189				t, df	t=4.904, df=10	t=1.430, df=7	t=1.343, df=11
			0.401363
			0.426234
Each value correspond to the average ratio of suprabasal/total cells of all the clones analysed in one animal.

## Sheet: Ext Data Fig 9j-k
	Animal body weight
	Related to Extended Data Fig.9 j
	Chow			HFD				Chow	HFD
	Day 0	Day 24		Day 0	Day 24			Day 24	Day 24
	22.6	23		33.2	36.2			vs.	vs.
	25.8	26.7		38	43.9			Day 0	Day 0
	22.3	22.3		37.2	38.5
	40.4	38.1		31	33.4		Paired t test
	40.1	38.2		27.8	32.6		P value	0.5758	<0.0001
	38.1	36.2		41.2	40.5		P value summary	ns	****
	22.8	24.5		31.7	33		Significantly different (P < 0.05)?	No	Yes
	23.1	25.1		34.3	33.5		One- or two-tailed P value?	Two-tailed	Two-tailed
	21.7	22.3		22.7	25.1		t, df	t=0.5805, df=9	t=6.282, df=15
	39.1	37		22.4	25.4		Number of pairs	10	16
	38.9	37.2		26	26.5
	36.3	34.5		23.4	24.8
	36.4	35.4		30.1	33
	20.5	21.3		31	33.4
	21.4	23		40.3	43
	34.4	34.9		43.1	46.4
				33.7	35.9
				34.1	37.1
				33.6	37.5
	Insulin (ug/l)
	Related to Extended Data Fig. 9 k
	Chow	HFD						HFD
	1.03837	3.88689						vs.
	2.30551	1.59892						Chow
	1.10921	12.8785
	1.53522	9.47211					Unpaired t test
	0.30296	12.1171					P value	0.008
	1.39355	0.593787					P value summary	**
	0.681131	1.98336					Significantly different (P < 0.05)?	Yes
	1.22499	6.72284					One- or two-tailed P value?	Two-tailed
	1.26031	2.75343					t, df	t=2.863, df=27
	0.176347	6.39199
	0.311449	2.52155
	0.509455	0.329806
	0.296029	0.853612
	0.146963	0.889656
		0.188148

## Sheet:  Ext Data Fig 9l
Average basal and total clone sizes and Proportion of suprabasal cells/total cells per clone in YFP and PI3KH1047R/wt animals in Chow or HFD
Related to Figures 7F and ExtData Fig 8f
Average basal cell number								PI3KH1047R/wt HFD	YFP Chow	YFP HFD
YFP Chow	YFP HFD		PI3KH1047R/wt Chow	PI3KH1047R/wt HFD				vs.	vs.	vs.
2.90698	3.10638		4.96842	6.49565				PI3KH1047R/wt Chow	PI3KH1047R/wt Chow	YFP Chow
2.09091	3.28261		5.10185	6.11429
3.32673	3.63636		4.84545	4.82645			Unpaired t test
3.15	3.60169		5.52941	5.4918			P value	0.0077	<0.0001	0.1683
3.75701	3.4486		4.88462	6.32075			P value summary	**	****	ns
2.85577			4.57426	5.48276			Significantly different (P < 0.05)?	Yes	Yes	No
			4.69	6.55172			One- or two-tailed P value?	Two-tailed	Two-tailed	Two-tailed
			4.67327	4.68317			t, df	t=3.073, df=15	t=8.185, df=12	t=1.498, df=9
				5.54369
Each value correspond to the average of all the clones with at least 1 basal cell analysed in one animal.
								PI3KH1047R/wt HFD	YFP Chow	YFP HFD
								vs.	vs.	vs.
Proportion of suprabasal cells per clone							Unpaired t test	PI3KH1047R/wt Chow	PI3KH1047R/wt Chow	YFP Chow
YFP Chow	YFP HFD		PI3KH1047R/wt Chow	PI3KH1047R/wt HFD
0.508171	0.565347		0.420803	0.280266
0.621504	0.396692		0.316652	0.257998			P value	0.0021	0.0046	0.5417
0.42518	0.366674		0.333146	0.30526			P value summary	**	**	ns
0.423336	0.459977		0.312916	0.296252			Significantly different (P < 0.05)?	Yes	Yes	No
0.360628	0.490293		0.352339	0.310285			One- or two-tailed P value?	Two-tailed	Two-tailed	Two-tailed
0.618858			0.34925	0.29137			t, df	t=3.712, df=15	t=3.473, df=12	t=0.6343, df=9
			0.331707	0.254921
			0.387933	0.330561
				0.317436
Each value correspond to the average ratio of suprabasal/total cells of all the clones analysed in one animal.

## Sheet: Ext Data Fig 9m
All clones analysed from Cre-YFP and Cre-Pik3caH1047R/wt animals under Chow diet and High fat diet (HFD)
Related to Fig 6h-i and ExtData Fig 8m
R26YFP/wt Chow 28 days after induction				R26YFP/wt HFD 28 days after induction				Pik3caH1047R/wt Chow 28 days after induction				Pik3caH1047R/wt HFD 28 days after induction						2D Kolmogorov-Smirnov test of YFP (Chow, HFD) vs PI3K (Chow, HFD) clone size distributions:
Animal	Basal	First SB		Animal	Basal	First SB		Animal	Basal	First SB		Animal	Basal	First SB
1	0	2		1	2	2		1	3	1		1	2	1							PI3K vs YFP (Chow, 1m)	PI3K vs YFP (HFD, 1m)
1	3	2		1	1	0		1	4	2		1	3	1						p-val:	3.1879e-29	2.6516e-23
1	5	1		1	4	1		1	3	2		1	11	2
1	2	0		1	2	1		1	4	1		1	8	3								HFD vs Chow (YFP, 1m)
1	0	6		1	4	2		1	1	2		1	6	3						p-val:		0.0064
1	1	0		1	1	1		1	6	3		1	9	2
1	1	3		1	3	2		1	1	1		1	4	2								HFD vs Chow (PI3K, 1m)
1	1	7		1	1	0		1	2	0		1	13	3						p-val:		3.6232e-05
1	1	3		1	0	1		1	3	2		1	3	1
1	1	1		1	2	1		1	1	2		1	3	3
1	1	1		1	0	1		1	2	0		1	15	5
1	2	0		1	1	2		1	0	2		1	2	3				Results on possible interactions of treatment and genotype effects on basal clone size distributions:
1	1	4		1	9	4		1	1	2		1	5	1
1	0	2		1	8	6		1	5	1		1	4	2				Interaction Genotype:HFD - Analysis of Variance of Aligned Rank Transformed (ART) Data						Contrast ART-C Post-hoc test of differences of differences: difference between (YFP - PI3K | CTL) and (YFP - PI3K | HFD)
1	2	0		1	8	2		1	0	2		1	3	1				(Non-parametric factorial ANOVA)
1	2	2		1	4	1		1	0	1		1	5	2
1	2	2		1	1	1		1	6	3		1	1	0				Table Type: Anova Table (Type III tests)						Estimate: 0.213
1	5	2		1	1	1		1	5	6		1	25	8				Model: No Repeated Measures (lm)						F Test:
1	3	2		1	5	2		1	4	2		1	4	0				Response: art(Basal)						P-value adjustment method: holm
1	1	1		1	7	1		1	1	2		1	8	4
1	2	0		1	1	1		1	2	2		1	3	1					Df	Df.res	F value	Pr(>F)			Value	Df	Sum of Sq	F	Pr(>F)
1	1	2		1	0	3		1	13	3		1	1	3				genotype	1	2881	413.701	< 2e-16	***	YFP-PI3K : CTL-HFD	151.29	1	3886117	5.7426	0.01662	*	(YFP - PI3K) difference is significantly larger under HFD
1	3	2		1	0	1		1	5	2		1	4	2				treatment	1	2881	100.678	< 2e-16	***	Residuals		2881	1949631960
1	2	1		1	0	2		1	0	2		1	3	1				genotype:treatment	1	2881	5.7426	0.016622	*
1	0	2		1	1	7		1	10	7		1	3	4
1	0	1		1	3	2		1	0	5		1	3	2
1	1	3		1	2	3		1	4	2		1	9	4				Results on pairwise differences in clone size distributions: separated for basal and suprabasal
1	0	1		1	1	3		1	2	1		1	8	4
1	1	3		1	0	1		1	2	2		1	4	0				Kolmogorov-Smirnov test of YFP (Chow, HFD) vs PI3K (Chow, HFD) clone size distributions:
1	2	2		1	1	1		1	6	5		1	15	8
1	3	4		1	1	4		1	2	3		1	4	1							basal
1	13	9		1	3	2		1	3	1		1	2	1							PI3K vs YFP (Chow, 1m)	PI3K vs YFP (HFD, 1m)
1	3	1		1	6	2		1	3	1		1	23	10						p-val:	1.2365e-30	1.1207e-25
1	1	5		1	11	13		1	4	2		1	10	4
1	2	3		1	1	2		1	4	4		1	1	0								HFD vs Chow (YFP, 1m)
1	0	2		1	4	3		1	14	3		1	1	3						p-val:		0.00018979
1	6	1		1	4	6		1	4	1		1	6	1
1	2	2		1	2	4		1	1	1		1	10	3								HFD vs Chow (PI3K, 1m)
1	4	3		1	6	2		1	2	2		1	17	5						p-val:		1.8176e-07
1	1	2		1	3	4		1	1	1		1	6	3
1	3	2		1	0	1		1	2	1		1	12	8
1	9	2		1	0	1		1	11	4		1	8	3
1	5	1		1	6	5		1	5	1		1	5	2
1	2	0		1	4	1		1	5	1		1	3	2
1	7	2		1	0	5		1	1	0		1	2	2
1	2	4		1	0	1		1	3	0		1	1	1
1	2	2		1	1	2		1	8	7		1	8	1
1	1	4		1	0	1		1	13	6		1	5	3
1	0	4		1	0	2		1	13	5		1	7	4
1	9	3		1	0	1		1	8	8		1	5	0
1	4	0		1	1	1		1	26	11		1	9	4
2	0	1		1	1	1		1	1	2		1	7	4
2	1	1		1	0	1		1	2	2		1	8	2
2	0	4		1	0	1		1	16	3		1	8	2
2	0	1		1	2	4		1	1	1		1	6	3
2	1	1		1	2	1		1	4	1		1	1	1
2	1	1		1	1	2		1	0	2		1	7	4
2	3	5		1	2	0		1	5	2		1	4	1
2	0	2		1	1	1		1	3	2		1	2	1
2	0	2		1	3	1		1	11	4		1	11	4
2	2	2		1	4	1		1	2	1		1	6	1
2	0	8		1	4	4		1	5	2		1	6	1
2	1	3		2	3	1		1	10	6		1	4	0
2	0	1		2	2	0		1	4	1		1	9	7
2	1	2		2	2	1		1	0	1		1	15	6
2	0	1		2	2	0		1	2	1		1	3	1
2	1	0		2	2	0		1	4	1		1	7	0
2	2	0		2	2	0		1	2	3		1	7	2
2	0	1		2	4	4		1	2	3		1	10	2
2	1	0		2	1	0		1	3	2		1	9	1
2	2	1		2	3	1		1	5	3		1	5	1
2	8	8		2	2	1		1	3	4		1	7	4
2	2	8		2	3	2		1	3	1		1	24	8
2	3	4		2	3	4		1	6	4		1	14	5
2	1	1		2	4	4		1	2	4		1	1	2
2	0	2		2	0	1		1	1	4		1	1	0
2	0	1		2	4	3		1	2	2		1	4	1
2	2	6		2	2	2		1	4	3		1	5	5
2	1	0		2	7	7		1	1	1		1	4	2
2	1	1		2	2	1		1	1	1		1	4	0
2	0	2		2	6	7		1	13	7		1	2	0
2	0	2		2	4	4		1	5	2		1	2	0
2	2	1		2	5	2		1	1	1		1	4	2
2	5	6		2	7	4		1	0	2		1	2	2
2	3	1		2	3	2		1	4	3		1	7	2
2	2	1		2	1	1		1	4	1		1	8	3
2	0	2		2	0	1		1	0	2		1	3	0
2	1	1		2	1	2		1	14	4		1	5	1
2	0	4		2	0	1		1	5	4		1	11	1
2	1	0		2	2	0		1	3	3		1	14	7
2	1	1		2	1	1		1	1	3		1	2	1
2	2	1		2	3	0		1	2	2		1	11	5
2	1	2		2	1	1		1	6	3		1	3	2
2	2	0		2	1	2		1	2	0		1	2	1
2	0	2		2	2	1		1	8	0		1	10	4
2	0	1		2	3	3		1	2	2		1	4	2
2	1	3		2	5	7		1	8	2		1	13	3
2	8	7		2	6	4		1	10	2		1	6	4
2	1	2		2	2	0		1	14	5		1	2	1
2	2	1		2	6	4		1	3	4		1	7	4
2	3	2		2	4	2		1	8	3		1	19	11
2	0	1		2	2	0		1	7	3		1	13	7
2	1	1		2	6	1		1	13	4		1	3	2
2	0	1		2	2	0		1	5	3		1	2	3
2	0	1		2	9	8		2	4	3		1	1	1
2	0	2		2	1	1		2	1	1		1	2	0
2	0	2		2	7	5		2	6	2		1	2	1
2	0	1		2	4	2		2	4	1		1	10	6
2	1	1		2	4	6		2	10	4		1	11	3
2	0	1		2	4	2		2	0	1		1	13	8
2	2	7		2	1	2		2	1	1		1	2	0
2	3	4		2	0	1		2	5	2		1	2	1
2	0	4		3	6	2		2	2	1		1	3	1
2	0	1		3	6	2		2	7	5		1	6	2
2	8	1		3	2	2		2	3	2		1	9	4
2	3	6		3	5	2		2	4	2		2	18	8
2	1	3		3	3	3		2	1	0		2	2	1
2	2	1		3	1	1		2	8	5		2	6	1
2	0	3		3	5	2		2	9	5		2	7	4
2	1	5		3	3	1		2	5	2		2	6	1
2	0	1		3	2	2		2	3	3		2	8	3
2	4	3		3	2	1		2	11	4		2	5	4
2	1	2		3	1	1		2	1	1		2	5	1
2	0	2		3	4	2		2	3	1		2	6	4
2	0	1		3	1	1		2	0	1		2	2	1
2	0	1		3	2	2		2	2	0		2	4	2
2	1	2		3	4	2		2	1	2		2	8	6
2	3	0		3	2	1		2	10	4		2	2	2
2	1	6		3	3	0		2	2	1		2	4	1
2	2	3		3	7	1		2	3	2		2	6	3
2	0	1		3	7	1		2	3	2		2	4	0
2	2	7		3	5	1		2	4	3		2	1	1
2	0	1		3	7	5		2	3	2		2	7	3
2	1	1		3	10	5		2	3	1		2	7	1
2	1	1		3	1	1		2	8	1		2	10	6
2	3	4		3	1	1		2	43	25		2	5	3
2	0	2		3	3	1		2	3	1		2	3	2
2	3	2		3	2	2		2	1	0		2	12	7
2	0	2		3	3	3		2	3	3		2	11	5
2	0	1		3	4	2		2	9	2		2	13	6
2	0	1		3	11	9		2	6	1		2	15	4
2	0	1		3	2	4		2	10	4		2	13	6
2	0	1		3	12	6		2	4	2		2	2	1
2	0	2		3	6	1		2	1	1		2	2	0
2	1	1		3	4	6		2	1	1		2	12	3
2	1	2		3	2	1		2	3	2		2	4	2
2	1	3		3	6	1		2	5	0		2	1	1
2	3	3		3	2	1		2	8	3		2	8	2
2	2	1		3	6	2		2	1	1		2	2	1
2	1	0		3	2	1		2	4	1		2	3	0
2	0	1		3	2	0		2	5	3		2	4	1
2	2	2		3	3	1		2	4	1		2	9	2
2	2	2		3	3	1		2	1	0		2	8	4
2	1	4		3	2	0		2	0	1		2	13	5
2	0	1		3	0	2		2	1	1		2	5	2
2	2	3		3	0	1		2	4	1		2	4	2
2	6	3		3	1	1		2	6	2		2	7	2
2	1	1		3	2	0		2	2	1		2	4	1
2	3	3		3	3	1		2	2	1		2	5	4
2	0	1		3	4	2		3	9	0		2	10	3
2	2	1		3	3	3		3	1	1		2	4	2
2	2	3		3	4	2		3	9	5		2	5	2
2	2	1		3	1	1		3	9	5		2	7	2
2	1	1		3	2	1		3	3	2		2	3	1
2	1	2		3	0	2		3	1	0		2	4	0
2	1	1		3	1	1		3	9	3		2	5	3
2	2	3		3	8	2		3	4	0		2	4	1
2	0	2		3	4	2		3	1	1		2	10	8
2	1	1		3	12	2		3	5	3		2	5	1
2	0	1		3	6	4		3	6	2		2	13	6
2	2	2		3	0	2		3	1	1		2	5	2
2	0	1		3	3	1		3	1	0		2	7	2
2	0	1		3	8	3		3	6	4		2	4	1
2	0	1		3	2	1		3	1	0		2	5	0
2	0	2		3	2	1		3	2	1		2	1	1
2	0	4		3	4	1		3	5	3		2	8	2
2	2	2		3	4	2		3	1	1		2	7	1
2	5	1		3	8	3		3	4	1		2	7	2
2	1	1		3	4	2		3	6	2		2	1	2
2	0	4		3	1	2		3	7	3		2	3	0
2	0	1		3	5	3		3	1	3		2	2	1
2	0	2		3	4	2		3	11	6		2	3	0
2	0	1		3	3	0		3	11	7		2	4	3
2	1	1		3	2	1		3	14	8		2	3	0
2	0	1		3	1	3		3	14	3		2	2	2
2	6	7		3	1	1		3	2	0		2	7	2
2	1	2		3	3	3		3	15	8		2	6	0
2	0	1		3	4	2		3	6	1		2	12	3
2	1	4		3	2	3		3	3	1		2	6	2
2	0	1		3	3	2		3	4	1		2	8	2
2	1	5		3	3	2		3	6	3		2	2	0
2	0	2		3	2	1		3	2	1		2	3	1
2	2	1		3	3	3		3	1	0		2	10	1
2	7	6		3	1	1		3	5	1		2	2	1
2	6	5		3	2	1		3	7	2		2	6	2
2	1	2		3	3	4		3	7	2		2	6	2
2	1	1		3	1	1		3	8	3		2	6	3
2	1	2		3	6	3		3	4	1		2	4	1
2	0	3		3	1	1		3	5	3		2	9	2
2	3	5		3	7	3		3	13	5		2	3	1
2	2	1		3	2	0		3	5	3		2	10	1
2	1	2		3	6	1		3	10	4		2	7	2
2	0	2		3	3	1		3	3	1		2	13	6
2	1	1		3	7	4		3	18	8		2	5	2
2	0	2		3	3	2		3	7	2		2	8	0
2	0	1		3	5	2		3	6	2		2	2	1
2	0	4		3	2	1		3	3	1		2	5	2
2	1	1		3	2	1		3	8	5		2	2	1
2	2	2		3	8	2		3	2	0		2	8	3
2	0	3		3	4	0		3	2	3		2	2	1
2	1	1		3	2	0		3	2	0		2	18	4
2	3	2		3	1	1		3	24	13		2	2	1
2	2	3		3	2	2		3	1	1		2	3	2
2	0	1		3	3	1		3	1	1		2	20	8
2	0	2		3	1	1		3	3	1		2	3	0
2	0	3		4	1	1		3	19	7		2	4	2
2	1	2		4	2	1		3	3	1		2	6	1
2	0	2		4	0	3		3	4	1		2	10	1
2	0	2		4	0	1		3	9	3		2	6	4
2	0	2		4	3	1		3	1	1		2	3	1
2	3	2		4	1	1		3	1	1		3	7	5
3	3	1		4	4	3		3	1	2		3	1	3
3	0	1		4	7	2		3	5	0		3	7	2
3	2	2		4	1	1		3	2	0		3	5	4
3	2	0		4	5	3		3	6	3		3	8	5
3	1	1		4	10	5		3	3	1		3	1	1
3	3	2		4	5	1		3	5	3		3	11	7
3	0	1		4	4	1		3	1	1		3	7	2
3	2	0		4	4	1		3	3	4		3	1	0
3	3	2		4	6	4		3	5	3		3	4	4
3	2	2		4	7	7		3	0	1		3	4	0
3	2	2		4	5	0		3	5	2		3	0	1
3	2	1		4	4	1		3	7	3		3	1	2
3	3	1		4	0	2		3	8	4		3	3	1
3	9	3		4	0	2		3	13	5		3	4	2
3	0	1		4	2	1		3	7	1		3	2	2
3	2	2		4	1	1		3	4	6		3	6	2
3	1	1		4	1	1		3	6	4		3	4	3
3	1	1		4	1	0		3	2	3		3	3	2
3	3	1		4	5	1		3	6	3		3	5	2
3	5	3		4	3	2		3	9	6		3	9	4
3	0	2		4	5	2		3	2	1		3	7	5
3	1	1		4	9	12		3	2	0		3	8	2
3	1	1		4	4	2		3	1	0		3	11	5
3	2	1		4	0	2		3	5	4		3	5	1
3	3	4		4	2	1		3	0	2		3	5	1
3	2	2		4	1	3		4	2	0		3	3	1
3	5	4		4	12	7		4	5	2		3	4	2
3	1	1		4	5	6		4	3	1		3	7	2
3	1	1		4	0	1		4	10	4		3	5	3
3	2	2		4	0	1		4	3	3		3	4	1
3	1	1		4	1	3		4	5	2		3	5	3
3	2	1		4	0	1		4	4	2		3	9	4
3	2	2		4	1	1		4	3	0		3	6	2
3	2	2		4	1	3		4	15	6		3	3	3
3	1	1		4	0	3		4	1	2		3	14	3
3	1	1		4	2	2		4	8	5		3	6	3
3	2	0		4	0	3		4	1	1		3	2	0
3	5	2		4	1	2		4	1	1		3	5	5
3	1	1		4	2	2		4	2	1		3	3	0
3	4	1		4	0	1		4	0	2		3	2	0
3	2	0		4	1	5		4	0	2		3	4	1
3	2	1		4	1	1		4	3	4		3	5	1
3	2	0		4	2	3		4	3	2		3	1	2
3	4	0		4	2	3		4	3	2		3	5	1
3	3	3		4	1	0		4	9	3		3	3	2
3	2	1		4	2	4		4	7	2		3	1	1
3	6	2		4	2	1		4	1	1		3	1	1
3	7	3		4	1	2		4	2	1		3	3	1
3	3	1		4	2	2		4	10	4		3	1	2
3	5	8		4	16	4		4	3	1		3	4	2
3	12	7		4	2	1		4	19	7		3	4	1
3	2	0		4	8	4		4	3	3		3	4	1
3	1	3		4	5	5		4	5	3		3	1	0
3	1	1		4	3	0		4	2	1		3	2	1
3	2	2		4	2	1		4	1	2		3	5	1
3	0	1		4	2	0		4	11	7		3	5	1
3	8	1		4	3	0		4	13	6		3	4	1
3	0	2		4	9	4		4	5	3		3	4	0
3	2	2		4	7	3		4	6	6		3	1	0
3	3	1		4	6	3		4	7	7		3	2	0
3	3	2		4	1	1		4	3	2		3	3	1
3	2	4		4	4	3		4	11	6		3	3	3
3	1	1		4	6	3		4	6	2		3	7	5
3	4	0		4	1	1		4	4	2		3	5	1
3	2	1		4	2	2		4	5	2		3	10	5
3	1	2		4	2	2		4	1	0		3	7	1
3	2	1		4	5	2		4	11	5		3	5	1
3	1	1		4	3	2		4	4	3		3	16	2
3	3	0		4	1	1		4	7	5		3	4	2
3	5	5		4	4	3		4	0	1		3	5	2
3	2	0		4	4	3		4	5	1		3	5	1
3	4	0		4	2	2		4	4	2		3	9	1
3	2	1		4	11	8		4	6	2		3	2	2
3	1	1		4	0	2		4	7	1		3	9	3
3	4	3		4	6	0		4	3	1		3	2	1
3	3	1		4	16	3		4	10	4		3	5	1
3	1	2		4	6	3		4	3	0		3	4	1
3	1	3		4	2	2		4	7	3		3	6	2
3	0	1		4	2	1		4	9	2		3	4	1
3	1	1		4	4	5		4	1	1		3	2	1
3	7	3		4	1	1		4	2	1		3	6	4
3	2	1		4	3	1		4	4	2		3	5	4
3	6	4		4	1	1		4	4	1		3	4	0
3	1	1		4	2	0		4	3	1		3	2	2
3	1	1		4	5	3		4	11	2		3	5	3
3	0	1		4	7	3		4	22	8		3	6	2
3	2	1		4	2	1		4	3	1		3	11	4
3	1	1		4	4	1		4	1	0		3	3	3
3	4	1		4	2	2		4	2	1		3	1	2
3	1	3		4	2	1		4	1	1		3	3	3
3	9	4		4	0	2		4	3	1		3	3	3
3	4	2		4	2	0		4	1	0		3	6	3
3	5	1		4	1	2		4	2	1		3	5	1
3	1	2		4	7	5		4	5	0		3	6	2
3	3	3		4	2	2		4	2	2		3	2	1
3	4	2		4	10	4		4	7	2		3	1	1
3	11	6		4	2	2		4	3	2		3	1	2
3	5	4		4	2	4		4	5	2		3	7	2
3	0	1		4	1	1		4	2	1		3	1	1
3	8	3		4	1	2		4	2	1		3	8	3
3	1	1		4	3	0		4	7	2		3	4	2
3	8	2		4	4	3		4	4	1		3	2	3
3	8	0		4	1	2		4	1	1		3	2	1
3	2	0		4	1	1		4	2	0		3	19	9
3	6	2		4	3	2		4	2	0		3	5	1
3	7	1		4	4	3		4	9	4		3	2	1
3	2	1		4	0	1		4	2	1		3	7	1
3	0	2		4	2	0		4	6	2		3	3	2
3	1	2		4	6	2		4	1	1		3	6	2
3	10	3		4	1	1		4	4	3		3	8	4
4	2	0		4	1	1		4	12	4		3	2	2
4	2	2		4	5	3		4	2	1		3	2	0
4	1	0		4	5	4		4	4	2		3	9	7
4	2	0		4	3	1		4	5	1		3	11	2
4	2	2		4	3	2		4	2	4		3	2	0
4	1	1		4	4	3		4	4	2		3	5	2
4	1	2		4	7	2		4	3	1		3	9	2
4	2	0		4	1	1		4	2	3		3	10	5
4	3	0		4	3	3		4	1	2		3	1	0
4	4	5		4	10	7		4	4	3		3	7	4
4	1	1		4	2	1		4	2	3		3	2	2
4	3	1		4	2	1		4	3	1		4	4	1
4	9	9		4	1	2		4	7	3		4	6	3
4	2	1		4	2	1		4	2	1		4	7	2
4	1	1		4	2	2		4	2	0		4	10	5
4	0	3		4	0	3		4	13	4		4	0	2
4	11	6		4	5	5		4	4	1		4	7	5
4	5	1		5	2	4		4	3	2		4	2	1
4	2	2		5	2	3		4	4	1		4	8	1
4	1	1		5	1	2		4	4	2		4	19	4
4	2	1		5	4	4		4	6	2		4	6	1
4	4	3		5	2	1		4	3	1		4	5	1
4	10	2		5	1	1		4	1	1		4	6	2
4	0	1		5	3	1		4	7	3		4	8	2
4	7	1		5	2	1		4	3	2		4	8	3
4	1	1		5	4	2		4	14	2		4	8	3
4	10	3		5	4	1		4	7	3		4	6	3
4	10	1		5	1	1		4	3	2		4	3	1
4	1	1		5	5	2		5	2	2		4	3	1
4	2	1		5	0	2		5	4	1		4	5	1
4	1	1		5	1	1		5	2	1		4	4	2
4	1	2		5	13	11		5	4	2		4	6	1
4	3	4		5	7	6		5	9	4		4	8	6
4	0	2		5	3	4		5	3	1		4	5	1
4	4	4		5	14	8		5	2	1		4	5	0
4	5	2		5	4	4		5	4	1		4	10	3
4	1	3		5	3	2		5	2	0		4	4	1
4	9	7		5	3	2		5	4	2		4	4	1
4	3	3		5	0	1		5	3	1		4	2	1
4	2	1		5	2	2		5	3	2		4	7	1
4	2	5		5	1	1		5	4	1		4	4	2
4	1	2		5	2	1		5	5	3		4	0	1
4	6	2		5	7	4		5	2	0		4	2	1
4	4	4		5	1	1		5	2	1		4	1	1
4	1	1		5	8	2		5	14	4		4	14	5
4	0	2		5	2	3		5	3	2		4	3	2
4	3	2		5	1	1		5	1	0		4	17	7
4	2	2		5	12	6		5	12	3		4	4	1
4	2	3		5	1	2		5	8	4		4	5	3
4	1	1		5	5	2		5	3	1		4	1	3
4	4	1		5	0	1		5	5	2		4	5	4
4	1	1		5	3	1		5	6	3		4	9	7
4	2	4		5	1	1		5	8	3		4	4	2
4	3	1		5	0	2		5	31	12		4	2	1
4	3	1		5	4	1		5	5	3		4	4	1
4	2	1		5	1	1		5	0	1		4	4	2
4	0	2		5	0	3		5	7	7		4	3	1
4	1	1		5	2	2		5	1	0		4	2	0
4	2	1		5	6	7		5	2	3		4	11	7
4	1	1		5	1	3		5	5	3		4	3	1
4	4	1		5	1	1		5	5	4		4	6	1
4	2	0		5	2	0		5	10	4		4	6	2
4	4	1		5	2	1		5	2	1		4	4	1
4	2	1		5	4	3		5	8	3		4	3	1
4	1	1		5	2	2		5	3	2		4	3	1
4	0	1		5	3	1		5	4	0		4	5	1
4	6	1		5	1	3		5	0	2		4	8	0
4	8	2		5	2	2		5	2	0		4	2	1
4	1	1		5	2	0		5	8	4		4	1	0
4	1	2		5	1	2		5	7	4		4	7	4
4	1	2		5	0	1		5	5	3		4	2	0
4	4	3		5	0	1		5	11	6		4	15	4
4	4	2		5	2	0		5	4	3		4	8	1
4	1	1		5	2	1		5	9	6		4	16	10
4	5	6		5	3	1		5	0	2		4	8	2
4	3	3		5	7	2		5	11	1		4	2	1
4	6	4		5	3	3		5	3	1		4	5	3
4	2	0		5	4	2		5	7	3		4	11	6
4	2	1		5	6	4		5	3	2		4	3	3
4	8	2		5	8	2		5	2	2		4	3	2
4	6	2		5	4	3		5	12	4		4	3	3
4	1	1		5	2	1		5	2	2		4	6	1
4	1	1		5	2	2		5	2	1		4	2	0
4	6	3		5	8	3		5	19	7		4	1	1
4	1	4		5	1	4		5	2	1		4	3	4
4	0	1		5	0	1		5	16	6		4	1	1
4	4	1		5	25	24		5	1	1		4	2	1
4	4	1		5	2	1		5	2	1		4	2	1
4	4	3		5	5	3		5	3	1		4	7	2
4	4	0		5	2	1		5	2	2		4	2	0
4	4	2		5	0	1		5	2	1		4	11	6
4	5	3		5	0	3		5	5	1		4	4	2
4	9	4		5	3	2		5	3	0		4	4	0
4	2	2		5	2	1		5	6	2		4	9	2
4	5	1		5	1	1		5	3	1		4	5	2
4	4	2		5	1	2		5	1	2		4	1	1
4	1	1		5	4	5		5	4	2		4	3	1
4	0	1		5	2	2		5	1	0		4	9	2
4	0	3		5	2	0		5	2	2		4	3	2
4	2	3		5	1	2		5	10	5		4	4	3
4	3	2		5	2	0		5	2	1		4	9	5
4	6	5		5	0	1		5	2	1		4	6	1
4	2	3		5	1	1		5	8	5		4	2	1
4	5	4		5	2	1		5	2	2		4	4	2
4	4	0		5	1	1		5	2	2		4	5	1
4	6	2		5	1	0		5	1	0		4	2	2
4	3	2		5	0	1		5	2	2		4	6	1
4	3	0		5	0	2		5	5	3		4	3	2
4	2	2		5	2	4		5	6	1		4	11	1
4	2	0		5	1	0		5	6	3		4	2	2
5	5	5		5	1	2		5	7	4		4	7	3
5	4	3		5	4	4		5	1	1		4	4	3
5	2	3		5	3	1		5	5	2		4	4	1
5	3	1		5	20	6		5	8	0		4	9	1
5	2	0		5	1	2		5	4	2		4	8	3
5	3	3		5	3	2		5	1	0		4	5	2
5	3	1		5	1	1		5	5	2		4	19	6
5	1	2		5	1	2		5	7	2		4	8	4
5	1	1		5	0	2		5	5	2		4	3	2
5	3	1		5	4	4		5	10	8		4	9	4
5	1	1		5	1	1		5	2	0		4	2	0
5	4	2		5	0	1		5	12	5		4	7	1
5	3	3		5	2	4		5	3	1		4	7	2
5	5	1		5	1	0		5	2	2		4	1	1
5	1	2		5	2	5		5	10	2		4	2	3
5	4	1		5	1	4		5	1	1		4	0	2
5	18	8		5	3	1		5	12	7		4	1	1
5	3	1		5	4	2		5	2	0		4	3	2
5	3	0		5	2	0		5	4	3		4	5	3
5	4	0		5	6	7		5	4	2		4	1	1
5	0	1		5	8	4		5	1	1		4	3	0
5	3	0		5	5	3		5	2	1		4	8	3
5	2	3		5	8	6		5	9	5		4	10	4
5	3	1		5	0	2		5	4	0		4	11	6
5	11	5		5	2	3		5	8	1		4	7	2
5	2	2		5	1	1		5	3	1		4	2	0
5	7	2		5	3	1		5	6	2		5	8	6
5	3	1		5	3	0		5	4	2		5	2	2
5	1	1		5	7	1		5	5	3		5	8	4
5	1	1		5	1	1		6	14	8		5	13	7
5	2	2		5	0	1		6	1	2		5	2	1
5	9	3						6	1	0		5	1	1
5	5	1						6	2	0		5	15	3
5	13	4						6	2	0		5	1	2
5	6	2						6	0	3		5	3	4
5	4	2						6	10	3		5	5	1
5	1	0						6	0	1		5	2	1
5	1	2						6	1	1		5	4	1
5	2	2						6	5	0		5	1	1
5	4	0						6	2	1		5	9	1
5	6	2						6	11	5		5	5	2
5	3	0						6	8	3		5	8	1
5	1	2						6	4	2		5	6	5
5	3	2						6	1	1		5	8	4
5	12	7						6	3	0		5	12	5
5	2	1						6	4	2		5	12	5
5	4	2						6	8	2		5	4	1
5	2	3						6	2	1		5	6	3
5	2	0						6	6	1		5	2	1
5	2	1						6	12	4		5	7	2
5	2	4						6	0	2		5	9	6
5	8	4						6	10	5		5	5	1
5	3	2						6	2	1		5	3	3
5	3	2						6	8	1		5	5	2
5	3	1						6	1	2		5	1	1
5	2	2						6	1	1		5	8	2
5	1	1						6	1	0		5	8	4
5	2	0						6	9	4		5	15	11
5	1	2						6	18	7		5	8	4
5	5	4						6	3	6		5	1	0
5	2	0						6	1	1		5	14	5
5	5	1						6	1	1		5	5	1
5	1	1						6	8	7		5	4	1
5	4	2						6	4	7		5	6	1
5	2	1						6	3	0		5	9	6
5	0	1						6	2	3		5	20	7
5	3	0						6	2	1		5	10	4
5	0	1						6	2	1		5	5	2
5	5	3						6	2	1		5	4	1
5	2	0						6	2	3		5	4	3
5	2	0						6	3	2		5	2	2
5	2	1						6	5	4		5	2	0
5	5	3						6	3	2		5	10	2
5	3	0						6	4	4		5	5	1
5	2	1						6	4	5		5	1	2
5	1	2						6	2	2		5	12	5
5	2	1						6	6	2		5	2	2
5	5	1						6	5	4		5	6	1
5	1	1						6	0	1		5	7	2
5	5	2						6	1	0		6	2	0
5	4	3						6	4	2		6	9	0
5	7	3						6	1	1		6	6	2
5	7	3						6	0	1		6	6	3
5	2	1						6	5	2		6	1	0
5	4	3						6	6	3		6	2	2
5	4	3						6	2	1		6	2	0
5	13	8						6	1	1		6	2	1
5	11	4						6	2	0		6	4	1
5	3	1						6	1	0		6	9	7
5	4	1						6	3	2		6	5	2
5	4	0						6	4	3		6	5	2
5	6	1						6	5	5		6	3	0
5	1	1						6	4	1		6	2	2
5	3	3						6	10	4		6	4	2
5	1	2						6	4	0		6	2	0
5	1	3						6	4	1		6	5	2
5	1	2						6	3	1		6	5	1
5	1	0						6	1	4		6	4	3
5	2	1						6	9	2		6	14	6
5	2	2						6	2	1		6	4	1
5	7	5						6	9	5		6	9	1
5	1	1						6	7	1		6	9	3
5	7	4						6	1	0		6	3	2
5	6	2						6	6	1		6	6	1
5	3	3						6	4	1		6	6	6
5	8	8						6	7	2		6	5	1
5	3	2						6	3	1		6	4	1
5	4	2						6	2	0		6	7	3
5	1	2						6	3	1		6	11	3
5	9	4						6	1	1		6	2	0
6	0	1						6	4	2		6	5	1
6	1	2						6	3	1		6	2	1
6	0	1						6	2	1		6	1	0
6	0	1						6	1	2		6	1	0
6	0	3						6	4	2		6	9	5
6	0	1						6	0	1		6	7	3
6	0	1						6	3	3		6	2	1
6	0	1						6	3	2		6	5	3
6	2	3						6	8	4		6	0	1
6	6	4						6	6	2		6	4	1
6	1	1						6	13	6		6	8	2
6	7	1						6	5	3		6	4	2
6	1	1						6	4	2		6	1	0
6	6	4						6	24	9		6	12	3
6	5	3						6	2	0		6	3	0
6	2	2						6	7	3		6	7	2
6	0	1						6	4	2		6	3	0
6	2	0						6	12	5		6	0	1
6	10	7						6	3	3		6	0	1
6	10	6						6	4	1		6	1	1
6	6	1						6	10	4		6	3	2
6	10	4						6	2	0		6	0	1
6	1	2						6	4	3		6	11	6
6	3	4						6	3	2		6	1	1
6	10	3						6	3	1		6	2	1
6	4	2						6	4	0		6	7	3
6	2	3						7	1	1		6	1	2
6	0	1						7	0	1		6	8	5
6	0	2						7	2	2		6	6	4
6	1	0						7	8	3		6	7	3
6	1	4						7	3	1		6	8	2
6	0	4						7	3	1		6	8	3
6	0	6						7	9	4		6	14	4
6	1	1						7	5	3		6	16	7
6	0	2						7	10	4		6	9	2
6	0	1						7	2	2		6	2	3
6	0	1						7	5	2		6	3	2
6	0	1						7	3	0		6	3	2
6	0	2						7	7	5		6	2	1
6	0	6						7	2	0		6	3	1
6	0	1						7	5	3		6	8	4
6	0	2						7	1	0		6	2	1
6	0	3						7	0	2		6	6	3
6	0	4						7	1	4		6	2	0
6	0	1						7	5	4		6	7	6
6	0	1						7	11	4		6	17	8
6	0	2						7	7	2		6	7	2
6	1	1						7	2	0		6	3	1
6	0	4						7	12	7		6	2	0
6	0	1						7	9	3		6	2	1
6	0	1						7	3	0		6	3	0
6	1	3						7	6	2		6	0	1
6	0	2						7	1	3		6	8	2
6	0	1						7	0	1		6	1	1
6	0	2						7	3	1		6	2	0
6	0	1						7	1	0		6	1	2
6	0	2						7	2	0		6	3	1
6	1	0						7	3	2		6	2	4
6	4	2						7	8	5		6	0	1
6	0	3						7	7	2		6	1	1
6	1	2						7	9	2		6	2	1
6	0	3						7	6	2		6	6	5
6	1	1						7	3	2		6	1	0
6	1	1						7	6	2		6	2	1
6	0	1						7	4	1		6	0	1
6	1	2						7	5	3		6	4	2
6	2	2						7	4	1		6	3	2
6	2	3						7	3	1		6	1	1
6	0	1						7	4	0		6	4	2
6	0	1						7	2	0		6	5	4
6	0	1						7	3	1		6	5	4
6	0	2						7	6	0		6	5	3
6	5	6						7	4	0		6	1	2
6	1	0						7	10	7		6	1	1
6	3	0						7	4	2		6	3	2
6	1	0						7	3	0		6	5	3
6	4	2						7	8	2		6	1	0
6	3	2						7	3	1		7	6	2
6	1	1						7	5	1		7	2	1
6	2	1						7	7	2		7	6	3
6	0	2						7	2	1		7	10	5
6	2	2						7	0	3		7	16	8
6	4	2						7	15	11		7	7	2
6	2	3						7	5	3		7	3	1
6	1	2						7	7	0		7	5	1
6	2	1						7	1	0		7	12	3
6	2	6						7	4	0		7	2	1
6	2	3						7	2	0		7	10	3
6	2	0						7	3	2		7	4	2
6	3	1						7	4	2		7	8	5
6	2	3						7	18	10		7	2	1
6	3	4						7	4	1		7	1	3
6	6	6						7	2	0		7	2	1
6	2	2						7	4	0		7	6	2
6	4	5						7	2	1		7	3	0
6	1	1						7	4	2		7	3	1
6	1	1						7	8	4		7	11	9
6	0	2						7	0	3		7	2	1
6	3	5						7	8	1		7	7	4
6	0	1						7	2	2		7	5	2
6	1	2						7	2	1		7	4	0
6	10	7						7	9	5		7	5	2
6	4	5						7	3	2		7	5	3
6	1	1						7	2	2		7	2	2
6	2	1						7	5	2		7	5	3
6	1	3						7	0	1		7	13	5
6	0	1						7	1	0		7	9	6
6	1	3						7	2	3		7	9	2
6	4	4						7	2	4		7	2	1
6	0	4						7	9	5		7	2	1
6	1	2						7	3	2		7	5	2
6	1	1						7	4	3		7	4	1
6	4	2						7	7	2		7	3	2
6	2	0						7	5	2		7	2	0
6	1	1						7	2	1		7	4	2
6	1	1						7	3	2		7	11	6
6	2	2						7	3	1		7	7	2
6	1	1						7	0	2		7	2	0
6	0	4						7	3	2		7	7	4
6	0	1						7	15	9		7	7	4
6	3	2						7	4	2		7	6	3
6	5	1						7	2	1		7	4	3
6	1	1						7	4	3		7	15	7
6	1	2						7	6	2		7	3	1
6	2	3						7	6	3		7	2	3
6	2	3						7	4	1		7	3	1
6	5	2						7	4	1		7	1	1
6	0	3						7	1	1		7	0	1
6	2	3						7	1	1		7	3	2
6	1	1						7	6	4		7	3	2
6	1	1						7	4	1		7	11	6
6	3	1						7	3	2		7	4	1
6	3	6						7	0	2		7	3	2
6	3	0						7	3	1		7	4	1
6	2	1						8	2	1		7	9	6
6	8	2						8	3	1		7	1	1
6	5	2						8	3	1		7	1	1
6	2	1						8	1	2		7	6	2
6	0	3						8	7	5		7	4	1
6	4	3						8	2	2		7	7	3
6	4	2						8	10	5		7	8	4
6	2	1						8	8	3		7	4	2
6	0	2						8	2	3		7	2	1
6	4	4						8	0	1		7	3	1
6	0	1						8	2	2		7	1	1
6	1	1						8	11	5		7	5	1
6	1	1						8	3	2		7	3	1
6	4	6						8	4	2		7	9	5
6	4	3						8	3	3		7	13	3
6	3	0						8	4	0		7	5	1
6	3	2						8	1	2		7	1	1
6	1	1						8	1	0		7	2	1
6	3	0						8	1	1		7	15	9
6	3	3						8	0	1		7	2	1
6	5	6						8	10	4		7	4	1
								8	3	2		7	5	2
								8	1	1		7	9	5
								8	12	5		7	12	10
								8	7	3		7	3	0
								8	4	1		7	2	0
								8	4	1		7	4	1
								8	2	1		7	11	4
								8	15	7		7	2	2
								8	9	5		7	4	2
								8	1	1		7	3	1
								8	6	3		7	3	3
								8	1	1		7	14	5
								8	5	2		7	3	1
								8	9	4		7	6	4
								8	4	3		7	16	5
								8	2	0		7	4	1
								8	1	0		7	1	2
								8	2	3		7	6	2
								8	5	2		7	8	2
								8	12	6		7	6	3
								8	5	3		7	2	2
								8	4	3		7	0	1
								8	6	2		7	8	1
								8	6	2		7	23	9
								8	3	3		7	3	1
								8	8	3		7	1	0
								8	2	2		7	4	1
								8	2	3		8	6	2
								8	3	2		8	1	0
								8	4	3		8	3	3
								8	1	2		8	7	0
								8	0	1		8	14	8
								8	0	2		8	7	3
								8	1	1		8	0	0
								8	24	10		8	14	5
								8	2	1		8	9	3
								8	0	3		8	6	2
								8	6	1		8	1	0
								8	0	1		8	5	1
								8	0	1		8	3	3
								8	1	4		8	3	4
								8	3	0		8	1	1
								8	7	5		8	1	1
								8	1	2		8	2	2
								8	2	0		8	2	0
								8	3	2		8	3	0
								8	2	4		8	2	0
								8	1	1		8	15	1
								8	2	2		8	1	1
								8	3	2		8	6	3
								8	7	1		8	7	2
								8	2	0		8	3	1
								8	2	1		8	6	1
								8	11	6		8	1	1
								8	2	1		8	4	5
								8	11	8		8	6	4
								8	7	1		8	4	2
								8	6	3		8	16	6
								8	6	2		8	10	6
								8	5	3		8	6	2
								8	3	2		8	1	0
								8	4	1		8	7	2
								8	13	5		8	2	0
								8	6	1		8	10	3
								8	1	1		8	6	1
								8	1	4		8	0	5
								8	3	1		8	3	0
								8	17	10		8	0	2
								8	2	1		8	9	2
								8	3	2		8	2	1
								8	2	0		8	6	0
								8	4	2		8	1	0
								8	4	2		8	13	6
								8	5	2		8	22	14
								8	5	2		8	1	1
								8	6	1		8	13	5
								8	4	1		8	3	1
								8	15	9		8	2	1
								8	5	1		8	3	1
								8	1	1		8	5	1
								8	2	1		8	0	1
								8	2	0		8	7	1
								8	4	3		8	3	2
								8	2	0		8	8	3
								8	6	5		8	7	1
								8	3	2		8	4	1
								8	5	4		8	4	2
												8	3	1
												8	8	3
												8	1	0
												8	6	1
												8	4	2
												8	6	2
												8	5	1
												8	11	5
												8	5	1
												8	1	2
												8	4	1
												8	14	5
												8	2	1
												8	8	4
												8	0	2
												8	9	3
												8	2	0
												8	4	1
												8	4	2
												8	5	0
												8	2	2
												8	1	1
												8	13	4
												8	11	3
												8	2	5
												8	2	1
												8	6	1
												8	5	2
												8	3	1
												8	5	1
												8	3	1
												8	5	2
												9	3	0
												9	6	3
												9	11	3
												9	4	3
												9	7	2
												9	14	4
												9	9	6
												9	8	2
												9	2	0
												9	7	3
												9	5	0
												9	3	1
												9	5	1
												9	3	1
												9	3	0
												9	3	1
												9	10	6
												9	7	5
												9	2	0
												9	5	2
												9	6	0
												9	6	2
												9	11	7
												9	7	1
												9	6	3
												9	4	2
												9	2	1
												9	2	1
												9	13	8
												9	6	2
												9	6	3
												9	5	0
												9	11	4
												9	8	4
												9	3	2
												9	8	1
												9	7	1
												9	1	0
												9	5	2
												9	6	3
												9	9	2
												9	3	1
												9	8	2
												9	4	0
												9	4	3
												9	10	4
												9	7	2
												9	9	2
												9	7	1
												9	8	5
												9	6	2
												9	5	2
												9	2	1
												9	3	1
												9	12	8
												9	2	3
												9	2	0
												9	3	0
												9	2	1
												9	7	0
												9	27	11
												9	18	7
												9	15	3
												9	10	4
												9	4	0
												9	3	0
												9	8	3
												9	7	1
												9	4	2
												9	7	3
												9	19	9
												9	6	2
												9	4	1
												9	9	4
												9	4	1
												9	4	1
												9	10	3
												9	6	3
												9	1	0
												9	5	2
												9	3	3
												9	21	12
												9	2	0
												9	6	5
												9	0	2
												9	0	1
												9	8	1
												9	2	1
												9	4	6
