# Supplementary material for: Organismal metabolism regulates the expansion of oncogenic PIK3CA mutant clones in normal esophagus
Source: Nat Genet. 2024 Aug 21;56(10):2144–57. doi: 10.1038/s41588-024-01891-8 (PMC11525199; doi:10.1038/s41588-024-01891-8)
Supplement: Supplementary file 22 — Statistical source data. [file 41588_2024_1891_MOESM22_ESM.xlsx]

## Sheet: ExtData Fig 10a
	Donor age
	Related to Extended Data Fig. 9a
	Donor	BMI<25	BMI≥25
	PD30272	36
	PD31182	75						BMI≥25
	PD36806	22						vs.
	PD40290	77						BMI<25
	PD40291	77
	PD40292	69					Mann Whitney test
	PD48812	61					P value	0.371
	PD48813	78					Exact or approximate P value?	Exact
	PD30273		68				P value summary	ns
	PD30274		54				Significantly different (P < 0.05)?	No
	PD30986		45				One- or two-tailed P value?	Two-tailed
	PD30987		50				Sum of ranks in column A,B	86.50 , 84.50
	PD30988		57				Mann-Whitney U	29.5
	PD36712		26
	PD37275		75				Difference between medians
	PD40289		77				Median of column A	72.00, n=8
	PD41063		66				Median of column B	61.50, n=10
	PD41064		73				Difference: Actual	-10.5
							Difference: Hodges-Lehmann	-4

## Sheet:  ExtData Fig 10b
	# MM PIK3CA clones / cm2 per donor
	Donors with BMI<25 (non-overweight)							Donors with BMI>=25 (overweight)
		Age (years)	Sex	BMI	Path/GoF MM PIK3CA	Other MM PIK3CA			Age (years)	Sex	BMI	Path/GoF MM PIK3CA	Other MM PIK3CA
	PD30272	36	F	24.77	1.04167	1.04167		PD30273	68	M	29.39	4.21053	4.73684
	PD31182	75	M	22.49	1.59574	2.12766		PD30274	54	M	31.38	1.02041	0.510204
	PD36806	22	M	24.97	0	0.531915		PD30986	45	M	30.42	1.06383	0.531915
	PD40290	77	F	23.49	2.53165	0.632911		PD30987	50	M	25.35	4.73684	2.63158
	PD40291	77	F	21.64	0.632911	0		PD30988	57	F	30.78	4.21053	1.57895
	PD40292	69	F	24.17	0	1.26582		PD36712	26	F	29.39	1.05263	0
	PD48812	61	F	19.5	3.94737	1.31579		PD37275	75	M	28.69	5.6962	1.89873
	PD48813	78	F	23.9	1.89873	3.16456		PD40289	77	M	25.15	3.79747	1.89873
								PD41063	66	M	26.66	5.06329	0.632911
								PD41064	73	F	26.4	7.24638	0
									Path/GoF MM (non-overweight)	Other MM (non-overweight)	Path/GoF MM (overweight)	Other MM (overweight)
								Correlation	Age vs # MM PIK3CA clones	Age vs # MM PIK3CA clones	Age vs # MM PIK3CA clones	Age vs # MM PIK3CA clones
		Other MM (non-overweight)	Other MM (overweight)	Path/GoF MM (overweight)	Other MM (overweight)			Pearson r
		vs.	vs.	vs.	vs.			r	0.3427	0.3236	0.7311	0.3488
		Path/GoF MM (non-overweight)	Path/GoF MM (overweight)	Path/GoF MM (non-overweight)	Other MM (non-overweight)			95% confidence interval	-0.4772 to 0.8437	-0.4937 to 0.8373	0.1881 to 0.9318	-0.3599 to 0.8022
								R squared	0.1175	0.1047	0.5346	0.1216
	Unpaired t test
	P value	0.7454	0.0097	0.0155	0.768			P value
	P value summary	ns	**	*	ns			P (two-tailed)	0.4059	0.4343	0.0163	0.3233
	Significantly different (P < 0.05)?	No	Yes	Yes	No			P value summary	ns	ns	*	ns
	One- or two-tailed P value?	Two-tailed	Two-tailed	Two-tailed	Two-tailed			Significant? (alpha = 0.05)	No	No	Yes	No
	t, df	t=0.3312, df=14	t=2.894, df=18	t=2.708, df=16	t=0.3000, df=16
								Number of XY Pairs	8	8	10	10
	Analysis of mutant clone colonization in human esophagus: interactions with donor age, weight and mutation pathogenicity
	Three-way ANOVA (omnibus F-test) for No. of clones/cm2:
	formula = sumClones ~ Age * Weight * Clinvar
	Response: sumClones
		Df	Sum Sq	Mean Sq	F value	Pr(>F)
	Age	1	13.318	13.3178	6.986	0.013302	*
	Weight	1	16.643	16.6435	8.7306	0.006281	**
	Clinvar	1	17.704	17.7044	9.2871	0.004993	**
	Age:Weight	1	5.776	5.7758	3.0298	0.092731	.
	Age:Clinvar	1	1.908	1.9081	1.0009	0.325656
	Weight:Clinvar	1	11.267	11.2669	5.9102	0.021709	*
	Age:Weight:Clinvar	1	2.352	2.3524	1.234	0.276084
	Residuals	28	53.378	1.9063
	Post-hoc tests of all pairwise comparisons for No. of clones/cm2:
	contrast	estimate	SE	df	t.ratio	p.value
	High Pathogenic - Normal Pathogenic	2.5075	0.657	28	3.817	0.0036	**
	High Other - Normal Other	0.2445	0.657	28	0.372	0.9821
	High Other - High Pathogenic	-2.4489	0.62	28	-3.953	0.0025	**
	High Other - Normal Pathogenic	0.0585	0.657	28	0.089	0.9997
	P value adjustment: tukey method for comparing a family of 4 estimates

## Sheet: ExtData Fig 10c
	SummedVAF PIK3CA clones / cm2 per donor
	Related to Extended Data Fig. 9c
	Donors with BMI<25 (non-overweight)					Donors with BMI>=25 (overweight)
		Age (years)	Path/GoF MM PIK3CA	Other MM PIK3CA			Age (years)	Path/GoF MM PIK3CA	Other MM PIK3CA
	PD30272	36	0.04293	0.023913		PD30273	68	0.269474	0.058139
	PD31182	75	0.461959	0.074025		PD30274	54	0.074573	0.00566
	PD36806	22	0	0.006258		PD30986	45	0.261664	0.027504
	PD40290	77	0.155571	0.168153		PD30987	50	0.413794	0.118311
	PD40291	77	0.025793	0		PD30988	57	0.910525	0.275741
	PD40292	69	0	0.009584		PD36712	26	0.081419	0
	PD48812	61	0.501959	0.005767		PD37275	75	0.29221	0.102113
	PD48813	78	0.221694	0.110897		PD40289	77	0.133612	0.077114
						PD41063	66	2.44839	0.003935
						PD41064	73	1.49212	0
		Other MM (non-overweight)	Other MM (overweight)	Path/GoF MM (overweight)	Other MM (overweight)
		vs.	vs.	vs.	vs.
		Path/GoF MM (non-overweight)	Path/GoF MM (overweight)	Path/GoF MM (non-overweight)	Other MM (non-overweight)
	Mann Whitney test
	P value	0.3262	0.0015	0.0804	>0.9999
	Exact or approximate P value?	Exact	Exact	Exact	Exact
	P value summary	ns	**	ns	ns
	Significantly different (P < 0.05)?	No	Yes	No	No
	One- or two-tailed P value?	Two-tailed	Two-tailed	Two-tailed	Two-tailed
	Sum of ranks in column D,H	78 , 58	145 , 65	56 , 115	76 , 95
	Mann-Whitney U	22	10	20	40

## Sheet: ExtData Fig 10d
	# Path/GoF MM PIK3CA clones / cm2 per donor
	Related to Extended Data Fig. 9d
	Donors with BMI<25 (non-overweight)								Donors with BMI>=25 (overweight)
		ABD	RBD	C2	Helical domain	Kinase domain				ABD	RBD	C2	Helical domain	Kinase domain
	PD30272	0.520833	0	0	0	0.520833			PD30273	0	0	0	0.526316	3.15789
	PD31182	0	0	0	0.531915	1.06383			PD30274	0	0	0.510204	0.510204	0
	PD36806	0	0	0	0	0			PD30986	0	0	0.531915	0	0.531915
	PD40290	0	0	0.632911	1.26582	0.632911			PD30987	0	0	0	1.57895	3.15789
	PD40291	0	0	0	0	0.632911			PD30988	1.05263	0	0.526316	0.526316	1.57895
	PD40292	0	0	0	0	0			PD36712	0	0	0	0.526316	0
	PD48811								PD37275	0	0	0.632911	0.632911	3.79747
	PD48812	0.657895	0	0.657895	0.657895	0.657895			PD40289	0	0	0.632911	0.632911	1.89873
	PD48813	0.632911	0	0	0.632911	0			PD41063	1.26582	0	0.632911	1.26582	1.89873
									PD41064	0.724638	0	0	0.724638	5.7971
		Overweight	Overweight	Overweight	Overweight	Overweight
		vs.	vs.	vs.	vs.	vs.
		Non-overweight	Non-overweight	Non-overweight	Non-overweight	Non-overweight
		ABD	RBD	C2	Helical domain	Kinase domain
	Mann Whitney test
	P value	0.9457	>0.9999	0.3731	0.3179	0.0385
	Exact or approximate P value?	Exact	Exact	Exact	Exact	Exact
	P value summary	ns	ns	ns	ns	*
	Significantly different (P < 0.05)?	No	No	No	No	Yes
	One- or two-tailed P value?	Two-tailed	Two-tailed	Two-tailed	Two-tailed	Two-tailed
	Sum of ranks in column A,I	74.50 , 96.50	76 , 95	66.50 , 104.5	64.50 , 106.5	53 , 118
	Mann-Whitney U	38.5	40	30.5	28.5	17
	Difference between medians
	Median of column A	0.000, n=8	0.000, n=8	0.000, n=8	0.2660, n=8	0.5769, n=8
	Median of column I	0.000, n=10	0.000, n=10	0.5183, n=10	0.5796, n=10	1.899, n=10
	Difference: Actual	0	0	0.5183	0.3137	1.322
	Difference: Hodges-Lehmann	0	0	0	0.5102	1.579
